# Supplementary material for: Transcription Reprogramming during Root Nodule Development in Medicago truncatula
Source: PLoS One. 2011 Jan 27;6(1):e16463. doi: 10.1371/journal.pone.0016463 (PMC3029352; doi:10.1371/journal.pone.0016463)
Supplement: Table S1 — list of 16kPlus reporters scored as differentially regulated in nodules, as compared to non inoculated, nitrogen-starved roots. (XLS) [file pone.0016463.s002.xls]

## Sheet: final 2010
Supplemental table S1: list of 16kPlus reporters scored as differentially regulated in nodules, when compared to non inoculated, nitrogen-starved roots. Are indicated from left to right: the reporter ID; the corresponding affymetrix ID when looked for; the description based upon MtGI7 annotation ; the gene (IMGAG) ID or the MENS EST cluster ID when no corresponding genome sequence is available; t…
Reporter	affy ID	Reporter Description	IMGAG	MENS	IMGAG-Interpro	TAIR	TAIR Des	SP	SP des	Name	regulator	reg class	consistency affy	padj 4dpi	M 4dpi	A 4dpi	n 4dpi	padj 10dpi	M 10dpi	A 10dpi	n 10dpi	padj 14dpi	M 14dpi	A 14dpi	n 14dpi	padj NN	M NN	A NN	n NN	padj exoA	M exoA	A exoA	n ExoA	padj bacA	M bacA	A bacA	n bacA	padj fixJ	M fixJ	A fixJ	n fixJ
MT003118	Mtr.41581.1.S1_at	TIGR-MtGI7: TC81407 homologue to GP|18650662|gb|AAL75809.1 ethylene response factor 1 {Lycopersicon esculentum}, partial (59%); oligo-TC evalue 2e-33...	MtC50408_GC	MtC50408_GC	Pathogenesis-related transcriptional factor and ERF;	AT5G25190.1(%LS=96,3e-61)	encodes a member of the ERF (ethylene response factor) subfamily B-6 of ERF/AP2 transcription factor family. The protein contains one AP2 domain. There are 12 members in this subfamily including RAP2.11. chr5:8706793-8707739 REVERSE	sp:P16146:PZ02_LUPPO(%LS=100,1e-45)	Protein PPLZ02 DNA-binding Nuclear protein	EFD	1	zone1-2	C	0.000933602	2.14621	6.43482	8	0.00262842	1.21929	6.06634	6	0.0109493	0.662816	6.15999	7	0.0848563	0.827742	5.77675	5	0.566865	0.265675	5.77525	6	0.00927338	1.41934	6.09742	7	0.0887895	0.836417	5.47587	5
MT007765	Mtr.48660.1.S1_at	TIGR-MtGI7: TC77657 homologue to PIR|E86221|E86221 hypothetical protein [imported] - Arabidopsis thaliana, partial (62%); oligo-TC evalue 2e-33...	IMGA:AC150244_22.2	MtD00099_GC	Histone-fold/TFIID-TAF/NF-Y AC150244.2 92866-95429 F EGN_Mt060719 20060801	AT1G08970.2(%LS=98,2e-78)	CCAAT-box binding transcription factor Hap5a	sp:Q8L4B2:NFYC9_ARATH(%LS=98,1e-77)	Nuclear transcription factor Y subunit C-9 AtNF-YC-9 Transcriptional activator HAP5C Activator DNA-binding Nuclear protein	MtHAP5.2 = MtHAP5.b	1	zone1-2	C	0.00315293	0.78373	6.94296	7	0.000115565	0.538923	6.82672	8	0.0994645	0.275435	6.48409	7	0.049208	0.152987	6.43707	8	0.384703	-0.0584303	6.64576	7	0.00805717	0.460356	6.60667	8	0.00227312	0.54061	6.6902	8
MT013319	Mtr.7525.1.S1_at	TIGR-MtGI7: TC92573 similar to SP|Q9FVC1|SVPARATH SHORT VEGETATIVE PHASE protein. [Mouse-ear cress] {Arabidopsis thaliana}, partial (19%); oligo-TC evalue 2e-33...	IMGA:CR931728_14.2	MtC20187_GC	Transcription factor, MADS-box; Transcription factor, K-box CR931728.1 84220-86879 E EGN_Mt060719 20060801	AT2G22540.1(%LS=23,4e-22)	short vegetative phase protein (SVP)	sp:Q9FUY6:JOIN_LYCES(%LS=22,9e-23)	MADS-box JOINTLESS protein	MtMADS1	1	zone1-2	C	0.000749084	1.64998	6.16306	7	0.0221152	1.61365	6.30438	3	0.00357413	1.04176	6.14592	7	0.0290266	0.861305	5.85782	6	0.647745	0.146287	5.93738	8	0.0062425	0.98339	5.83846	5	0.00566288	1.18456	5.80723	6
MT010767	Mtr.14503.1.S1_at	TIGR-MtGI7: TC80815 MtN20; oligo-TC evalue 2e-33...	IMGA:AC148816_21.2	MtC90910_GC	Zinc finger, GRF-type AC148816.3 83530-84902 F EGN_Mt060719 20060801					MtN20	2	zone1-2	C	0.000350713	2.88083	7.06741	5	0.00582814	2.24216	6.7425	5	0.0237044	1.22448	6.78003	7	0.0617452	1.62876	6.52481	7	0.110302	0.812723	6.47981	8	0.00503254	2.72087	7.01855	4	0.0161376	1.91879	6.87933	8
MT009625	Mtr.38198.1.S1_at	TIGR-MtGI7: TC79078 similar to GP|9759271|dbj|BAB09592.1 contains similarity to ankyrin~geneid MRI1.10 {Arabidopsis thaliana}, partial (18%); oligo-TC evalue 2e-33...	IMGA:AC159706_27.1	MtC61191_GC	Zinc finger, RING-type AC159706.60 30554-24232 E EGN_Mt060719 20060801	AT5G57740.1(%LS=27,1e-43)	zinc finger (C3HC4-type RING finger) family protein / ankyrin repeat family protein	sp:O15084:ANR28_HUMAN(%LS=17,3e-04)	Ankyrin repeat domain-containing protein		3	zone1-2	C	0.0396004	0.686042	7.04733	4	0.0288088	0.347218	6.59174	4	0.0995397	0.26741	6.58745	7	0.921466	0.00627901	6.53121	8	0.894919	-0.0104859	6.92566	8	0.00180296	0.605062	6.56655	6	0.0774032	0.234738	6.66509	7
MT008208	Mtr.7213.1.S1_at	TIGR-MtGI7: TC86945 similar to SP|Q944J0|SP12ARATH Probable microsomal signal peptidase 12 kDa subunit (EC 3.4.-.-) (SPase 12 kDa subunit) (SPC12)., partial (84%); oligo-TC evalue 2e-33...	IMGA:CT962501_27.1	MtC00546_GC	Microsomal signal peptidase 12 kDa subunit; Polynucleotidyl transferase, Ribonuclease H fold CT962501.3 47524-50943 E EGN_Mt060719 20060801	AT4G40042.1(%LS=59,5e-33)	expressed protein chr4:18558753-18559646 FORWARD	sp:Q944J0:SPCS1_ARATH(%LS=95,7e-31)	Probable signal peptidase complex subunit 1 3.4.-.- Microsomal signal peptidase 12 kDa subunit SPase 12 kDa subunit Endoplasmic reticulum Hydrolase Memb	DAS12		zone1-2	C	0.000114212	1.82442	7.78389	7	0.0015185	1.22952	7.45145	6	0.00430968	1.00767	7.27613	8	0.483685	0.199276	6.91751	4	0.118344	0.314159	7.25012	6	0.0044455	1.66046	7.64645	5	0.00295755	1.14082	7.34366	8
MT016468	Mtr.13473.1.S1_at	Early nodulin ENOD11...	MtS00134_GC	MtS00134_GC		AT3G22120.1(%LS=26,3e-15)	protease inhibitor/seed storage/lipid transfer protein (LTP) family protein	sp:Q40375:PRP2_MEDTR(%LS=19,3e-18)	Repetitive proline-rich cell wall protein	ENOD11		zone1-2	C	0.00177161	3.16608	7.55496	5	0.00130472	2.21935	6.48093	5	0.0415097	0.935069	6.90453	8	0.046892	1.5199	6.49537	4	0.565133	0.421642	6.5868	8	0.0022624	1.54964	6.59937	6	0.00958894	1.30216	6.15895	7
MT008495	Mtr.14183.1.S1_at	TIGR-MtGI7: TC78720 annexin, annexin [Medicago truncatula]; oligo-TC evalue 2e-33...	IMGA:AC146590_19.2	MtC20218_GC	Annexin AC146590.25 81336-83318 E EGN_Mt060719 20060801	AT5G10230.1(%LS=39,1e-22)	annexin 7 (ANN7)	sp:P51074:ANX4_FRAAN(%LS=38,5e-36)	Annexin-like protein	MtAnn1		zone1-2	C	0.00780076	1.55374	6.62204	5	6.41769e-05	1.45307	6.73289	8	0.0307563	0.6772	6.22854	7	0.0311973	0.958524	6.4755	7	0.394652	0.197197	6.08017	6	0.00790169	0.795183	6.28294	8	0.00712709	1.14633	6.58734	7
MT014112	Mtr.15522.1.S1_at	TIGR-MtGI7: BE999595 GP|13359451|db putative senescence-associated protein {Pisum sativum}, partial (37%); oligo-TC evalue 2e-33...	IMGA:AC122172_12.2	MtD22309_GC_Contig1	Legume lectin, alpha; Carbonic anhydrase, prokaryotic and plant AC122172.30 90742-93076 E EGN_Mt060719 20060801	AT3G01500.3(%LS=26,4e-17)	carbonic anhydrase 1	sp:Q8MCM2:MATK_TRISO(%LS=18,3e-19)	Maturase K Intron maturase Chloroplast mRNA processing Plastid	MtCa1 (TC100150 also 100% to probe)		zone1-2	C	0.000287357	2.67013	8.189	6	0.000718944	1.90394	8.20123	6	0.0132141	1.51424	8.5183	6	0.150308	0.573195	7.41244	5	0.815849	0.104351	7.49017	8	0.00129889	1.90468	7.99652	7	0.0134132	1.93376	7.99781	5
MT007328	Mtr.12359.1.S1_at	TIGR-MtGI7: TC85858 homologue to PIR|S52630|S52630 nodulin ENOD40 early - garden pea, partial (53%); oligo-TC evalue 2e-33...	MtC00043.1_GC_Contig1	MtC00043.1_GC_Contig1				sp:Q02918:NO36A_SOYBN(%LS=72,4e-07)	Early nodulin 36A Nodulation	MtENOD40-1		zone1-2	C	0.000228729	1.58876	8.96034	8	0.00346024	1.17751	8.04735	7	0.0717489	0.701847	8.01806	6	0.026548	0.885458	7.49203	7	0.777231	0.0913903	7.67818	7	0.00272294	1.45313	7.6715	5	0.0159691	0.586089	8.14569	8
MT015428	Mtr.37500.1.S1_at	TIGR-MtGI7: TC86337 MtN1; oligo-TC evalue 2e-33...	MtC00068_GC	MtC00068_GC	Knottin;					MtN1		zone1-2	C	0.000140299	1.68158	8.90964	8	0.00995021	0.447192	8.09476	8	0.698536	0.191605	8.28235	8	0.187528	0.354329	7.77998	8	0.10092	0.24678	8.60244	6	0.00819767	1.27824	8.14258	7	0.529747	0.203398	8.77421	6
MT009179	Mtr.37328.1.S1_at	TIGR-MtGI7: TC79577 MtN11; oligo-TC evalue 2e-33...	IMGA:AC146565_14.1	MtC00746.1_GC	hypothetical protein AC146565.26 46460-46960 H EGN_Mt060719 20060801					MtN11		zone1-2	C	0.00019725	4.71428	8.18502	7	0.00106814	3.60334	7.47486	8	0.0200421	1.94796	7.80736	8	0.0250857	1.90397	7.11774	8	0.168757	1.42992	6.62572	8	0.00407301	3.33022	7.9114	7	0.0123052	2.85453	7.34441	8
MT001550	Mtr.33137.1.S1_at	TIGR-MtGI7: TC78739 MtN13; oligo-TC evalue 2e-33...	MtC10690_GC	MtC10690_GC	Bet v I allergen;			sp:O24248:PRU1_PRUAV(%LS=100,2e-32)	Major allergen Pru av 1 Pru a 1 3D-structure Allergen Pathogenesis-related protein	MtN13		zone1-2	C	0.001663	3.47015	7.08002	6	0.0105006	2.08122	6.60601	7	0.00677638	1.66289	6.70386	8	0.0795915	1.49803	6.06332	6	0.166806	0.9065	6.51503	7	0.0298322	2.65848	6.59486	5	0.0133003	2.63976	6.72404	7
MT008885	Mtr.50864.1.S1_at	TIGR-MtGI7: TC79367 GP|2598581|emb|CAA75585.1 putative start codon {Medicago truncatula}, complete; oligo-TC evalue 2e-33...	IMGA:AC151744_21.1	MtC00380_GC	Knottin AC151744.23 90017-89530 F EGN_Mt060719 20060801					MtN15		zone1-2	C	0.000167584	2.71611	6.65679	7	0.0102896	1.27439	6.01896	5	0.0411102	0.628862	5.90154	6	0.0755068	1.05393	5.75785	7	0.211103	0.536143	5.94615	7	0.000405711	2.70363	6.40712	8	0.0227702	1.72848	5.80235	7
MT001588	Mtr.8912.1.S1_at	TIGR-MtGI7: TC87718 MtN16; oligo-TC evalue 2e-33...	MtC00186_GC	MtC00186_GC						MtN16		zone1-2	C	0.000737792	4.02515	8.49602	6	0.00114335	2.41468	7.89336	7	0.0168045	1.60861	7.93344	8	0.05029	1.55124	7.58423	6	0.217859	0.907979	7.7795	8	0.000405711	3.27215	8.1522	7	0.0198589	2.01798	7.72116	7
MT010452	Mtr.13449.1.S1_at	TIGR-MtGI7: TC81465 MtN19; oligo-TC evalue 2e-33...	MtC90571_GC	MtC90571_GC	Stress up-regulated Nod 19;	AT5G61820.1(%LS=86,1e-109)	expressed protein			MtN19		zone1-2	C	0.000542791	2.61214	8.53034	5	0.00054151	1.24512	7.7162	7	0.00861704	0.993147	7.50778	8	0.0304056	1.0528	7.55277	8	0.49139	0.224655	7.33076	7	1.23401e-05	2.30049	8.05236	8	0.00330417	1.3846	7.84009	8
MT016469	Mtr.3197.1.S1_at	Nodulin MtN2...	MtD34353_GC	MtD34353_GC	MATH;	AT5G06600.2(%LS=7,9e-22)	ubiquitin-specific protease 12 (UBP12)			MtN2		zone1-2	C	0.000106188	3.29942	6.93044	7	9.50921e-05	2.06883	6.47457	8	0.00960693	1.36106	6.55679	7	0.014617	1.06942	5.88255	6	0.0932535	0.734078	5.81823	6	0.00658394	2.05245	6.5967	5	0.043111	2.07318	6.40082	4
MT009255	Mtr.11146.1.S1_at	TIGR-MtGI7: TC79621 MtN3; oligo-TC evalue 2e-33...	MtC40162_GC_Contig1	MtC40162_GC_Contig1	MtN3 and saliva related transmembrane protein;	AT5G13170.1(%LS=81,1e-62)	nodulin MtN3 family protein			MtN3		zone1-2	C	0.0046863	2.11753	6.66335	6	0.0205129	0.462881	5.73355	5	0.103058	-0.412003	5.52912	6	0.0819488	-0.103254	5.06434	2	0.202354	-0.289934	5.67124	4	0.410425	0.131453	5.59852	7	0.14681	0.368158	5.73366	7
MT015279	Mtr.38599.1.S1_at	TIGR-MtGI7: BQ137749 GP|2598597|em MtN5 {Medicago truncatula}, complete; oligo-TC evalue 2e-33...	IMGA:CR936323_17.2	MtC00060.2_GC	Plant lipid transfer/seed storage/trypsin-alpha amylase inhibitor CR936323.2 53601-54448 E EGN_Mt060719 20060801	AT5G55450.1(%LS=88,2e-13)	protease inhibitor/seed storage/lipid transfer protein (LTP) family protein			MtN5		zone1-2	C	0.000142363	3.19493	8.01908	8	0.000484221	2.29866	7.87263	7	0.388278	1.05911	7.7782	4	0.0516323	1.18491	7.35895	8	0.203441	0.836784	7.78066	8	0.00107373	2.16988	7.74517	6	0.0134602	3.32789	8.34793	4
MT015278	Mtr.8557.1.S1_s_at	TIGR-MtGI7: TC76902 MtN5; oligo-TC evalue 2e-33...	IMGA:CR936323_17.2	MtC00060.2_GC	Plant lipid transfer/seed storage/trypsin-alpha amylase inhibitor CR936323.2 53601-54448 E EGN_Mt060719 20060801	AT5G55450.1(%LS=88,2e-13)	protease inhibitor/seed storage/lipid transfer protein (LTP) family protein			MtN5		zone1-2	C	0.000266942	3.13129	8.26736	7	0.00127461	2.82214	8.38468	6	0.00437699	2.06967	8.23492	8	0.0514516	1.44908	7.70391	8	0.196618	0.994686	7.90981	8	0.000784819	2.26917	7.60968	8	0.00167837	2.89531	8.59194	8
MT016470	Mtr.43850.1.S1_at	Nodulin MtN6...	MtD33991_GC	MtD33991_GC	Thionin; Amidohydrolase 2;	AT3G53180.1(%LS=40,1e-96)	glutamine synthetase	sp:P38094:FLUG_EMENI(%LS=36,2e-23)	Protein fluG Conidiation Sporulation	MtN6		zone1-2	C	0.00011742	3.23878	6.72898	8	0.00268329	1.68445	5.89611	6	0.0781607	0.831	6.19279	8	0.0341193	1.30097	5.94634	5	0.732179	0.214867	5.86066	8	0.00874496	2.05471	6.71999	5	0.00651675	1.6601	6.14304	8
MT003883	Mtr.10126.1.S1_at	TIGR-MtGI7: TC91501 N7 protein; oligo-TC evalue 2e-33...	MtC90940_GC	MtC90940_GC	Cyclin-like F-box;	AT4G05470.1(%LS=26,2e-22)	F-box family protein (FBL21)			MtN7		zone1-2	C	0.051081	0.740159	6.90575	6	0.00276438	0.769586	6.7551	8	0.291871	0.155671	6.91962	7	0.105729	0.208167	6.20404	8	0.664254	0.0914866	6.69494	6	0.00223394	1.31863	7.0879	8	0.216077	0.367085	6.56807	6
MT003548	Mtr.25211.1.S1_at	TIGR-MtGI7: TC80587; oligo-TC evalue 2e-33...	IMGA:AC123575_23.2	MtC60677_GC	Haem peroxidase, plant/fungal/bacterial AC123575.10 75183-72676 F EGN_Mt060719 20060801	AT5G05340.1(%LS=76,1e-58)	peroxidase	sp:P22195:PER1_ARAHY(%LS=77,2e-64)	Cationic peroxidase 1 precursor 1.11.1.7 PNPC1 3D-structure Calcium Glycoprotein Heme Hydrogen peroxide Iron Metal-binding Oxidoreductase Peroxidase Pyrr	MtRIP1		zone1-2	C	0.000555011	1.08957	8.44287	8	0.44884	-0.215596	8.08923	7	0.0315237	-0.321767	7.56871	7	0.0572362	-0.594441	7.50255	8	0.025541	-0.625996	8.19561	8	0.164409	-0.44913	7.76794	8	0.411524	-0.0886569	7.78691	8
MT010560	Mtr.9656.1.S1_at	TIGR-MtGI7: TC81494 similar to GP|13173408|gb|AAK14395.1 response regulator protein {Dianthus caryophyllus}, partial (53%); oligo-TC evalue 2e-33...	IMGA:CR962134_13.2	MtD19561_GC	Response regulator receiver CR962134.2 95633-94258 F EGN_Mt060719 20060801	AT1G10470.1(%LS=29,1e-16)	two-component responsive regulator / response regulator 4 (ARR4)	sp:O82798:ARR4_ARATH(%LS=29,7e-16)	Two-component response regulator ARR4 Response regulator 1 Cytokinin signaling pathway Nuclear protein	MtRR4		zone1-2	C	0.00267019	2.24933	6.89602	6	0.000439345	1.57303	6.35521	7	0.0795977	0.517591	6.22874	7	0.0952399	0.730879	6.01572	6	0.623752	0.177165	5.57541	4	0.0016141	1.61946	6.59912	7	0.0117587	0.976193	6.17699	7
MT009525	Mtr.38043.1.S1_at	TIGR-MtGI7: TC80021 similar to GP|19911203|dbj|BAB86928. glucosyltransferase-10 {Vigna angularis}, partial (50%); oligo-TC evalue 2e-33...	MtC90141.1_GC	MtC90141.1_GC	UDP-glucuronosyl/UDP-glucosyltransferase;	AT1G22360.1(%LS=97,0.0)	UDP-glucoronosyl/UDP-glucosyl transferase family protein	sp:Q9SK82:COGT2_ARATH(%LS=96,1e-177)	Cytokinin-O-glucosyltransferase 2 2.4.1.- Zeatin O- glucosyltransferase 2 Glycosyltransferase Transferase	MtZOG1		zone1-2	C	3.83318e-05	1.37133	7.06893	7	0.00129096	0.610503	6.71102	8	0.00445139	0.760321	6.39457	7	0.0205654	0.378832	6.53433	7	0.607707	0.128957	6.81927	8	4.70845e-05	0.817476	6.60251	6	0.00432763	1.24429	7.11604	6
MT002466	Mtr.29555.1.S1_at	TIGR-MtGI7: TC80174; oligo-TC evalue 2e-33...	MtC00383_GC	MtC00383_GC						NCR117-TC29483		zone1-2	C	0.000168945	2.80017	6.4613	8	0.000631551	1.20166	5.57278	6	0.162179	-0.368726	5.70435	2	0.0218244	0.672652	5.32477	6	0.977858	0.0148844	5.38429	6	0.0302949	1.24547	5.75628	5	0.0437145	1.32132	5.68589	4
MT010274	Mtr.44069.1.S1_at	TIGR-MtGI7: TC81662; oligo-TC evalue 2e-33...	MtC10733_GC	MtC10733_GC	Cytochrome P450;	AT4G37410.1(%LS=10,9e-13)	cytochrome P450	sp:P93147:C81E1_GLYEC(%LS=11,4e-21)	Cytochrome P450 81E1 1.14.13.89 Isoflavone 2'-hydroxylase P450 91A4 CYP GE-3 Heme Iron Membrane Metal-binding Monooxygenase NADP Oxidoreductase	NCR247-TC33807		zone1-2	PC	0.000227306	3.04315	6.69322	8	7.05055e-05	2.92679	6.60779	8	0.000867369	1.75812	6.81992	8	0.0308795	1.48021	5.99082	7	0.178488	0.59244	5.96343	8	0.00675133	2.65727	6.49793	6	0.00633806	2.20065	6.2577	7
MT000088		TIGR-MtGI7: TC85573 homologue to GP|15824574|gb|AAL09401.1 ribosomal protein {Petunia x hybrida}, partial (95%); oligo-TC evalue 2e-33...	MtD12279_GC	MtD12279_GC	Ribosomal protein L22/L17, eukaryotic and archaeal form;	AT1G27400.1(%LS=83,9e-50)	60S ribosomal protein L17 (RPL17A)	sp:Q93VI3:RL171_ARATH(%LS=83,5e-49)	#E# PM=11130712;14593172; 60S ribosomal protein L17-1 Ribonucleoprotein Ribosomal protein			zone1-2	C	0.00888609	0.607324	8.62405	8	0.111474	-0.0679677	8.45513	8	0.00405257	0.276899	8.24296	8	0.827089	-0.018819	8.14487	8	0.0319373	-0.216297	8.2816	8	0.336511	0.237508	8.36621	7	0.647207	0.0389676	8.43532	8
MT008291		TIGR-MtGI7: TC78281 weakly similar to GP|14423500|gb|AAK62432.1 Unknown protein {Arabidopsis thaliana}, partial (71%); oligo-TC evalue 2e-33...	IMGA:CR931807_9.1	MtC00663_GC	Allergen V5/Tpx-1 related CR931807.1 62175-61409 F EGN_Mt060719 20060801	AT5G66590.1(%LS=95,4e-52)	allergen V5/Tpx-1-related family protein	sp:Q41495:ST14_SOLTU(%LS=83,5e-53)	STS14 protein			zone1-2		0.0147236	1.57545	6.5669	4	0.00107617	0.917189	6.05147	6	0.047775	0.283108	6.01994	8	NaN	0.9681	5.42038	1	0.381153	0.127497	6.12472	7	0.0039967	1.27632	6.2554	8	0.00857316	0.814257	6.20742	8
MT005536		TIGR-MtGI7: TC91855 similar to GP|6682234|gb|AAF23286.1| putative ankyrin {Arabidopsis thaliana}, partial (28%); oligo-TC evalue 2e-33...	IMGA:AC186136_8.1	MtC45119_GC_Contig1	Ankyrin AC186136.2 64950-66041 E EGN_Mt060719 20060801	AT3G09550.1(%LS=32,4e-46)	ankyrin repeat family protein	sp:P16157:ANK1_HUMAN(%LS=6,3e-09)	#E# PM=2137557;1689849; Ankyrin-1 Erythrocyte ankyrin Ankyrin-R 3D-structure Alternative promoter usage Alternative splicing ANK repeat Cytoskeleton Direct protein sequencing D			zone1-2	NC	0.000402646	0.849783	7.37598	4	0.0759462	0.616135	8.55084	5	0.715768	-0.0354643	6.29637	8	0.171294	0.636704	8.67198	5	0.264587	0.404722	8.03808	8	0.469295	0.307588	6.84273	6	0.0454863	0.642017	9.04224	6
MT010907		TIGR-MtGI7: TC90120 weakly similar to GP|15289772|dbj|BAB63472. hypothetical protein~similar to Arabidopsis thaliana chromosome 1 F13O11.13, partial (9%); oligo-TC evalue 2e-33...	MtC61229_GC	MtC61229_GC	Peptidase aspartic, active site;	AT5G33340.1(%LS=99,2e-89)	aspartyl protease family protein	sp:Q766C2:NEP2_NEPGR(%LS=96,5e-65)	Aspartic protein			zone1-2		0.000585559	1.6807	6.46285	8	0.215536	0.458823	6.68589	8	0.0318552	1.21831	6.23381	5	0.568563	-0.123661	5.93326	7	0.992906	-0.00204912	5.85619	7	0.0133198	1.8706	6.72303	7	0.00879865	1.61249	6.17223	8
MT014958		TIGR-MtGI7: TC85816 similar to GP|15021744|gb|AAK77899.1 root nodule extensin {Pisum sativum}, partial (32%); oligo-TC evalue 2e-33...	MtC91040_GC	MtC91040_GC	Extensin-like region;	AT5G62740.1(%LS=17,1e-19)	band 7 family protein	sp:P16148:PLZ12_LUPPO(%LS=27,1e-11)	Protein PPLZ12			zone1-2		0.00579349	1.20856	14.0584	4	0.225077	0.328352	13.6429	5	0.0565529	1.14634	13.8768	5	NaN	1.14258	14.1258	1	0.0585392	0.398557	13.7391	5	0.00422388	0.86168	13.8556	7	NaN	1.31255	13.5011	1
MT013764		TIGR-MtGI7: TC88351 similar to GP|5262946|emb|CAB45873.1 beta-alanine synthase {Lycopersicon esculentum}, partial (98%); oligo-TC evalue 2e-33...	MtC40134_GC	MtC40134_GC	Nitrilase/cyanide hydratase and apolipoprotein N-acyltransferase;	AT2G27450.1(%LS=98,1e-149)	carbon-nitrogen hydrolase family protein	sp:P60327:DCAS_AGRSK(%LS=91,2e-23)	N-carbamoyl-D-amino acid hydrolase 3.5.1.77 D-N-alpha- carbamilase 3D-structure Hydrolase			zone1-2	C	0.00160337	0.624847	6.7427	7	0.0330581	0.369648	6.4082	6	0.635681	0.0485505	6.15891	8	0.0525517	0.271085	6.1879	6	0.346823	-0.111151	6.257	8	0.0042413	0.33079	6.20964	7	0.0636602	0.144554	6.0566	8
MT014856		TIGR-MtGI7: TC82075 weakly similar to GP|19310591|gb|AAL85026.1 putative cellulose synthase {Arabidopsis thaliana}, partial (34%); oligo-TC evalue 2e-33...	MtD03034_GC	MtD03034_GC	Cellulose synthase;	AT2G32530.1(%LS=26,9e-62)	cellulose synthase family protein	sp:Q8L778:CESA5_ARATH(%LS=17,9e-42)	#E# PM=10048488;14593172; Cellulose synthase A catalytic subunit 5 UDP-forming 2.4.1.12 AtCesA-5 Cell wall Cellulose biosynthesis Coiled coil Glycoprotein Glycosyltransferase M			zone1-2	no probe	0.0040814	1.20886	6.26384	8	0.0585458	0.412422	5.64828	6	0.429223	0.157316	5.55552	6	0.0355416	0.534388	5.79335	6	0.335805	-0.263526	5.65579	7	0.143005	0.189777	5.58228	7	0.228662	0.0575975	5.55604	7
MT011645		TIGR-MtGI7: TC88596 homologue to GP|4581045|gb|AAD24583.1| chlorophyll a-binding protein PsbC {Populus deltoides}, partial (37%); oligo-TC evalue 2e-33...	IMGA:AC140103_11.2	MtD05006_GC	Photosystem II protein PsbZ AC140103.7 59590-60852 F EGN_Mt060719 20060801	ATCG00280.1(%LS=17,7e-39)	chloroplast gene encoding a CP43 subunit of the photosystem II reaction center. promoter contains a blue-light responsive element. chrC:33720-35141 FORWARD	sp:Q85AU0:PSBC_ANTFO(%LS=17,1e-38)	Photosystem II 44 kDa reaction center protein			zone1-2		0.000152146	0.890252	7.59117	7	0.031403	0.258856	7.16443	7	0.631382	0.0386676	7.00322	8	0.900109	0.010246	6.83005	8	0.470935	0.081459	7.37282	8	0.00352724	0.810547	7.23956	8	0.00788228	0.455575	7.41909	8
MT007407		TIGR-MtGI7: TC85922 similar to SP|P56807|RR18ARATH Chloroplast 30S ribosomal protein S18. [Mouse-ear cress] {Arabidopsis thaliana}, partial (74%); oligo-TC evalue 2e-33...	IMGA:AC174362_23.1	MtC10769_GC	Ribosomal protein S18 AC174362.7 31390-30876 E EGN_Mt060719 20060801	ATCG00650.1(%LS=99,2e-32)	chloroplast-encoded ribosomal protein S18 chrC:67917-68222 FORWARD	sp:P49169:RR18_PEA(%LS=98,6e-36)	Chloroplast 30S ribosomal protein			zone1-2	C	0.000490236	0.678833	8.01833	8	0.0572089	0.309919	7.84805	8	0.570487	0.0743612	7.44892	8	0.349071	0.125495	7.57254	7	0.585409	0.0764322	7.82808	8	0.0430875	0.435268	7.88648	8	0.369875	0.110552	7.98681	8
MT014613		TIGR-MtGI7: TC87674 weakly similar to GP|9295740|gb|AAF87046.1| T24P13.7 {Arabidopsis thaliana}, partial (89%); oligo-TC evalue 2e-33...	MtC60733_GC	MtC60733_GC	emp24/gp25L/p24;	AT1G26690.1(%LS=94,5e-78)	emp24/gp25L/p24 family protein	sp:Q5E971:TMEDA_BOVIN(%LS=91,6e-24)	Transmembrane emp24 domain-containing protein			zone1-2		0.00441123	0.617081	6.40051	5	0.225823	0.0541556	5.87594	7	0.865867	0.0129419	6.1085	7	0.269434	-0.0687406	5.94118	6	0.536693	-0.043278	6.09678	8	0.00100628	0.838663	6.38053	7	0.00770031	0.440893	6.24381	7
MT003736		TIGR-MtGI7: TC87782 homologue to SP|P05310|PSAAPEA Photosystem I P700 chlorophyll A apoprotein A1 (PsaA) (PSI-A). [Garden pea] {Pisum sativum}, partial (64%); oligo-TC evalue 2e-33...	IMGA:CU012059_28.1	MtC60889_GC	Photosystem I psaA CU012059.1 101192-96185 E EGN_Mt060719 20060801	ATCG00350.1(%LS=100,0.0)	Encodes psaA protein comprising the reaction center for photosystem I along with psaB protein; hydrophobic protein encoded by the chloroplast genome. chrC:39605-41857 REVERSE	sp:P05310:PSAA_PEA(%LS=100,0.0)	Photosystem I P700 chlorophyll a apoprotein A1 PsaA PSI-A 4Fe-4S Chlorophyll Chloroplast Chromophore Electron transport Iron Iron-sulfur Magnesium Membrane Meta			zone1-2	NC	0.00266743	0.590437	8.17905	6	0.000558307	0.443795	8.12171	7	0.0364491	0.148445	7.48831	6	0.0252503	0.400939	8.14907	7	0.0511124	0.175099	8.22237	7	0.00628072	0.660234	7.93749	6	0.00808638	0.383384	8.33274	6
MT008364		TIGR-MtGI7: TC87009 homologue to SP|P58385|PSABLOTJA Photosystem I P700 chlorophyll A apoprotein A2 (PsaB) (PSI-B). {Lotus japonicus}, partial (56%); oligo-TC evalue 2e-33...	IMGA:CU012059_28.1	MtC60889_GC	Photosystem I psaA CU012059.1 101192-96185 E EGN_Mt060719 20060801	ATCG00350.1(%LS=100,0.0)	Encodes psaA protein comprising the reaction center for photosystem I along with psaB protein; hydrophobic protein encoded by the chloroplast genome. chrC:39605-41857 REVERSE	sp:P05310:PSAA_PEA(%LS=100,0.0)	Photosystem I P700 chlorophyll a apoprotein A1 PsaA PSI-A 4Fe-4S Chlorophyll Chloroplast Chromophore Electron transport Iron Iron-sulfur Magnesium Membrane Meta			zone1-2	NC	0.000268778	0.762952	8.56569	6	0.0145734	0.490465	9.17401	4	0.000347806	0.34263	8.80398	8	0.040769	0.333781	8.46472	6	0.0166205	0.196968	8.98981	7	0.00183573	0.831676	8.87186	6	0.0118204	0.375974	9.01316	6
MT003797		TIGR-MtGI7: TC87782 homologue to SP|P05310|PSAAPEA Photosystem I P700 chlorophyll A apoprotein A1 (PsaA) (PSI-A). [Garden pea] {Pisum sativum}, partial (64%); oligo-TC evalue 2e-33...	IMGA:CU013530_17.1	MtD03936_GC	Photosystem I psaA CU013530.1 64321-66576 E EGN_Mt060719 20060801	ATCG00350.1(%LS=76,0.0)	Encodes psaA protein comprising the reaction center for photosystem I along with psaB protein; hydrophobic protein encoded by the chloroplast genome. chrC:39605-41857 REVERSE	sp:P05310:PSAA_PEA(%LS=76,0.0)	Photosystem I P700 chlorophyll a apoprotein A1 PsaA PSI-A 4Fe-4S Chlorophyll Chloroplast Chromophore Electron transport Iron Iron-sulfur Magnesium Membrane Meta			zone1-2	NC	0.00142278	0.687835	8.08075	6	0.000125243	0.65638	7.78994	8	0.00042891	0.359245	7.73444	8	0.0335946	0.499599	7.65293	7	0.0015176	0.32883	7.75793	8	0.000788579	0.764348	7.61379	7	0.00669735	0.363826	7.83397	8
MT007471		TIGR-MtGI7: TC77203 similar to GP|22208353|emb|CAC94006. endo-beta-1 4-glucanase {Fragaria x ananassa}, partial (92%); oligo-TC evalue 2e-33...	MtC00582_GC	MtC00582_GC	Aminoacyl-tRNA synthetase, class I; Glycoside hydrolase, family 9; Six-hairpin glycosidase; Carbohydrate-binding;	AT1G64390.1(%LS=100,0.0)	endo-1	sp:P05522:GUN1_PERAE(%LS=97,1e-134)	Endoglucanase 1 precursor 3.2.1.4 Endo-1			zone1-2	C	0.00174267	0.735988	8.36473	7	0.0106905	-0.280143	7.66014	6	0.0087262	-0.320804	7.5034	6	0.493802	-0.164764	7.35404	4	0.00983412	-0.396001	7.62338	7	0.130255	-0.148757	7.46961	6	0.00184928	-0.442062	7.62976	7
MT007159		TIGR-MtGI7: TC85575 similar to PIR|D86410|D86410 protein F3M18.16 [imported] - Arabidopsis thaliana, partial (15%); oligo-TC evalue 2e-33...	MtC10021_GC	MtC10021_GC		AT1G28400.1(%LS=97,9e-31)	expressed protein	sp:Q01197:E6_GOSHI(%LS=55,7e-26)	#E# PM=1631059;8616253; Protein E6 Cell wall			zone1-2	C	0.00533974	1.13468	10.621	7	0.143002	-0.377245	10.6082	5	0.140831	-0.270232	10.0419	7	0.0819488	-0.605768	9.8578	8	0.810876	-0.0614756	10.4379	7	0.772787	0.111543	10.2308	6	0.722853	-0.11914	10.6348	7
MT002690		TIGR-MtGI7: TC89595 similar to PIR|A96562|A96562 unknown protein [imported] - Arabidopsis thaliana, partial (63%); oligo-TC evalue 2e-33...	MtC10330_GC	MtC10330_GC	Protein of unknown function Cys-rich;	AT1G52200.1(%LS=79,8e-55)	expressed protein					zone1-2		0.00439814	1.27318	6.21688	7	0.000778309	0.448313	5.72892	6	0.770572	-0.058485	5.59143	6	0.0652123	0.240889	5.46773	6	0.187581	-0.427364	5.66077	5	0.0476081	0.45658	5.66598	4	0.338633	0.165019	5.42419	5
MT005792	Mtr.39530.1.S1_s_at	TIGR-MtGI7: TC92577 homologue to GP|21805708|gb|AAM76759.1 hypothetical protein {Arabidopsis thaliana}, partial (55%); oligo-TC evalue 2e-33...	IMGA:AC148995_8.2	MtD05919_GC	Conserved hypothetical protein 730 AC148995.2 36265-40314 E EGN_Mt060719 20060801	AT5G11950.2(%LS=33,8e-20)	expressed protein	sp:Q84MC2:Y5195_ARATH(%LS=33,4e-19)	Lysine decarboxylase-like protein	LOG-like		zone1-2	C	0.00123988	1.28381	6.4555	6	0.00122642	0.615475	5.96548	5	0.0134742	0.459728	5.81971	7	0.264696	0.147457	6.04304	2	0.157738	0.160176	6.21083	5	0.0258346	1.00326	6.19154	5	0.0134945	0.413759	5.97735	8
MT008344		TIGR-MtGI7: TC86948 similar to GP|13194796|gb|AAK15560.1 unknown protein {Arabidopsis thaliana}, partial (78%); oligo-TC evalue 2e-33...	MtC93135_GC	MtC93135_GC	Protein of unknown function DUF538;	AT1G09310.1(%LS=95,4e-53)	expressed protein	sp:Q9M015:Y5161_ARATH(%LS=62,4e-05)	#E# PM=11130714;14593172; Protein At5g01610 3D-structure			zone1-2		0.00506611	1.20465	7.15772	6	0.00578361	0.447796	6.7597	5	0.290018	0.121508	6.55551	8	0.0281351	0.294968	6.61399	6	0.964852	0.0105821	7.0042	7	0.129873	0.322823	6.62887	6	0.0187752	0.36544	6.95935	8
MT012558		TIGR-MtGI7: TC92711; oligo-TC evalue 2e-33...	MtD04896_GC	MtD04896_GC		AT2G01870.1(%LS=57,5e-13)	expressed protein chr2:389469-390376 REVERSE					zone1-2		0.000228729	0.709356	5.48458	6	0.0243848	0.196045	5.07578	8	0.24434	0.0931066	5.05735	7	0.469735	0.0598972	5.011	6	0.218385	0.0972586	5.11039	8	0.00534416	0.793057	5.34974	7	0.00317529	0.276816	4.96652	8
MT006600		TIGR-MtGI7: TC93270 weakly similar to GP|21624352|dbj|BAC01139. sterol C22 desaturase {Symbiotaphrina kochii}, partial (15%); oligo-TC evalue 2e-33...	MtD24856_GC	MtD24856_GC	Cytochrome P450;	AT5G01280.1(%LS=25,7e-04)	expressed protein chr5:114010-116236	sp:P54781:ERG5_YEAST(%LS=17,3e-19)	#E# PM=8635732;9169872; Cytochrome P450 61 1.14.14.- C-22 sterol desaturase Complete proteome Direct protein sequencing Heme Iron Lipid synthesis Metal-binding Monooxygenase Oxi			zone1-2		0.00307729	1.10971	9.51958	7	0.0369513	0.516441	9.3927	8	0.174256	0.302519	8.55381	7	0.170687	0.458206	8.62513	6	0.124671	0.317582	9.44453	7	0.0184629	0.646562	8.46178	8	0.00932805	0.891579	9.79162	7
MT004811		TIGR-MtGI7: TC90042 similar to PIR|H86399|H86399 protein F17L21.26 [imported] - Arabidopsis thaliana, partial (11%); oligo-TC evalue 2e-33...	IMGA:AC125482_15.2	MtD22944_GC	hypothetical protein AC125482.9 78360-76964 F EGN_Mt060719 20060801	AT5G40790.1(%LS=90,9e-06)	expressed protein chr5:16347343-16348254 REVERSE					zone1-2	C	0.00379523	0.687502	5.3815	8	0.00662748	0.317112	4.96561	8	0.032864	0.157742	4.99111	7	0.064787	0.12505	4.93724	8	0.639627	0.0531351	5.05046	5	0.0123494	0.353102	4.99049	7	0.0484976	0.319813	5.00761	7
MT010811		TIGR-MtGI7: TC89631 homologue to GP|10177250|dbj|BAB10718. geneid K19P17.4~unknown protein {Arabidopsis thaliana}, partial (36%); oligo-TC evalue 2e-33...	MtC91071_GC	MtC91071_GC		AT5G53880.1(%LS=89,1e-14)	expressed protein chr5:21890020-21890529 REVERSE					zone1-2	C	0.00148111	0.630696	6.30068	7	0.0031035	-0.139628	6.03036	7	0.859573	-0.0140919	5.81977	5	0.0396851	-0.345515	5.57635	4	0.596795	-0.0411735	5.95567	8	0.385696	-0.334013	5.63151	3	0.753541	-0.0439624	5.95312	7
MT011426		TIGR-MtGI7: TC90627 weakly similar to GP|3758833|emb|CAA77087.1 MtN6 {Medicago truncatula}, partial (60%); oligo-TC evalue 2e-33...	MtD03150_GC	MtD03150_GC	Peptidase S8 and S53, subtilisin, kexin, sedolisin; Amidohydrolase 2;	AT3G53180.1(%LS=32,2e-75)	glutamine synthetase	sp:P38094:FLUG_EMENI(%LS=25,3e-20)	Protein fluG Conidiation Sporulation			zone1-2	C	0.000904626	2.17386	6.34991	7	0.0480213	0.994354	5.93318	4	0.029533	0.388948	5.80879	8	0.0288551	0.869485	5.91558	6	0.745246	0.115672	6.04368	7	0.00793932	1.15877	6.3201	5	0.0236392	1.21788	6.25796	6
MT015483		TIGR-MtGI7: TC77765 similar to PIR|T47941|T47941 hypothetical protein F2A19.90 - Arabidopsis thaliana, partial (61%); oligo-TC evalue 2e-33...	MtD01676_GC	MtD01676_GC	Glycoside hydrolase, family 28; Virulence factor, pectin lyase fold;	AT3G61490.2(%LS=64,1e-147)	glycoside hydrolase family 28 protein / polygalacturonase (pectinase) family protein	sp:P27644:PGLR_AGRTU(%LS=44,1e-18)	Polygalacturonase 3.2.1.15 Pectinase PGL Cell wall Glycosidase Hydrolase Repeat			zone1-2		0.000560663	1.13331	6.77011	6	0.00100867	0.498946	6.55581	6	0.121528	0.343	6.50545	8	0.0472923	0.300689	6.42643	5	0.737516	-0.0372658	6.6278	7	0.00199977	0.410684	6.46344	7	0.00762075	0.639743	6.90028	8
MT009599		TIGR-MtGI7: TC87947 similar to GP|10178060|dbj|BAB11424. beta-xylosidase {Arabidopsis thaliana}, partial (55%); oligo-TC evalue 2e-33...	IMGA:AC187356_10.1	MtC10288_GC	Glycoside hydrolase, family 3, N-terminal; Glycoside hydrolase, family 3, C-terminal AC187356.1 70395-65856 E EGN_Mt060719 20060801	AT5G64570.1(%LS=24,2e-69)	glycosyl hydrolase family 3 protein chr5:25827341-25830561 REVERSE	sp:P83344:XYNB_PRUPE(%LS=41,2e-46)	Putative beta-D-xylosidase 3.2.1.- PpAz152 Fragment Glycosidase Hydrolase			zone1-2	C	0.00115665	1.0506	6.67433	7	0.334179	-0.149295	6.27912	6	0.22255	0.156162	5.97484	7	0.165723	0.145438	6.09014	7	0.307746	-0.302797	6.24058	4	0.183122	0.276933	6.34493	4	0.110583	0.18819	6.51728	8
MT008068		TIGR-MtGI7: TC77890 similar to GP|20466476|gb|AAM20555.1 alpha-mannosidase {Arabidopsis thaliana}, partial (55%); oligo-TC evalue 2e-33...	MtC45154_GC	MtC45154_GC	Galactose mutarotase-like;	AT5G13980.2(%LS=37,1e-140)	glycosyl hydrolase family 38 protein	sp:O00754:MA2B1_HUMAN(%LS=34,6e-64)	Lysosomal alpha-mannosidase precursor 3.2.1.24 Mannosidase			zone1-2		0.0057667	1.26323	5.67078	7	0.00061567	0.847727	5.31301	8	0.115627	0.26895	5.31608	8	0.0116049	1.03545	5.4144	7	0.213297	0.174158	5.0945	8	0.0155647	0.670773	5.31654	7	0.0078404	0.699756	5.29931	7
MT008069		TIGR-MtGI7: TC77890 similar to GP|20466476|gb|AAM20555.1 alpha-mannosidase {Arabidopsis thaliana}, partial (55%); oligo-TC evalue 2e-33...	MtD04247_GC	MtD04247_GC	Glycoside hydrolase, family 38; Galactose mutarotase-like;	AT5G13980.2(%LS=69,0.0)	glycosyl hydrolase family 38 protein	sp:O00754:MA2B1_HUMAN(%LS=66,1e-116)	#E# PM=9158146;9192839; Lysosomal alpha-mannosidase precursor 3.2.1.24 Mannosidase			zone1-2		0.0494383	1.24317	6.03704	6	0.00358076	1.01504	5.87554	6	NaN	#NAME?	#NAME?	0	0.0144716	0.969496	5.80326	8	0.501726	0.287521	5.4275	4	0.162009	0.585217	5.5901	3	0.0245345	0.653998	5.49401	6
MT010883		TIGR-MtGI7: TC79599 similar to GP|9757867|dbj|BAB08454.1 gb|AAD30228.1~geneid K9I9.2~similar to unknown protein {Arabidopsis thaliana}, partial (23%); oligo-TC evalue 2e-33...	IMGA:AC146856_6.2	MtC40082_GC	X8 AC146856.8 24519-22546 F EGN_Mt060719 20060801	AT5G67460.1(%LS=95,8e-70)	glycosyl hydrolase family protein 17	sp:Q9ZU91:E133_ARATH(%LS=87,8e-24)	#E# PM=10617197;12805588; Putative glucan endo-1			zone1-2	C	0.00941614	0.997402	6.50771	5	0.0910391	0.424087	6.43807	6	0.0621047	0.487247	5.90119	5	0.0494173	-0.156921	5.77202	8	0.263274	-0.343649	6.18534	7	0.0404688	0.637765	6.26125	7	0.00593666	0.447244	6.02504	8
MT010919		TIGR-MtGI7: TC79599 similar to GP|9757867|dbj|BAB08454.1 gb|AAD30228.1~geneid K9I9.2~similar to unknown protein {Arabidopsis thaliana}, partial (23%); oligo-TC evalue 2e-33...	IMGA:AC146856_6.2	MtC40082_GC	X8 AC146856.8 24519-22546 F EGN_Mt060719 20060801	AT5G67460.1(%LS=95,8e-70)	glycosyl hydrolase family protein 17	sp:Q9ZU91:E133_ARATH(%LS=87,8e-24)	Putative glucan endo-1			zone1-2		0.0132487	1.11611	6.05646	5	0.00214263	0.748972	5.87224	5	0.00702194	0.610584	5.84426	6	0.111078	0.0877752	5.53626	6	0.347235	-0.0926172	5.49367	6	0.0218185	0.783126	5.74131	6	0.0196439	0.434313	5.64802	6
MT006528		TIGR-MtGI7: TC85023 weakly similar to GP|7381205|gb|AAF61435.1| pre-hevein-like protein {Pisum sativum}, partial (42%); oligo-TC evalue 2e-33...	MtC62064_GC	MtC62064_GC	Barwin-related endoglucanase;	AT3G04720.1(%LS=56,2e-30)	hevein-like protein (HEL)	sp:P29062:PR4A_TOBAC(%LS=98,6e-36)	Pathogenesis-related protein			zone1-2	NC	0.000941247	1.10854	5.82113	6	0.0278309	0.335533	5.04362	5	0.473043	0.0754287	5.06021	6	0.0405153	0.225668	5.04847	7	0.948861	0.00820195	5.23812	7	0.0820755	0.158192	5.26444	7	0.169557	0.24103	5.06502	6
MT000449		TIGR-MtGI7: TC76851 homologue to PIR|S40122|S40122 high mobility group protein HMG-1 - garden pea, partial (92%); oligo-TC evalue 2e-33...	MtC00254_GC	MtC00254_GC	HMG1/2 (high mobility group) box;	AT1G20693.1(%LS=100,8e-49)	high mobility group protein beta1 (HMGbeta1) / HMG protein beta1	sp:P26585:HMGL_SOYBN(%LS=100,2e-59)	#E# PM=1891369; HMG1/2-like protein SB11 protein DNA-binding Nuclear protein			zone1-2		0.00210949	0.680369	8.23891	8	0.00335996	0.387958	8.19267	8	0.0100337	0.327762	8.07828	8	0.0194356	0.449299	7.88693	8	0.102147	-0.105497	7.90949	8	0.00250663	0.488609	7.94809	8	0.00702218	0.399874	8.23444	8
MT015433		TIGR-MtGI7: TC76852 similar to PIR|T09581|T09581 probable high mobility group protein HMG1 - sword bean, partial (93%); oligo-TC evalue 2e-33...	IMGA:CT033770_22.2	MtC00106_GC	HMG1/2 (high mobility group) box CT033770.2 88140-86716 F EGN_Mt060719 20060801	AT1G20696.1(%LS=39,1e-05)	high mobility group protein beta2 (HMGbeta2) / HMG protein beta2	sp:P27347:MNB1B_MAIZE(%LS=40,1e-04)	DNA-binding protein			zone1-2	C	0.0091878	0.706727	7.38824	6	0.63275	0.0475539	6.94966	7	0.741665	0.106755	6.96238	3	0.815952	-0.0487099	6.79414	6	0.00630523	-0.464605	7.11401	6	0.917161	-0.0282386	6.75666	5	0.0704688	-0.195321	7.11584	7
MT007839		TIGR-MtGI7: TC86385 similar to SP|P25469|H2ALYCES Histone H2A. [Tomato] {Lycopersicon esculentum}, partial (95%); oligo-TC evalue 2e-33...	MtC00335.1_GC	MtC00335.1_GC	; Histone core; Histone-fold;	AT5G02560.1(%LS=100,3e-64)	histone H2A	sp:Q1S053:H2A3_MEDTR(%LS=100,2e-72)	#E# Probable histone H2A.3 Chromosomal protein DNA-binding Nuclear protein Nucleosome core			zone1-2	C	0.0233957	0.647717	8.51615	7	0.000803796	-0.385779	8.28104	8	0.905646	0.0204656	7.43147	8	0.096008	-0.365975	8.09668	5	0.00430867	-0.920283	8.04923	8	0.102263	-0.445413	7.79467	8	0.420372	-0.151298	8.21685	7
MT014206		TIGR-MtGI7: TC76617 homologue to SP|O22582|H2BGOSHI Histone H2B. [Upland cotton] {Gossypium hirsutum}, complete; oligo-TC evalue 2e-33...	MtC60499.1_GC	MtC60499.1_GC	; Histone core; Histone-fold;	AT5G59910.1(%LS=100,6e-68)	histone H2B	sp:Q1S9I9:H2B1_MEDTR(%LS=100,8e-77)	#E# Probable histone H2B.1 Chromosomal protein DNA-binding Nuclear protein Nucleosome core Ubl conjugation			zone1-2	C	0.00242924	0.592269	10.3351	8	0.171891	-0.193885	10.2572	7	0.193973	0.270468	9.94222	8	0.541651	-0.20999	9.995	6	0.0192408	-0.513369	10.4477	8	0.620047	-0.152477	10.0467	8	0.606219	0.13927	10.8309	8
MT014828		TIGR-MtGI7: TC90991 homologue to PIR|A25642|HSZM4 histone H4 - maize, complete; oligo-TC evalue 2e-33...	MtC10713_GC	MtC10713_GC	Histone H4; ; Histone-fold;	AT5G59690.1(%LS=100,6e-53)	histone H4	sp:Q76H85:H4_SILLA(%LS=100,1e-51)	#E# PM=15215515; Histone H4 Acetylation Chromosomal protein DNA-binding Methylation Nuclear protein Nucleosome core			zone1-2	C	0.0314988	0.600191	8.69671	5	0.561975	0.0274625	8.71941	3	0.439043	0.100551	7.73602	8	0.185848	0.148294	8.04711	5	0.00402342	-0.70616	8.50877	7	0.983179	-0.00500162	8.24785	7	0.91434	-0.0268028	8.52148	5
MT015593		TIGR-MtGI7: TC86259 PIR|A25642|HSZM4 histone H4 - maize, complete; oligo-TC evalue 2e-33...	MtC10341_GC	MtC10341_GC	Histone H4; ; Histone-fold;	AT5G59690.1(%LS=100,1e-53)	histone H4	sp:Q76H85:H4_SILLA(%LS=100,2e-52)	#E# PM=15215515; Histone H4 Acetylation Chromosomal protein DNA-binding Methylation Nuclear protein Nucleosome core			zone1-2	C	0.0071165	0.608403	9.45238	7	0.31396	-0.0497495	9.21001	8	0.0740298	0.516841	8.68865	7	0.866922	0.0255403	8.81043	8	0.00738368	-0.629884	8.64489	7	0.414955	-0.185724	8.85972	8	0.450863	-0.134918	9.12879	7
MT007757		TIGR-MtGI7: TC77640 similar to GP|19347791|gb|AAL86346.1 unknown protein {Arabidopsis thaliana}, partial (97%); oligo-TC evalue 2e-33...	MtC60308_GC	MtC60308_GC	Aromatic amino acid beta-eliminating lyase/threonine aldolase;	AT1G08630.2(%LS=97,1e-157)	L-allo-threonine aldolase-related	sp:O07051:LTAA_AERJA(%LS=98,2e-76)	#B# PM=9171400;9228760; L-allo-threonine aldolase 4.1.2.- L-allo-TA L-allo-threonine acetaldehyde-lyase Direct protein sequencing Lyase Pyridoxal phosphate			zone1-2	C	0.0266197	1.58206	7.10327	6	0.0389367	0.591849	6.4373	7	0.00833356	0.381829	6.00757	7	0.0788446	0.708594	6.43482	6	0.0581776	0.509599	7.31118	4	0.00554254	0.948591	6.57071	6	0.0673935	0.7581	6.93487	6
MT007462		TIGR-MtGI7: TC77230 homologue to GP|23428804|gb|AAM23265.1 L-asparaginase {Glycine max}, complete; oligo-TC evalue 2e-33...	IMGA:AC148098_14.1	MtC20062_GC	Peptidase T2, asparaginase 2 AC148098.3 4907-2614 F EGN_Mt060719 20060801	AT3G16150.1(%LS=56,2e-71)	L-asparaginase	sp:Q8GXG1:ASPG2_ARATH(%LS=56,1e-70)	Probable L-asparaginase 2 precursor 3.5.1.1 L-asparagine amidohydrolase 2 Contains: L-asparaginase 2 alpha subunit L- asparaginase 2 beta subunit Alter			zone1-2		0.0141033	0.700844	8.59864	5	0.00324401	-0.454528	7.98579	7	0.713745	-0.0655693	7.5159	8	0.0160603	-0.711498	7.78035	5	0.0554692	0.304448	8.30991	8	0.00152207	0.934299	8.51389	8	0.00454342	0.560211	8.60567	8
MT012773		TIGR-MtGI7: TC83633 weakly similar to PIR|T46041|T46041 hypothetical protein T16K5.100 - Arabidopsis thaliana, partial (24%); oligo-TC evalue 2e-33...	MtC91724_GC	MtC91724_GC		AT3G49750.1(%LS=31,4e-22)	leucine-rich repeat family protein					zone1-2	C	0.0017085	0.63628	6.47438	6	0.0388603	-0.18769	6.13147	4	0.0436009	-0.22654	6.15899	5	0.1142	-0.262256	6.09365	7	0.0374537	-0.138064	6.3412	6	0.305014	-0.120159	6.17898	7	0.0118981	-0.241915	6.25976	7
MT003626		TIGR-MtGI7: TC90161 weakly similar to GP|13161443|dbj|BAB33013. putative extensin-like protein {Oryza sativa (japonica cultivar-group)}, partial (5%); oligo-TC evalue 2e-33...	MtC91730_GC	MtC91730_GC	2Fe-2S ferredoxin, iron-sulfur binding site;	AT4G13340.1(%LS=8,9e-11)	leucine-rich repeat family protein / extensin family protein	sp:Q9FS16:EXTN3_ARATH(%LS=16,1e-06)	#E# PM=11475326;11130712; Extensin-3 precursor AtExt3 AtExt5 Cell wall Glycoprotein Hydroxylation Repeat Signal Structural protein			zone1-2	C	0.00354722	0.711963	6.92869	7	0.901218	0.00871723	6.62364	7	0.261346	0.193656	6.12897	7	0.821458	-0.0208603	6.51085	5	0.798422	-0.0175325	6.68319	8	0.00641894	0.133106	6.37036	6	0.367899	0.0806059	6.71246	8
MT015059		TIGR-MtGI7: TC85161 similar to GP|4165128|gb|AAD08697.1| lipoxygenase LoxN3 {Pisum sativum}, partial (81%); oligo-TC evalue 4e-31...	IMGA:AC149580_13.2	MtC10146.1_GC	Lipoxygenase AC149580.19 57043-62031 E EGN_Mt060719 20060801	AT3G22400.1(%LS=29,4e-77)	lipoxygenase	sp:P38414:LOX1_LENCU(%LS=29,1e-100)	Lipoxygenase 1.13.11.12 Dioxygenase Fatty acid biosynthesis Iron Lipid synthesis Metal-binding Oxidoreductase Oxylipin biosynthesis			zone1-2	C	0.00103507	0.944757	8.92352	8	0.0228874	-0.432433	8.4545	8	0.372203	-0.0918278	8.02211	8	0.307441	0.159319	8.2746	7	0.0231081	-0.39295	8.78472	8	0.00279643	-0.590983	7.97749	8	0.266356	0.168219	9.00992	8
MT010049		TIGR-MtGI7: TC85194 similar to PIR|S56655|S56655 lipoxygenase (EC 1.13.11.12) loxG - garden pea, partial (14%); oligo-TC evalue 2e-33...	IMGA:AC149580_13.2	MtC10146.1_GC	Lipoxygenase AC149580.19 57043-62031 E EGN_Mt060719 20060801	AT3G22400.1(%LS=29,4e-77)	lipoxygenase	sp:P38414:LOX1_LENCU(%LS=29,1e-100)	Lipoxygenase 1.13.11.12 Dioxygenase Fatty acid biosynthesis Iron Lipid synthesis Metal-binding Oxidoreductase Oxylipin biosynthesis			zone1-2	C	0.00011742	1.03788	9.13943	8	0.101544	-0.318927	8.62431	8	0.187782	0.368344	8.36606	8	0.0730782	0.303786	8.76188	7	0.0617758	-0.189192	8.99964	8	0.0871279	-0.367263	8.12017	6	0.0234887	0.317714	9.32538	8
MT005217		TIGR-MtGI7: TC81353 similar to GP|21593362|gb|AAM65311.1 microtubule-associated protein EB1-like protein {Arabidopsis thaliana}, partial (41%); oligo-TC evalue 2e-33...	MtD05012_GC	MtD05012_GC	Calponin-like actin-binding;	AT5G67270.1(%LS=53,8e-75)	microtubule-associated EB1 family protein	sp:Q6P848:MARE1_XENTR(%LS=62,1e-28)	#E# Microtubule-associated protein RP/EB family member 1 Cell cycle Cell division Microtubule Mitosis			zone1-2	no probe	0.00201998	0.639942	7.2191	7	0.938779	-0.00705883	6.49995	5	0.211043	0.347814	6.28548	4	0.0889571	0.110265	6.31457	8	0.95369	-0.00398094	6.81203	8	0.819028	-0.0330197	6.31587	5	0.226877	0.0696786	6.50877	6
MT003037		TIGR-MtGI7: TC80172 similar to GP|17221690|gb|AAL36459.1 cytochrome b5 reductase isoform II {Zea mays}, partial (70%); oligo-TC evalue 2e-33...	MtC10626_GC	MtC10626_GC	Cytochrome-b5 reductase;	AT5G17770.1(%LS=70,1e-95)	NADH-cytochrome b5 reductase	sp:P83291:NCB5R_ARATH(%LS=60,4e-48)	NADH-cytochrome b5 reductase-like protein			zone1-2		0.000768695	1.27742	8.13014	8	0.0241507	0.726475	8.16553	8	0.0496455	0.218477	7.11941	7	0.0892422	0.482514	7.76931	7	0.413389	0.199686	7.79759	8	0.0304042	0.805012	7.57214	8	0.0260397	0.49835	7.81285	8
MT006403		TIGR-MtGI7: TC82427 weakly similar to GP|16930759|gb|AAL32039.1 lipid transfer protein-like protein {Retama raetam}, partial (77%); oligo-TC evalue 2e-33...	MtD23958_GC	MtD23958_GC	Plant lipid transfer protein/Par allergen;	AT2G38540.1(%LS=98,9e-24)	nonspecific lipid transfer protein 1 (LTP1)	sp:Q9M5X8:NLTP_PRUAV(%LS=94,2e-29)	Nonspecific lipid-transfer protein			zone1-2	C	0.00011742	1.65764	5.98799	8	0.00262322	0.643415	5.43294	5	0.0885262	0.404391	5.22071	6	0.0103212	0.277796	5.17472	7	0.920999	-0.016106	5.24083	6	0.0234849	0.294945	5.46097	3	0.0193646	0.240447	5.25505	8
MT007463		TIGR-MtGI7: TC77106 weakly similar to SP|Q41350|OLP1LYCES Osmotin-like protein precursor. [Tomato] {Lycopersicon esculentum}, partial (88%); oligo-TC evalue 2e-33...	MtC00235_GC	MtC00235_GC	Thaumatin, pathogenesis-related;	AT2G28790.1(%LS=99,2e-94)	osmotin-like protein	sp:Q41350:OLP1_LYCES(%LS=99,1e-100)	Osmotin-like protein			zone1-2	C	0.00136628	1.49645	7.77965	6	0.00556694	0.288888	7.27022	8	0.10728	0.287162	6.79041	7	0.828868	-0.0292613	6.49972	6	0.0921385	-0.391179	7.00998	7	0.118974	0.323318	6.94596	6	0.386603	0.064765	6.81925	7
MT012711		TIGR-MtGI7: TC92022; oligo-TC evalue 2e-33...	MtD07640_GC	MtD07640_GC	Oxysterol-binding protein; Pleckstrin-like;	AT4G08180.2(%LS=25,7e-46)	oxysterol-binding family protein	sp:Q9ERS4:PKHA3_MOUSE(%LS=10,2e-07)	Pleckstrin homology domain-containing family A member 3 Phosphoinositol 4-phosphate adaptor protein			zone1-2	C	0.00389137	0.600615	6.81764	6	0.00681479	0.314868	6.7866	7	0.960879	0.00932408	6.41488	5	0.461951	0.113903	6.29291	7	0.021734	0.280191	6.60767	7	0.00407327	0.478827	6.4007	5	0.0130778	0.214963	6.83261	8
MT012264		TIGR-MtGI7: TC82246 similar to PIR|T02580|T02580 hypothetical protein At2g39220 [imported] - Arabidopsis thaliana, partial (45%); oligo-TC evalue 1e-28...	IMGA:AC153430_9.1	MtD18476_GC	Patatin AC153430.12 4176-6051 E EGN_Mt060719 20060801	AT3G54950.1(%LS=41,1e-81)	patatin-related	sp:P15478:PAT5_SOLTU(%LS=45,1e-07)	#E# Patatin T5 precursor Potato tuber protein Glycoprotein Hydrolase Signal Storage protein			zone1-2	NC	0.00257303	1.09435	9.97938	7	0.83863	-0.0485651	10.3691	8	0.016136	0.617563	9.5935	7	0.564444	-0.138678	9.26391	7	0.00921697	-0.398566	10.2482	8	0.322221	0.237575	9.80478	8	0.528903	0.158664	10.3139	8
MT013182		TIGR-MtGI7: TC92814 weakly similar to PIR|G86333|G86333 hypothetical protein AAF79910.1 [imported] - Arabidopsis thaliana, partial (38%); oligo-TC evalue 2e-33...	MtD02984_GC	MtD02984_GC	Thaumatin, pathogenesis-related;	AT1G20030.2(%LS=51,1e-53)	pathogenesis-related thaumatin family protein	sp:P83332:TLP1_PRUPE(%LS=69,3e-41)	Thaumatin-like protein			zone1-2		0.00277884	1.17804	6.05485	7	0.000527028	0.872445	5.70706	6	0.0490415	0.446873	5.95904	6	0.0417654	0.381554	5.32434	6	0.867099	-0.0476288	5.63189	6	0.000321059	0.878411	5.58411	8	0.0435697	0.760108	5.8845	8
MT015604		TIGR-MtGI7: TC78406 homologue to GP|571484|gb|AAB48986.1|| peroxidase precursor {Medicago truncatula}, partial (64%); oligo-TC evalue 2e-33...	IMGA:AC123575_23.2	MtC60677_GC	Haem peroxidase, plant/fungal/bacterial AC123575.10 75183-72676 F EGN_Mt060719 20060801	AT5G05340.1(%LS=76,1e-58)	peroxidase	sp:P22195:PER1_ARAHY(%LS=77,2e-64)	Cationic peroxidase 1 precursor 1.11.1.7 PNPC1 3D-structure Calcium Glycoprotein Heme Hydrogen peroxide Iron Metal-binding Oxidoreductase Peroxidase Pyrr			zone1-2	C	0.000767324	1.06698	8.02235	8	0.497292	-0.1846	7.47508	5	0.00422958	-0.524767	6.89193	8	0.0620105	-0.654529	6.99209	8	0.0214692	-0.728921	7.33136	8	0.116753	-0.379988	6.97345	8	0.0969575	-0.204852	7.25984	7
MT008696		TIGR-MtGI7: TC78405 peroxidase precursor; oligo-TC evalue 2e-33...	MtC60677_GC	MtC60677_GC	Haem peroxidase, plant/fungal/bacterial;	AT5G05340.1(%LS=97,2e-95)	peroxidase	sp:P22195:PER1_ARAHY(%LS=96,9e-97)	#E# PM=2247460;8805539; Cationic peroxidase 1 precursor 1.11.1.7 PNPC1 3D-structure Calcium Glycoprotein Heme Hydrogen peroxide Iron Metal-binding Oxidoreductase Peroxidase Pyrr			zone1-2	C	0.00562609	0.779688	7.89089	6	0.312497	-0.439873	7.62582	4	0.00164194	-0.514773	6.65326	7	0.134034	-0.556245	6.89268	6	0.0307564	-0.703152	7.28142	6	0.299752	-0.338084	7.52712	3	0.050436	-0.361163	7.5734	8
MT015372		TIGR-MtGI7: TC76774 similar to PIR|C85090|C85090 probable phi-1-like phosphate-induced protein [imported] - Arabidopsis thaliana, partial (80%); oligo-TC evalue 3e-26...	MtD27850_GC	MtD27850_GC	Phosphate-induced protein 1 conserved region;	AT4G08950.1(%LS=98,1e-120)	phosphate-responsive protein					zone1-2		0.00604569	0.974416	6.0722	7	0.0779	0.713617	6.21518	6	0.00991275	0.829038	6.28611	6	0.310214	0.261698	5.96749	3	0.335805	0.340927	5.84896	4	0.0102857	1.06321	6.29569	8	0.00106316	1.46444	6.52046	8
MT000246		TIGR-MtGI7: TC85734 homologue to GP|9187460|emb|CAB96990.1 putative 14-kDa proline-rich protein {Cicer arietinum}, partial (62%); oligo-TC evalue 2e-33...	MtD22207.2_GC	MtD22207.2_GC	Plant lipid transfer protein/seed storage/trypsin-alpha amylase inhibitor;	AT5G46900.1(%LS=99,5e-32)	protease inhibitor/seed storage/lipid transfer protein (LTP) family protein	sp:P14009:14KD_DAUCA(%LS=94,2e-33)	14 kDa proline-rich protein			zone1-2		0.000479844	1.8276	8.73406	7	0.000439387	1.13158	8.56355	8	0.0236878	1.23148	8.46296	7	0.529388	-0.147435	7.79109	8	0.392246	-0.23936	8.25553	8	0.53094	0.183396	7.90151	8	0.000652109	1.40116	8.42666	8
MT000089		TIGR-MtGI7: TC76916 MtN4; oligo-TC evalue 2e-33...	MtD22936_GC	MtD22936_GC	Plant lipid transfer protein/seed storage/trypsin-alpha amylase inhibitor; Pistil-specific extensin-like protein;	AT3G22120.1(%LS=97,7e-97)	protease inhibitor/seed storage/lipid transfer protein (LTP) family protein	sp:Q00451:PRF1_LYCES(%LS=99,1e-107)	36.4 kDa proline-rich protein	MtN4		zone1-2		0.000214073	1.27574	9.51154	8	0.0185585	0.449553	9.51311	8	0.00226768	0.803561	8.97523	8	0.213044	-0.116667	8.77995	8	0.579096	-0.0625217	8.74835	8	0.043281	0.621745	9.05748	8	0.0118204	0.694979	8.99703	5
MT009662		TIGR-MtGI7: TC89432 weakly similar to GP|9294592|dbj|BAB02873.1 protein kinase-like protein {Arabidopsis thaliana}, partial (51%); oligo-TC evalue 2e-33...	MtC50559_GC	MtC50559_GC	Protein kinase;	AT1G52540.1(%LS=87,2e-91)	protein kinase	sp:Q94F62:BAK1_ARATH(%LS=46,1e-65)	BRASSINOSTEROID INSENSITIVE 1-associated receptor kinase 1 precursor EC 2.7.11.1 BRI1-associated receptor kinase 1 Somatic embryogenesis receptor-like			zone1-2	C	0.00207498	0.922411	5.6699	5	0.000770459	0.360267	5.15477	8	0.00502982	0.365646	5.16347	5	0.329727	0.0648698	5.02258	6	0.0355681	0.0688447	5.06853	6	0.0179143	0.754011	5.48007	6	0.107675	0.445769	5.52065	3
MT004818		TIGR-MtGI7: TC80353 similar to GP|4151068|emb|CAA71816.1 ribonucleotide reductase {Nicotiana tabacum}, partial (31%); oligo-TC evalue 2e-33...	MtC50537_GC	MtC50537_GC	Ribonucleotide reductase large subunit, C-terminal; ;	AT2G21790.1(%LS=33,1e-129)	ribonucleoside-diphosphate reductase small chain	sp:Q9SJ20:RIR1_ARATH(%LS=33,1e-129)	#E# PM=10542051;10617197; Ribonucleoside-diphosphate reductase large subunit 1.17.4.1 Ribonucleoside-diphosphate reductase R1 subunit AtRNR1 Allosteric enzyme ATP-binding DNA re			zone1-2	C	0.00148111	0.656462	6.94073	5	0.169403	-0.261503	6.20115	3	0.486094	0.0702188	6.42303	8	0.153361	-0.243252	6.259	6	0.0128105	-0.494441	6.74092	5	0.027388	-0.214389	6.38946	6	0.0640561	-0.15147	6.32784	6
MT010448		TIGR-MtGI7: TC89698 similar to GP|11967861|emb|CAC19488. putative serine carboxypeptidase {Pisum sativum}, partial (85%); oligo-TC evalue 2e-33...	MtD03581_GC	MtD03581_GC	Peptidase S10, serine carboxypeptidase;	AT3G63470.1(%LS=90,1e-140)	serine carboxypeptidase	sp:P52711:CBP23_HORVU(%LS=73,1e-119)	Serine carboxypeptidase II-3 precursor 3.4.16.6 CP-MII.3 Contains: Serine carboxypeptidase II-3 chain A Serine carboxypeptidase II-3 chain B Carboxypeptidase Gly			zone1-2		0.00011742	1.62284	7.20063	7	0.000129283	1.08995	6.9744	8	0.00379424	0.960765	6.73363	8	0.146338	0.145044	6.51528	6	0.261867	-0.13216	6.58024	8	0.0144002	1.06406	6.75715	7	0.00335061	1.17269	7.0796	8
MT000177		TIGR-MtGI7: TC76751 similar to GP|15294021|gb|AAK95187.1 40S ribosomal protein S5 {Ictalurus punctatus}, partial (93%); oligo-TC evalue 2e-33...	MtD22521.2_GC	MtD22521.2_GC	Ribosomal protein S7;	AT2G37270.2(%LS=97,1e-95)	similar to 40S ribosomal protein S5 (RPS5B) [Arabidopsis thaliana] (TAIR:At3g11940.1); similar to 40S ribosomal protein S5 (RPS5B) [Arabidopsis thaliana] (TAIR:At3g11940.2); similar to putative 40S ribosomal protein S5 [Oryza sativa (japonica cultivar-gro	sp:O65731:RS5_CICAR(%LS=98,2e-96)	#E# 40S ribosomal protein S5 Fragment Ribonucleoprotein Ribosomal protein			zone1-2	C	0.00690525	0.798604	8.28526	6	0.0851671	0.151886	8.38395	8	0.02712	0.384385	8.09038	7	0.159986	0.328512	8.1468	8	0.0602229	-0.203283	7.97248	8	0.0761345	0.435839	8.00714	7	0.398498	0.0694363	8.58359	8
MT000084		TIGR-MtGI7: TC85279 homologue to SP|P46287|RL11MEDSA 60S ribosomal protein L11 (L5). [Alfalfa] {Medicago sativa}, complete; oligo-TC evalue 2e-27...	MtC00328_GC	MtC00328_GC	Ribosomal protein L5;	AT2G42740.1(%LS=98,3e-96)	similar to 60S ribosomal protein L11 (RPL11B) [Arabidopsis thaliana] (TAIR:At3g58700.1); similar to 60S ribosomal protein L11 (RPL11C) [Arabidopsis thaliana] (TAIR:At4g18730.1); similar to ribosomal protein RL5 [Cicer arietinum] (GB:CAD56220.1); contains	sp:P46287:RL11_MEDSA(%LS=100,5e-98)	#E# PM=7811977; 60S ribosomal protein L11 L5 Ribonucleoprotein Ribosomal protein RNA-binding rRNA-binding			zone1-2	C	0.00300792	0.638465	8.77353	7	0.58883	-0.0261888	8.35319	7	0.321308	0.204274	7.69752	8	0.48224	0.0961455	7.9932	6	0.0168781	-0.339398	8.10221	7	0.453538	0.133552	7.62945	6	0.842824	-0.0110741	7.86476	8
MT006735		TIGR-MtGI7: TC93868; oligo-TC evalue 2e-33...	MtC91641_GC	MtC91641_GC		AT1G14600.1(%LS=25,2e-04)	similar to calcium-dependent protein kinase-related / CDPK-related [Arabidopsis thaliana] (TAIR:At2g02060.1); similar to Unknown protein [Oryza sativa (japonica cultivar-group)] (GB:XP_468596.1); contains InterPro domain Myb DNA-binding domain (InterPro:I	sp:Q700D9:MYBF_ARATH(%LS=25,0.001)	Putative Myb family transcription factor At1g14600 Activator DNA-binding Nuclear protein			zone1-2	C	0.0216107	1.02388	5.7629	6	0.151823	1.33951	6.04636	6	0.0641378	0.417447	5.61988	5	0.0738008	0.639729	5.9031	4	0.339922	0.549909	6.12559	5	0.0122773	0.55331	5.66751	5	0.00805165	0.999687	6.88658	5
MT005676		TIGR-MtGI7: TC83530 similar to GP|11994783|dbj|BAB03173. geneid T19N8.5~pir||H69176~similar to unknown protein {Arabidopsis thaliana}, partial (52%); oligo-TC evalue 2e-33...	IMGA:AC136287_19.1	MtD23770_GC	3-Dehydroquinate synthase AC136287.16 8697-13169 E EGN_Mt060719 20060801	AT3G28760.2(%LS=12,2e-19)	similar to conserved protein [Methanothermobacter thermautotrophicus str. Delta H] (GB:AAB85086.1); contains InterPro domain Protein of unknown function DUF109 (InterPro:IPR002812) chr3:10794192-10796541 REVERSE	sp:O26680:Y580_METTH(%LS=14,1e-15)	UPF0245 protein			zone1-2		0.000140299	1.14717	9.3479	8	0.0451613	0.483722	8.75414	7	0.0215519	0.430416	8.43325	6	0.160203	0.64452	7.9135	7	0.0821775	0.248923	8.39154	7	0.00203094	0.668247	8.11966	6	0.000526733	0.977012	8.99992	8
MT000530		TIGR-MtGI7: TC77232 similar to SP|O04130|SERAARATH D-3-phosphoglycerate dehydrogenase chloroplast precursor (EC 1.1.1.95) (3-PGDH). [Mouse-ear cress], partial (87%); oligo-TC evalue 2e-33...	MtC93301_GC	MtC93301_GC	D-isomer specific 2-hydroxyacid dehydrogenase, catalytic region;	AT1G17745.2(%LS=99,0.0)	similar to D-3-phosphoglycerate dehydrogenase	sp:O04130:SERA_ARATH(%LS=99,0.0)	#E# PM=9867856;11130712; D-3-phosphoglycerate dehydrogenase			zone1-2	C	0.00940502	0.597648	6.96591	6	0.114152	-0.306405	6.63758	6	0.000846901	-0.539504	6.48214	7	0.128091	-0.357948	6.66802	6	0.360115	-0.180169	7.08917	5	0.182666	0.253466	6.87061	6	0.86772	-0.0162907	7.10292	8
MT005202		TIGR-MtGI7: TC84436 weakly similar to GP|498707|emb|CAA55187.1| HYP1 {Arabidopsis thaliana}, partial (17%); oligo-TC evalue 2e-33...	IMGA:AC119412_16.2	MtD06585_GC	Protein of unknown function DUF221 AC119412.16 40923-34476 E EGN_Mt060719 20060801	AT3G01100.2(%LS=32,5e-74)	similar to early-responsive to dehydration protein-related / ERD protein-related [Arabidopsis thaliana] (TAIR:At1g69450.1); similar to expressed protein (with alternative splicing) [Oryza sativa (japonica cultivar-group)] (GB:XP_469245.1); contains InterP	sp:Q09809:YAB9_SCHPO(%LS=18,4e-04)	Hypothetical protein			zone1-2		0.000552291	0.975994	8.15759	7	0.00533304	0.599835	7.99363	8	0.039064	0.310986	6.75861	7	0.380062	0.306912	8.12507	5	0.280415	0.317259	8.09996	8	0.0617362	0.78516	7.29898	7	0.121517	0.424555	7.81659	8
MT011509		TIGR-MtGI7: TC82621 similar to GP|10177664|dbj|BAB11126. alpha-mannosidase {Arabidopsis thaliana}, partial (16%); oligo-TC evalue 2e-33...	MtD05074_GC	MtD05074_GC	Glycoside hydrolase, family 38; Immunoglobulin/major histocompatibility complex;	AT5G13980.3(%LS=19,4e-83)	similar to glycosyl hydrolase family 38 protein [Arabidopsis thaliana] (TAIR:At3g26720.1); similar to glycosyl hydrolase family 38 protein [Arabidopsis thaliana] (TAIR:At5g66150.1); similar to MA2B1_MACFA Lysosomal alpha-mannosidase precursor (Mannosidase	sp:P34098:MANA_DICDI(%LS=15,9e-51)	Lysosomal alpha-mannosidase precursor 3.2.1.24 Alpha-D-mannoside mannohydrolase Laman Contains: Alpha-mannosidase 60 kDa subunit Alpha-mannosidase 58 kDa subuni			zone1-2		0.00599606	1.80008	6.0554	7	0.000156705	1.11451	5.95568	6	0.201275	0.288848	5.51681	8	0.161232	1.04499	6.04628	4	0.668392	0.191439	5.45043	4	0.00227112	1.04224	5.78759	5	0.0203291	0.543486	5.71283	6
MT000874		TIGR-MtGI7: TC77828 similar to GP|16648867|gb|AAL24285.1 HSP associated protein like {Arabidopsis thaliana}, partial (83%); oligo-TC evalue 2e-33...	MtC10429_GC	MtC10429_GC	Heat shock chaperonin-binding; Tetratricopeptide region;	AT4G22670.1(%LS=99,0.0)	tetratricopeptide repeat (TPR)-containing protein	sp:P50502:F10A1_HUMAN(%LS=99,7e-92)	Hsc70-interacting protein			zone1-2	C	0.00167807	0.617452	7.68098	7	0.0110026	0.181299	7.23248	8	0.00166893	0.363411	7.28276	7	0.33201	-0.0606029	7.04854	6	0.109843	-0.137379	7.22198	7	0.0435812	0.224479	7.40937	7	0.0235355	0.148863	7.30739	8
MT009050		TIGR-MtGI7: TC79673 weakly similar to SP|Q41864|THIMMAIZE Thioredoxin M-type chloroplast precursor (TRX-M). [Maize] {Zea mays}, partial (37%); oligo-TC evalue 2e-33...	MtC00388_GC	MtC00388_GC	Thioredoxin-related; Thioredoxin-like fold; Thioredoxin domain;	AT1G03680.1(%LS=56,7e-22)	thioredoxin M-type 1	sp:Q9XGS0:TRXM_BRANA(%LS=62,4e-23)	Thioredoxin M-type			zone1-2	C	0.000542791	3.39206	7.71683	6	0.00846512	1.84759	6.99251	6	0.02911	1.04114	6.84911	8	0.0630168	0.889707	6.55385	5	0.101465	1.07956	7.20484	8	0.00170655	2.72814	7.09147	6	0.0271774	1.61863	7.1465	6
MT005649		TIGR-MtGI7: TC84967 similar to PIR|G86453|G86453 YUP8H12R.39. homolog F9L11.9 [imported] - Arabidopsis thaliana, partial (20%); oligo-TC evalue 2e-33...	MtD26243_GC	MtD26243_GC	Transferase;	AT1G78990.1(%LS=30,5e-42)	transferase family protein	sp:Q8S9G6:T5AT_TAXCH(%LS=33,2e-07)	Taxadien-5-alpha-ol O-acetyltransferase 2.3.1.162 Taxa- 420			zone1-2		0.00542296	1.04966	6.52815	6	0.0212928	0.449628	6.44444	3	0.0984692	0.242709	5.49801	6	0.0793579	0.182364	5.96857	7	0.740447	-0.0651025	6.38934	5	0.0282277	0.883168	6.10786	7	0.506712	0.186553	6.21767	4
MT013443		TIGR-MtGI7: TC85029 weakly similar to PIR|G86453|G86453 YUP8H12R.39. homolog F9L11.9 [imported] - Arabidopsis thaliana, partial (23%); oligo-TC evalue 2e-33...	MtC90604_GC	MtC90604_GC	Transferase;	AT1G32910.1(%LS=32,5e-55)	transferase family protein					zone1-2		0.0119691	1.18078	6.78805	6	0.00128521	0.349208	5.97642	7	0.757608	0.0371542	6.31932	7	0.594882	0.0861381	6.02072	5	0.15648	-0.272285	7.09536	6	0.00107047	0.967332	6.43616	8	0.363938	0.181659	6.37755	6
MT003822		TIGR-MtGI7: TC81498 similar to GP|20197482|gb|AAD10151.2 putative WD-40 repeat protein MSI4 {Arabidopsis thaliana}, partial (38%); oligo-TC evalue 2e-33...	MtC40185_GC	MtC40185_GC	WD-40 repeat;	AT2G19520.1(%LS=97,0.0)	WD-40 repeat protein (MSI4)	sp:O22607:MSI4_ARATH(%LS=97,0.0)	#E# PM=14745447;15911588; WD-40 repeat protein MSI4 Altered cold-responsive gene 1 protein Chromatin regulator Developmental protein Differentiation Flowering Nuclear protein Re			zone1-2	C	0.00222006	0.721914	7.63418	6	0.00299394	0.37567	7.35342	8	0.00439726	0.438874	6.94369	7	0.860243	0.0126329	6.88087	7	0.023393	0.36553	7.42519	8	0.1138	0.345907	7.3012	7	0.0587051	0.259978	7.55345	8
MT013510		TIGR-MtGI7: TC91374 similar to PIR|G85040|G85040 probable xyloglucan endotransglycosylase [imported] - Arabidopsis thaliana, partial (67%); oligo-TC evalue 2e-33...	MtD11969_GC	MtD11969_GC	Glycoside hydrolase, family 16; DNA topoisomerase, type IIA, subunit B or N-terminal; Concanavalin A-like lectin/glucanase, subgroup;	AT4G03210.1(%LS=74,2e-94)	xyloglucan:xyloglucosyl transferase	sp:Q8LDW9:XTH9_ARATH(%LS=74,9e-94)	Xyloglucan endotransglucosylase/hydrolase protein			zone1-2	C	0.00318718	0.614066	6.02176	5	0.039107	0.452467	6.29667	5	0.145105	0.384975	5.87621	7	0.0904943	0.184463	6.09096	3	0.107463	-0.24299	5.97016	6	0.0187639	0.972708	6.37805	6	0.00102966	0.557135	6.07398	8
MT010227	Mtr.23132.1.S1_s_at	TIGR-MtGI7: AL381280; oligo-TC evalue 2e-33...	IMGA:AC144730_7.1	MtC50652_GC_Contig1	Albumin I AC144730.24 23175-22450 F EGN_Mt060719 20060801			sp:Q9ZQX0:ALB1_GLYSO(%LS=81,1e-14)	Albumin 1 precursor A1 Contains: Albumin 1 chain b A1b Leginsulin Albumin 1 chain a A1a Plant toxin Seed storage protein			zone1-2	C	0.000244926	2.24171	8.5855	8	0.526134	0.137107	7.58725	7	0.0312133	-0.446729	7.20039	8	0.100668	0.484905	7.59301	8	0.103367	-0.671453	7.47133	8	0.686647	-0.133689	7.24869	7	0.42588	-0.161013	7.724	8
MT000479		TIGR-MtGI7: TC76888 similar to PIR|D75542|D75542 hypothetical protein - Deinococcus radiodurans (strain R1), partial (57%); oligo-TC evalue 2e-33...	IMGA:AC151668_24.1	MtC93023_GC	hypothetical protein AC151668.38 5625-5906 F EGN_Mt060719 20060801							zone1-2		0.00274765	0.630841	13.0902	7	0.745139	0.109529	13.3077	4	0.0620609	0.455221	13.257	6	0.513729	0.0701745	12.5541	5	0.14136	0.39828	12.6104	2	0.000817673	1.13236	12.8398	4	0.121984	1.24728	13.6716	2
MT006482		TIGR-MtGI7: TC91335; oligo-TC evalue 2e-33...	MtD07501_GC	MtD07501_GC								zone1-2		0.0239474	0.778662	6.61209	8	0.00488905	0.431412	6.44703	8	0.0633345	0.302723	6.413	8	0.661826	0.0579389	6.15499	7	0.341037	0.197702	6.31484	7	0.0063892	0.918442	6.74104	7	0.0808724	0.132866	6.41037	8
MT001725	Mtr.38134.1.S1_at	TIGR-MtGI7: TC87634; oligo-TC evalue 2e-33...	MtD27802_GC	MtD27802_GC								zone1-2	C	0.00400343	3.20243	6.87317	6	0.0126696	2.51572	6.61101	6	0.00740407	1.2842	6.5157	8	0.13417	1.18715	6.49824	7	0.193056	0.446358	6.47061	5	0.000592928	3.71661	7.20277	8	0.0162443	2.44642	6.32312	6
MT005119		TIGR-MtGI7: TC84753; oligo-TC evalue 2e-33...	IMGA:AC146583_12.1	MtC91074_GC	hypothetical protein AC146583.28 19099-18603 F EGN_Mt060719 20060801							zone1-2		0.00196191	2.96654	6.82689	7	0.0109375	1.98279	6.41078	6	0.00500116	1.15962	6.36859	8	0.467489	0.424666	6.29992	6	0.111026	0.828891	6.24371	7	0.000599002	3.55954	6.9004	7	0.0118763	2.3291	6.12703	6
MT013435		TIGR-MtGI7: TC93811 similar to GP|2689249|emb|CAA75587.1 MtN17 {Medicago truncatula}, partial (78%); oligo-TC evalue 2e-33...	MtC91045_GC	MtC91045_GC								zone1-2		0.000120064	3.4476	7.04995	8	0.0136812	2.41542	6.48869	5	0.0502291	1.10821	6.44496	6	0.0402267	1.19268	6.20448	8	0.180576	0.827636	5.85866	7	0.000769366	2.85908	6.82669	8	0.0275393	2.21369	6.38503	6
MT010672		TIGR-MtGI7: TC81502 similar to PIR|E86440|E86440 hypothetical protein AAG27891.1 [imported] - Arabidopsis thaliana, partial (22%); oligo-TC evalue 2e-33...		MtC61229_GC								zone1-2		0.0197408	2.52702	7.75895	5	0.00125446	1.2436	7.70067	7	0.00561061	1.21844	6.99862	8	0.435358	0.345288	7.01535	5	0.334124	0.611101	7.52682	6	0.000715987	3.34895	7.72866	7	0.0221451	1.83906	7.70524	6
MT011605		TIGR-MtGI7: TC82068; oligo-TC evalue 2e-33...	MtD06452_GC	MtD06452_GC								zone1-2		0.00279826	2.46498	6.30701	6	0.000756693	1.72213	5.94054	8	0.0171497	0.872665	6.22712	8	0.141588	0.726712	5.83355	5	0.232094	0.392943	5.84465	8	0.00139671	2.44534	6.4062	6	0.0127073	1.05674	5.84742	7
MT004563		TIGR-MtGI7: TC90993 homologue to GP|6815050|dbj|BAA85424.2 ESTs AU078644(E0685) C72841(E2351) AU078645(E0685) AU030746(E60179) correspond to a region of the, partial (3%); oligo-TC evalue 2e-33...	MtC30530_GC	MtC30530_GC								zone1-2		0.000489486	1.48765	7.54722	7	0.000894816	0.857834	7.5439	5	0.0130507	0.624513	7.12559	7	0.293514	0.300166	7.50748	4	0.943963	-0.0187135	7.40741	8	0.00133255	2.26478	8.0007	6	0.0333732	0.871341	7.37835	6
MT012746		TIGR-MtGI7: TC91361; oligo-TC evalue 2e-33...	MtD06676_GC	MtD06676_GC								zone1-2		0.00267019	1.90523	5.934	5	0.00164645	1.19696	5.69444	7	0.023631	0.612077	5.81007	8	0.0481217	0.605115	5.41472	7	0.218559	0.310367	5.47478	8	0.00258041	0.801973	5.74979	6	0.00804535	0.858826	5.46658	8
MT013330		TIGR-MtGI7: TC81182; oligo-TC evalue 3e-29...	MtD06150_GC	MtD06150_GC								zone1-2		0.00155938	1.40639	5.73875	7	0.0032306	0.839	5.54291	5	0.0370057	0.349064	5.72228	5	0.176433	0.383952	5.2638	5	0.328112	0.213853	5.64096	8	0.00891054	1.08729	5.76177	8	0.045291	0.749321	5.54134	6
MT004097		TIGR-MtGI7: TC87185 weakly similar to GP|20161259|dbj|BAB90185. putative allyl alcohol dehydrogenase {Oryza sativa (japonica cultivar-group)}, partial (43%); oligo-TC evalue 2e-33...		MtBC40E08R1								zone1-2		0.00667854	0.797869	6.64357	6	0.00262495	0.522489	6.08297	6	0.133553	0.243413	5.54455	6	0.174487	0.164035	5.84661	5	0.9119	0.0245694	5.8752	6	0.0319494	0.402483	5.90115	6	0.00895215	0.415907	5.9046	7
MT012676		TIGR-MtGI7: TC84357; oligo-TC evalue 2e-33...	MtD05223_GC	MtD05223_GC								zone1-2		0.00479349	0.71843	7.58239	4	0.0223882	0.293483	7.40588	6	0.0155336	0.576488	6.91771	7	0.999353	-8.67588e-05	6.69551	5	0.161527	0.192204	6.9075	8	0.00452803	0.611589	7.39464	6	0.000608593	0.358388	7.07051	7
MT008842	Mtr.43750.1.S1_at	TIGR-MtGI7: TC87851 similar to GP|2398523|emb|CAA74049.1 Transcription factor {Arabidopsis thaliana}, partial (24%); oligo-TC evalue 2e-33...	MtC10582_GC	MtC10582_GC	CCAAT-binding transcription factor, subunit B;	AT3G05690.1(%LS=68,7e-46)	CCAAT-binding transcription factor (CBF-B/NF-YA) family protein	sp:Q9M9X4:NFYA2_ARATH(%LS=68,4e-45)	Nuclear transcription factor Y subunit A-2 AtNF-YA-2 Transcriptional activator HAP2B Activator DNA-binding Nuclear protein	MtHAP2.1	1	bacA	C	0.000451952	2.16316	6.2096	6	0.00375558	1.93579	6.14466	5	0.00231569	1.20773	6.3255	8	0.269169	0.630096	6.01408	6	0.255186	0.570958	6.12913	6	0.000922372	2.87871	6.63365	8	0.00542253	2.22437	6.23611	8
MT016112	Mtr.1584.1.S1_at	AutoInterpro: CCAAT binding transcription factor subunit B...	MtC63234_GC	MtC63234_GC	CCAAT-binding transcription factor, subunit B;	AT5G06510.2(%LS=68,2e-43)	CCAAT-binding transcription factor (CBF-B/NF-YA) family protein	sp:Q8LFU0:NFYAA_ARATH(%LS=68,9e-43)	Nuclear transcription factor Y subunit A-10 AtNF-YA-10 Activator DNA-binding Nuclear protein	MtHAP2.2	1	bacA	C	0.00439814	0.646178	6.86512	7	0.0811572	0.280376	6.70583	6	0.59586	0.0331203	6.53352	7	0.171652	0.383104	6.84419	5	0.00862421	0.630078	7.13999	8	0.00337671	1.1025	6.91218	8	0.000510269	0.713459	7.18278	8
MT014600	Mtr.37887.1.S1_at	TIGR-MtGI7: TC78267 weakly similar to PIR|B85064|B85064 MYB-like protein [imported] - Arabidopsis thaliana, partial (35%); oligo-TC evalue 2e-33...	MtD01579_GC	MtD01579_GC	Homeodomain-related;	AT2G31180.1(%LS=79,2e-48)	myb family transcription factor (MYB14)	sp:Q7XBH4:MYB4_ORYSA(%LS=82,4e-44)	#E# PM=12447439;14675437; Myb-related protein Myb4 OsMyb4 Transcription factor RLTR1 DNA-binding Nuclear protein Transcription Transcription regulation		1	bacA	PC	0.480834	0.636244	6.34021	2	0.208257	0.370849	6.08364	5	0.00253516	0.600295	6.15724	5	0.733932	0.057199	5.85451	6	0.0864634	1.32781	6.55524	6	0.0227006	0.725374	5.97129	7	0.0956474	0.706999	6.649	7
MT016214	Msa.1800.1.S1_at	AutoInterpro: No apical meristem protein...	IMGA:AC141112_24.2	MtC60115_GC	No apical meristem (NAM) protein AC141112.7 112322-113964 F EGN_Mt060719 20060801	AT1G01720.1(%LS=98,3e-91)	no apical meristem (NAM) family protein	sp:Q39013:NAC2_ARATH(%LS=98,2e-90)	#E# PM=11130712;14593172; NAC domain-containing protein 2 ANAC002 DNA-binding Nuclear protein Transcription Transcription regulation		1	bacA	PC	0.476249	0.259079	8.14858	2	0.0145486	0.278133	8.55958	6	0.00740407	0.299064	8.35737	8	0.131784	0.609716	8.03414	6	0.248331	0.288107	8.96723	6	0.0054671	0.615806	8.1064	6	0.69663	0.121138	9.55486	6
MT011646	Mtr.38581.1.S1_at	TIGR-MtGI7: TC81706 similar to PIR|T50672|T50672 probable zinc finger protein [imported] - Arabidopsis thaliana, partial (67%); oligo-TC evalue 2e-33...	MtD04404_GC	MtD04404_GC	Zinc finger, AN1-type;	AT3G28210.1(%LS=97,1e-66)	zinc finger (AN1-like) family protein	sp:Q91X58:ZFN2B_MOUSE(%LS=68,2e-18)	AN1-type zinc finger protein		1	bacA	C	0.197134	0.376638	5.86097	3	0.043775	0.482581	6.09484	5	0.0166008	0.413885	6.06346	7	0.160195	0.426296	6.06461	5	0.0110752	0.717355	7.09024	4	0.00387172	0.951379	6.15126	7	0.0811042	0.536857	6.41257	6
MT000013	Mtr.37244.1.S1_at	TIGR-MtGI7: TC76389 homologue to GP|13359451|dbj|BAB33421. putative senescence-associated protein {Pisum sativum}, partial (51%); oligo-TC evalue 2e-33...	IMGA:AC157892_23.1	MtC50244_GC_Contig1	nucleic acid binding , related AC157892.2 91510-93537 E EGN_Mt060719 20060801	AT3G62240.1(%LS=61,2e-92)	zinc finger (C2H2 type) family protein				1	bacA	C	0.200931	0.202093	6.99862	7	0.0088096	0.212321	6.71054	8	0.018656	0.4149	6.09169	7	0.026108	0.387303	6.72901	7	0.0610482	0.313831	6.84898	8	0.00586567	0.671403	6.98326	7	0.560537	0.051747	6.66521	7
MT000632		TIGR-MtGI7: TC77554 homologue to PIR|G96566|G96566 hypothetical protein F6D8.18 [imported] - Arabidopsis thaliana, complete; oligo-TC evalue 2e-33...	IMGA:AC122167_35.2	MtD12653_GC	Peptidase S24, S26A and S26B AC122167.8 1717-32 E EGN_Mt060719 20060801	AT1G52600.1(%LS=25,5e-15)	signal peptidase	sp:P42667:SPC18_RAT(%LS=21,9e-10)	Microsomal signal peptidase 18 kDa subunit 3.4.-.- SPase 18 kDa subunit SPC18 Endopeptidase SP18 SEC11-like 1 Endoplasmic reticulum Hydrolase Membrane Microsome	DAS18		bacA	C	0.000192342	1.77434	8.07147	8	0.000945351	1.12411	7.50183	8	0.00134506	1.327	7.3208	8	0.523687	0.323827	7.26313	4	0.0502771	0.372561	7.15273	8	5.09924e-05	2.58756	8.14189	8	0.00294646	1.83266	7.48644	7
MT000463		TIGR-MtGI7: TC77299 similar to SP|P58684|SP25ARATH Probable microsomal signal peptidase 25 kDa subunit (EC 3.4.-.-) (SPase 25 kDa subunit) (SPC25)., partial (92%); oligo-TC evalue 2e-33...	MtC00093_GC	MtC00093_GC	Microsomal signal peptidase 25 kDa subunit;	AT2G39960.1(%LS=94,3e-79)	microsomal signal peptidase 25 kDa subunit	sp:P58684:SPCS2_ARATH(%LS=94,2e-78)	Probable signal peptidase complex subunit 2 3.4.-.- Microsomal signal peptidase 25 kDa subunit SPase 25 kDa subunit Endoplasmic reticulum Hydrolase Mem	DAS25		bacA		0.000128266	1.79677	7.52332	7	0.000202445	1.65571	7.47068	7	0.00270121	1.47655	7.54685	6	0.60203	0.163273	6.83118	6	0.0499386	0.405032	6.58539	7	0.00147479	2.26605	7.7112	7	0.00313543	1.6035	7.17987	7
MT015663	Mtr.43876.1.S1_at	TIGR-MtGI7: TC88029 similar to PIR|T52119|T52119 signal peptidase (EC 3.4.99.-) [imported] - Arabidopsis thaliana, partial (98%); oligo-TC evalue 2e-33...	MtC30415_GC	MtC30415_GC	Signal peptidase 22 kDa subunit;	AT5G27430.1(%LS=98,2e-75)	signal peptidase subunit family protein	sp:Q9MA96:SPCS3_ARATH(%LS=98,9e-72)	Probable signal peptidase complex subunit 3 3.4.-.- Microsomal signal peptidase 22 kDa subunit SPase 22 kDa subunit SPC22 Endoplasmic reticulum Glycopr	DNF1		bacA	C	0.000192342	1.48971	6.96329	7	0.000882425	1.05897	7.07671	7	0.00386214	0.93998	6.82152	8	0.401234	0.186006	6.37403	6	0.298486	0.122009	6.15636	8	0.000142072	1.82599	7.37164	6	0.00155777	1.38833	7.0019	7
MT001445	Mtr.8924.1.S1_at	TIGR-MtGI7: TC87327 ENOD12; oligo-TC evalue 2e-33...	MtC00240_GC	MtC00240_GC		AT3G22120.1(%LS=22,2e-12)	protease inhibitor/seed storage/lipid transfer protein (LTP) family protein	sp:P30365:NO12_MEDTR(%LS=100,6e-60)	Early nodulin 12 precursor N-12 Cell wall Nodulation Repeat Signal	ENOD12		bacA		0.0103263	3.71156	10.7049	6	0.000694884	4.27289	11.8946	5	0.000983364	3.58035	10.5228	7	0.0328228	3.05035	11.33	6	0.141793	2.05886	11.4354	5	0.000386766	4.7936	11.1117	7	0.0192033	3.8712	12.0867	5
MT015709	Mtr.43552.1.S1_at	TIGR-MtGI7: AL379682 weakly similar to SP|P29136|MEP1 Metalloendoproteinase 1 precursor (EC 3.4.24.-) (SMEP1). [Soybean] {Glycine max}, partial (15%); oligo-TC evalue 2e-33...	IMGA:CR962135_10.1	MtC40019_GC	Peptidase, metallopeptidases CR962135.1 71982-73234 E EGN_Mt060719 20060801	AT1G70170.1(%LS=84,6e-35)	matrixin family protein	sp:P29136:MEP1_SOYBN(%LS=82,1e-34)	Metalloendoproteinase 1 precursor 3.4.24.- SMEP1 Direct protein	MtMMPL1		bacA	C	0.00124789	2.9341	6.8155	6	0.00169157	2.67589	6.53584	6	0.000652665	1.74481	6.81715	8	0.0676533	0.80612	5.76931	7	0.177508	0.776287	5.45586	6	0.000595223	3.35704	7.05675	6	0.00858204	2.37833	6.38618	7
MT009484	Mtr.41330.1.S1_at	TIGR-MtGI7: TC80012 GP|2598571|emb|CAA75573.1 putative {Medicago truncatula}, complete; oligo-TC evalue 2e-33...	MtC00588_GC	MtC00588_GC	Helix-turn-helix, AraC type;	AT1G31810.1(%LS=4,6e-06)	similar to formin homology 2 domain-containing protein / FH2 domain-containing protein [Arabidopsis thaliana] (TAIR:At5g58160.1); similar to formin homology 2 domain-containing protein / FH2 domain-containing protein [Arabidopsis thaliana] (TAIR:At2g25050	sp:P13983:EXTN_TOBAC(%LS=10,3e-06)	Extensin precursor Cell wall hydroxyproline-rich glycoprotein Cell wall Glycoprotein Hydroxylation Repeat Signal Structural protein	MtN25		bacA		0.0214556	2.75088	8.16107	5	0.0559692	2.56252	7.83059	4	0.00248396	2.28461	8.14491	7	0.122373	1.70648	7.43087	7	0.0864634	1.48373	7.99286	7	0.000219891	4.22983	8.66815	6	0.00540329	3.23606	8.63325	7
MT015829	Mtr.37119.1.S1_at	TIGR-MtGI7: TC90546; oligo-TC evalue 2e-33...	MtC30497.1_GC	MtC30497.1_GC	Late nodulin;					NCR051-TC34119		bacA		0.00736844	1.39356	5.76657	7	0.00185524	1.42055	5.68071	6	0.00455282	1.14006	5.72224	5	0.12287	0.406902	5.24552	5	0.149576	0.425176	5.28817	7	0.00249208	2.09229	6.03084	8	0.00639544	1.46691	5.62923	8
MT013094	Mtr.18544.1.S1_at	TIGR-MtGI7: TC93333; oligo-TC evalue 2e-33...	IMGA:AC144515_32.2	MtC90870_GC	hypothetical protein AC144515.14 13002-13388 E EGN_Mt060719 20060801					NCR111-TC39096		bacA	C	0.0506059	0.723796	5.58277	6	0.00761846	1.65408	6.0244	8	0.000288502	1.70535	6.45981	8	0.632345	0.319894	5.66609	8	0.00743682	1.24993	5.95719	7	0.000411983	3.18114	6.54793	8	0.00486401	2.94265	6.65893	8
MT008967	Mtr.25404.1.S1_at	TIGR-MtGI7: TC88011 homologue to GP|20906159|gb|AAM31351.1 conserved protein {Methanosarcina mazei Goe1}, partial (2%); oligo-TC evalue 2e-33...	IMGA:AC153349_18.1	MtC10358_GC	Late nodulin AC153349.21 53536-54806 E EGN_Mt060719 20060801					NCR118-TC29226		bacA	C	0.599225	0.311365	7.13507	6	0.0358103	1.85104	7.99063	4	0.000118229	2.38334	7.94541	8	0.688572	0.306683	7.54001	7	0.0661233	0.975275	7.61555	6	0.00180296	4.21941	8.32898	5	0.0732603	1.68236	7.76128	5
MT011461	Mtr.43757.1.S1_at	TIGR-MtGI7: TC80989; oligo-TC evalue 2e-33...	MtC91023_GC	MtC91023_GC	Late nodulin;					NCR210-TC41308		bacA	C	0.239383	0.601592	6.28878	7	0.00809677	1.80442	6.9981	7	0.000222833	2.29325	7.16307	8	0.59851	0.586107	6.35215	6	0.00358376	1.62902	6.64631	8	0.00143864	3.23139	7.81526	7	0.00739848	2.98432	7.10065	8
MT009416	Mtr.12854.1.S1_at	TIGR-MtGI7: TC79859; oligo-TC evalue 2e-33...	MtC00515_GC	MtC00515_GC	Late nodulin;					NCR235-TC40595		bacA	C	0.0635916	1.14754	6.36617	5	0.00226237	2.87896	6.96162	8	0.000607762	2.53956	7.25729	7	0.766043	0.242064	6.10689	7	0.0140301	1.90582	5.86473	5	0.000760883	3.94073	7.09986	8	0.00914643	3.1501	7.01486	7
MT015003	Mtr.39216.1.S1_at	TIGR-MtGI7: TC93384 GP|2584795|emb|CAA75564.1 MtN27 {Medicago truncatula}, partial (67%); oligo-TC evalue 2e-33...	MtD06697_GC	MtD06697_GC	Late nodulin;					NCR249-TC38783		bacA	C	0.216576	0.76435	6.22385	8	0.0279393	2.21564	7.07892	8	0.000265319	2.70505	7.24321	8	0.760651	0.381729	6.5222	8	0.00389265	2.31587	6.50827	8	0.00024315	5.54128	7.88029	8	0.0119258	3.8967	7.49838	7
MT000483	Mtr.12416.1.S1_at	TIGR-MtGI7: TC86124 similar to GP|8699168|gb|AAF78582.1| SAG101 {Arabidopsis thaliana}, partial (14%); oligo-TC evalue 2e-33...	MtC10609.1_GC	MtC10609.1_GC	Lipase, class 3;	AT5G14930.2(%LS=97,1e-85)	leaf senescence-associated protein (SAG101)			SAG101		bacA		0.173066	0.143007	7.43302	7	0.158287	0.115648	7.78054	6	0.239628	0.104712	7.22985	7	0.268842	0.108215	7.69782	6	0.0604238	0.651456	8.40145	6	0.00356203	0.750447	7.3225	6	0.0803078	0.275836	8.24776	8
MT001234		TIGR-MtGI7: AL383572 weakly similar to GP|22202760|db contains EST C93475(C51754)~syntaxin-like protein {Oryza sativa (japonica cultivar-group)}, partial (37%); oligo-TC evalue 2e-33...	MtD27527_GC	MtD27527_GC		AT5G08080.1(%LS=17,6e-13)	syntaxin	sp:Q8VZU2:SY132_ARATH(%LS=17,3e-12)	Syntaxin-132 AtSYP132 Coiled coil Membrane Phosphorylation Protein transport Transmembrane Transport	SYP132		bacA		0.0104557	0.83232	5.68717	6	0.00327184	0.778859	5.71619	4	0.0045333	0.627028	5.64708	7	0.109447	0.270605	5.39262	7	0.519385	0.0698866	5.36974	6	0.00483564	1.07299	5.86224	7	0.00864906	0.754949	5.62271	8
MT015777		TIGR-MtGI7: TC80923 weakly similar to GP|5031283|gb|AAD38147.1| unknown {Prunus armeniaca}, partial (24%); oligo-TC evalue 2e-33...	IMGA:AC158372_36.1	MtD01913_GC_Contig2	2OG-Fe(II) oxygenase AC158372.1 157348-154382 E EGN_Mt060719 20060801	AT1G06650.2(%LS=47,9e-47)	2-oxoglutarate-dependent dioxygenase	sp:O04847:DV4H_CATRO(%LS=28,6e-40)	Desacetoxyvindoline 4-hydroxylase 1.14.11.20 Dioxygenase Direct protein			bacA		0.0581334	1.13355	6.15031	5	0.00456499	1.54201	6.36567	7	9.53502e-05	1.57174	6.63265	8	0.683914	0.316105	6.16331	6	0.0222603	1.32557	6.45542	5	0.000283564	3.87009	7.22153	8	0.00236083	2.47137	6.79668	8
MT002531		TIGR-MtGI7: TC88535 weakly similar to GP|6686784|emb|CAB64719.1 AKIN beta2 {Arabidopsis thaliana}, partial (30%); oligo-TC evalue 2e-33...	MtD11980_GC	MtD11980_GC		AT4G16360.1(%LS=61,5e-35)	5'-AMP-activated protein kinase beta-2 subunit	sp:Q9SCY5:KINB2_ARATH(%LS=55,1e-34)	SNF1-related protein			bacA		0.000229493	-0.803347	7.53812	8	0.712198	-0.0382928	7.89235	8	0.383237	-0.217917	7.77115	7	0.0601401	-0.223168	7.58611	7	0.242531	0.208515	8.01958	8	0.023097	0.590894	8.28516	6	0.12979	0.0998452	7.76518	6
MT006494		TIGR-MtGI7: TC93832 similar to PIR|F86258|F86258 protein F5O11.14 [imported] - Arabidopsis thaliana, partial (31%); oligo-TC evalue 2e-33...	IMGA:AC137510_20.2	MtD06605_GC	Amino acid-binding ACT AC137510.33 103234-106150 E EGN_Mt060719 20060801	AT1G12420.1(%LS=43,3e-64)	ACT domain-containing protein (ACR8)	sp:P56884:GLND_RHIME(%LS=8,2e-07)	#B# PM=11274131;11481430; Protein-PII uridylyltransferase 2.7.7.59 PII uridylyl- transferase Uridylyl-removing enzyme UTase Complete proteome Nitrogen fixation Nucleotidyltransf			bacA		0.162745	0.267615	7.03704	6	0.153485	0.250872	6.5898	7	0.144063	0.170057	7.09983	8	0.036067	-0.209718	6.16786	7	0.909177	-0.0228918	8.42803	5	0.0040676	0.658536	7.12904	8	0.00674465	0.303197	6.47422	8
MT005552		TIGR-MtGI7: TC93465 weakly similar to PIR|F86258|F86258 protein F5O11.14 [imported] - Arabidopsis thaliana, partial (13%); oligo-TC evalue 2e-33...	IMGA:AC137510_20.2	MtD06605_GC	Amino acid-binding ACT AC137510.33 103234-106150 E EGN_Mt060719 20060801	AT1G12420.1(%LS=43,3e-64)	ACT domain-containing protein (ACR8)	sp:P56884:GLND_RHIME(%LS=8,2e-07)	#B# PM=11274131;11481430; Protein-PII uridylyltransferase 2.7.7.59 PII uridylyl- transferase Uridylyl-removing enzyme UTase Complete proteome Nitrogen fixation Nucleotidyltransf			bacA		0.00439814	0.244275	6.10421	7	0.926686	-0.00965145	5.95107	5	0.337641	0.0645769	5.91066	8	0.0520816	-0.249492	5.78882	5	0.770893	-0.0264859	6.08257	7	0.00121237	0.634856	6.31513	6	0.0239328	0.222146	5.93986	7
MT004582		TIGR-MtGI7: TC82770 homologue to GP|2792155|emb|CAA11226.1 chalcone reductase {Sesbania rostrata}, partial (68%); oligo-TC evalue 2e-33...	MtD10849_GC	MtD10849_GC	Aldo/keto reductase;	AT1G59960.1(%LS=48,2e-33)	aldo/keto reductase	sp:P26690:6DCS_SOYBN(%LS=48,2e-31)	NADPH dependent 6'-deoxychalcone synthase 2.3.1.170 Direct protein			bacA		0.0979411	-0.0582002	5.011	7	0.0396494	0.987799	5.66775	7	0.0674403	0.30186	5.29035	6	0.484204	-0.0917703	5.18203	6	0.0054108	0.462926	5.41977	7	0.00337627	1.92377	6.03353	8	0.00718766	1.49586	5.9352	7
MT013362		TIGR-MtGI7: TC84114 weakly similar to GP|3176098|emb|CAA75308.1 annexin {Medicago truncatula}, partial (55%); oligo-TC evalue 2e-33...	IMGA:CT963093_8.1	MtD07168_GC	Annexin CT963093.5 11314-17594 H EGN_Mt060719 20060801	AT1G35720.1(%LS=45,2e-22)	annexin 1 (ANN1)	sp:P51074:ANX4_FRAAN(%LS=22,4e-22)	Annexin-like protein			bacA		0.0405085	0.339426	6.17097	6	0.00189186	0.814109	6.40141	8	0.00317664	0.841735	6.17506	7	0.507979	0.100979	6.14223	4	0.0493311	-0.224349	5.94931	7	0.0429497	0.947829	6.42696	5	0.11921	0.322915	6.19275	7
MT000206		TIGR-MtGI7: TC85614 SP|P06452|ATPIPEA ATP synthase A chain precursor (EC 3.6.3.14) (Subunit IV). [Garden pea] {Pisum sativum}, partial (98%); oligo-TC evalue 2e-33...	IMGA:AC174362_37.1	MtD28160_GC	H+-transporting two-sector ATPase, B/B subunit AC174362.7 48186-46903 H EGN_Mt060719 20060801	ATCG00130.1(%LS=72,2e-56)	ATPase F subunit. chrC:11529-12798	sp:Q9BBS4:ATPF_LOTJA(%LS=73,9e-65)	#E# PM=11214967; ATP synthase B chain 3.6.3.14 ATPase subunit I CF0 Chloroplast Hydrogen ion transport Ion transport Membrane Plastid Transmembrane Transport			bacA		0.0195375	0.450191	8.98721	7	0.122018	0.162684	8.93701	8	0.154242	0.155367	8.80811	8	0.780786	0.01406	8.51729	8	0.0208845	0.259163	9.0765	8	0.00203629	0.595903	8.71319	8	0.0733967	0.253311	9.14915	7
MT008562		TIGR-MtGI7: TC77827 homologue to GP|15131692|emb|CAC48393. putative aminoaldehyde dehydrogenase {Pisum sativum}, complete; oligo-TC evalue 2e-33...	IMGA:AC146914_7.2	MtC10799_GC	Aldehyde dehydrogenase AC146914.9 34952-30394 F EGN_Mt060719 20060801	AT1G74920.1(%LS=18,2e-30)	betaine-aldehyde dehydrogenase	sp:O04895:BADH_AMAHP(%LS=18,1e-31)	#E# PM=9751804; Betaine-aldehyde dehydrogenase			bacA		0.0211038	0.399433	7.46602	8	0.00735076	0.315996	7.28138	8	0.0169391	0.430415	7.26653	8	0.195046	0.19684	7.28032	8	0.205873	0.143784	7.38351	7	0.00853967	0.654443	7.23031	8	0.00328395	0.459539	7.41485	8
MT007601		TIGR-MtGI7: TC86271 similar to GP|21689701|gb|AAM67472.1 unknown protein {Arabidopsis thaliana}, partial (93%); oligo-TC evalue 2e-33...	MtD13995_GC	MtD13995_GC	Brix;	AT3G23620.1(%LS=70,6e-86)	brix domain-containing protein	sp:Q9LUG5:BXDC1_ARATH(%LS=70,3e-85)	Brix domain-containing protein			bacA		0.0192877	0.273706	7.49595	7	0.00151724	0.641469	7.37307	8	0.000973637	0.51246	7.3511	7	0.0247285	0.447276	7.36449	7	0.0116408	0.157829	7.56794	8	0.000880111	0.848719	7.42651	8	0.00962393	0.216318	7.48076	8
MT005302		TIGR-MtGI7: TC93774 homologue to SP|Q9TKI7|ATPBMEDSA ATP synthase beta chain (EC 3.6.3.14). [Alfalfa] {Medicago sativa}, partial (29%); oligo-TC evalue 2e-33...	IMGA:CU013530_6.1	MtC61796_GC	H+-transporting two-sector ATPase, alpha/beta subunit, central region-3prime partial CU013530.1 83641-84905 E EGN_Mt060719 20060801	ATCG00480.1(%LS=82,0.0)	chloroplast-encoded gene for beta subunit of ATP synthase chrC:52660-54156 REVERSE	sp:Q9TKI7:ATPB_MEDSA(%LS=84,0.0)	ATP synthase subunit beta 3.6.3.14 ATPase subunit beta ATP synthase F1 sector subunit beta ATP synthesis ATP-binding CF1 Chloroplast Hydrogen ion transport Hydrolase Ion tra			bacA		0.00136155	0.549705	7.91055	8	0.0253409	0.127254	7.88045	7	0.0542354	0.406853	7.23977	8	0.87047	-0.0162927	7.49229	8	0.443058	0.0871744	7.59155	8	0.00770773	0.587817	7.63527	7	0.00285439	0.456431	7.87309	8
MT007029		TIGR-MtGI7: TC76542 homologue to GP|6969496|gb|AAF33785.1| cold acclimation responsive protein BudCAR5 {Medicago sativa}, partial (69%); oligo-TC evalue 2e-33...	MtC00056_GC	MtC00056_GC	Dehydrin; Gamma thionin;	AT1G54410.1(%LS=97,4e-19)	dehydrin family protein	sp:P15265:MCSP_MOUSE(%LS=44,4e-08)	Sperm mitochondrial-associated cysteine-rich protein			bacA		0.0476032	-0.181096	5.7848	5	0.132275	0.32213	6.16278	7	0.00948133	0.588351	5.8254	7	0.0584023	0.70475	6.26057	7	0.693908	0.0424746	6.02789	8	0.00463718	1.06167	6.31246	7	0.0270032	0.647142	6.55739	8
MT004688		TIGR-MtGI7: TC81161 similar to GP|23497565|gb|AAN37106.1 sortilin putative {Plasmodium falciparum 3D7}, partial (1%); oligo-TC evalue 2e-33...	MtC61475_GC	MtC61475_GC	Leucine-rich repeat;	AT3G51570.1(%LS=15,4e-13)	disease resistance protein (TIR-NBS-LRR class)	sp:O50052:DRL25_ARATH(%LS=14,2e-07)	Putative disease resistance protein			bacA		0.166093	0.212056	6.1396	7	0.000716216	0.708197	6.23664	7	0.0723405	0.219223	6.97435	5	0.135387	0.346951	6.40721	7	0.113226	0.643333	6.67656	6	0.0133527	0.762614	6.48467	7	0.0631025	0.603873	6.62627	8
MT006804		TIGR-MtGI7: TC93665 weakly similar to PIR|A54810|A54810 TMV resistance protein N - tobacco (Nicotiana glutinosa), partial (5%); oligo-TC evalue 2e-33...	IMGA:AC143337_3.2	MtD05518_GC	TIR AC143337.27 45448-39254 E EGN_Mt060719 20060801	AT5G17680.1(%LS=28,2e-61)	disease resistance protein (TIR-NBS-LRR class)	sp:Q40392:TMVRN_NICGU(%LS=31,1e-55)	TMV resistance protein			bacA		0.0488573	0.355513	6.64089	8	0.00106675	0.722339	6.57307	7	0.178605	0.114405	6.85198	6	0.0340659	0.454873	6.40422	8	0.0559084	0.734088	6.93911	8	0.00129922	0.764195	6.78755	7	0.0453797	0.375844	6.90053	7
MT008465		TIGR-MtGI7: TC87450 similar to GP|21618239|gb|AAM67289.1 DNA directed RNA polymerase II polypeptide K {Arabidopsis thaliana}, complete; oligo-TC evalue 2e-33...	MtC00703_GC	MtC00703_GC	RNA polymerase Rbp10;	AT5G41010.1(%LS=100,4e-23)	DNA-directed RNA polymerases I	sp:Q63871:RPC10_MOUSE(%LS=89,5e-13)	#E# PM=8329119;12477932; DNA-directed RNA polymerases I			bacA		0.0394317	0.194203	7.79576	7	0.861176	0.0294729	7.95422	6	0.0335644	0.467015	7.54769	7	0.220622	-0.143279	7.54497	6	0.24489	0.140761	8.27475	8	0.00603278	0.621301	7.94586	7	0.00447577	0.28602	7.93387	8
MT000111		TIGR-MtGI7: TC85313 PIR|T09338|T09338 DnaJ-like protein MsJ1 - alfalfa, complete; oligo-TC evalue 2e-33...	MtD03390.1_GC	MtD03390.1_GC	DnaJ central region;	AT3G44110.1(%LS=100,0.0)	DNAJ heat shock protein	sp:Q94AW8:DNAJ3_ARATH(%LS=100,0.0)	Chaperone protein			bacA		0.934288	0.00983926	8.07242	7	0.00123007	0.517029	8.6419	8	0.00354823	0.369082	8.17912	8	0.0271385	0.515712	8.17348	7	0.0111207	0.242004	7.86433	8	0.00274404	0.783472	8.53044	7	0.0275736	0.381108	8.39609	7
MT006990		TIGR-MtGI7: TC85157 homologue to PIR|F86214|F86214 protein T6D22.2 [imported] - Arabidopsis thaliana, partial (46%); oligo-TC evalue 2e-33...	IMGA:AC126015_27.1	MtC60291_GC	Protein synthesis factor, GTP-binding AC126015.30 56761-58408 F EGN_Mt060719 20060801	AT5G60390.1(%LS=66,1e-158)	elongation factor 1-alpha / EF-1-alpha	sp:O24534:EF1A_VICFA(%LS=67,1e-159)	Elongation factor 1-alpha EF-1-alpha Elongation factor GTP-binding Nucleotide-binding Protein biosynthesis			bacA		0.209289	0.124234	6.39776	4	0.00461619	0.37363	7.00111	7	0.000823814	0.515461	6.42813	8	0.020415	0.370617	6.7154	7	0.0734365	0.221423	7.24794	8	0.00495016	0.713368	6.92305	7	0.0355599	0.293652	7.07204	6
MT006135		TIGR-MtGI7: BE942723 similar to GP|7636160|emb|C ORF45 protein {Spinacia oleracea}, partial (75%); oligo-TC evalue 2e-33...	IMGA:AC159613_14.1	MtD18471_GC	hypothetical protein AC159613.14 26252-27477 E EGN_Mt060719 20060801	ATCG01020.1(%LS=63,9e-07)	encodes a chloroplast ribosomal protein L32	sp:Q9BBP5:RK32_LOTJA(%LS=78,8e-10)	Chloroplast 50S ribosomal protein			bacA		0.0273064	0.152818	6.57728	7	0.0011539	0.587835	6.56039	7	0.0185305	0.376487	6.5143	6	0.144574	0.277145	6.52652	7	0.000410291	0.514749	6.97908	8	0.000706953	0.789802	6.67985	5	0.00209881	0.314539	7.00895	7
MT007206		TIGR-MtGI7: TC85631 homologue to SP|Q9BBN9|NU1CLOTJA NADH-plastoquinone oxidoreductase chain 1 chloroplast (EC 1.6.5.3). {Lotus japonicus}, complete; oligo-TC evalue 2e-33...	IMGA:AC186047_13.1	MtC93062.1_GC	Alpha-helical ferredoxin AC186047.5 30659-31333 E EGN_Mt060719 20060801	ATCG01090.1(%LS=91,1e-86)	Encodes subunit of the chloroplast NAD(P)H dehydrogenase complex chrC:119244-119762 REVERSE	sp:Q9BBP0:NUIC_LOTJA(%LS=100,9e-90)	NADPH-quinone oxidoreductase chain I			bacA		0.056793	0.536472	8.72702	4	0.013307	0.414704	8.72737	8	0.0235877	0.440983	8.24231	7	0.108959	0.228047	8.34837	6	0.00196449	0.380606	8.73302	8	0.000141774	0.720586	8.56012	8	0.00505295	0.372358	8.90543	8
MT001839		TIGR-MtGI7: TC88064 homologue to PIR|JQ0290|FERZA photosystem I iron-sulfur protein psaC - rice chloroplast, complete; oligo-TC evalue 2e-33...	IMGA:AC159613_31.1	MtC60838_GC	4Fe-4S ferredoxin, iron-sulfur binding AC159613.14 20935-21408 F EGN_Mt060719 20060801	ATCG01060.1(%LS=100,1e-43)	Encodes the PsaC subunit of photosystem I. chrC:117318-117563	sp:P69415:PSAC_WHEAT(%LS=100,3e-43)	#E# Photosystem I iron-sulfur center Photosystem I subunit VII 9 kDa polypeptide PSI-C PsaC 4Fe-4S Chloroplast Electron transport Iron Iron-sulfur Metal-binding Photosynthesis Ph			bacA		0.0168115	0.6057	9.23793	6	0.279269	0.296111	9.3711	5	0.014825	0.602226	9.02249	8	0.412067	0.0988492	9.05118	4	0.00557671	0.340065	9.49725	6	0.002211	0.759021	9.52064	6	0.0122389	0.456534	9.47799	8
MT005127		TIGR-MtGI7: TC83150 similar to GP|23495723|dbj|BAC19935. similar to carboxylesterase {Oryza sativa (japonica cultivar-group)}, partial (22%); oligo-TC evalue 2e-33...	MtC90763_GC	MtC90763_GC	Alpha/beta hydrolase fold-3;	AT5G23530.1(%LS=63,4e-69)	expressed protein	sp:Q9LYC1:GI1L2_ARATH(%LS=55,4e-37)	Probable gibberellin receptor GID1L2 3.-.-.- GID1-like protein			bacA		0.0305874	0.342364	5.22949	6	0.0244515	0.211871	4.9471	6	0.0115085	0.120451	4.90695	7	0.184437	0.133299	4.99538	8	0.0125884	0.137586	5.05718	7	0.00521079	0.605861	5.20201	7	0.316075	0.170665	5.22386	6
MT011451		TIGR-MtGI7: TC90480 similar to GP|8777470|dbj|BAA97050.1 gb|AAB82637.1~geneid K15M2.1~similar to unknown protein {Arabidopsis thaliana}, partial (15%); oligo-TC evalue 2e-33...	MtC61278_GC	MtC61278_GC		AT3G14870.3(%LS=20,4e-28)	expressed protein					bacA		0.0504027	0.348005	6.38236	5	0.00274233	0.738825	6.7123	6	0.0147935	0.523788	6.27549	6	0.103465	0.534844	6.46461	5	0.0109581	0.269577	6.39505	7	0.023741	1.03717	6.64553	5	0.00417043	0.758319	6.8669	8
MT000500		TIGR-MtGI7: BG586067 similar to GP|21592847|gb unknown {Arabidopsis thaliana}, partial (82%); oligo-TC evalue 2e-33...	IMGA:AC146861_30.1	MtC45631.1_GC	Protein of unknown function DUF850, transmembrane eukaryotic AC146861.22 20774-25907 E EGN_Mt060719 20060801	AT4G12590.1(%LS=23,2e-20)	expressed protein	sp:Q7SXW4:POB_BRARE(%LS=22,6e-11)	Protein pob Membrane Transmembrane			bacA		0.00714082	0.374026	6.93548	7	0.000778135	0.49873	6.93247	7	0.00205969	0.584861	6.91508	7	0.346083	-0.0441472	6.63242	8	0.0737619	-0.071116	6.95147	6	0.0020143	0.6148	6.96371	8	0.00181271	0.314402	6.94647	8
MT002288		TIGR-MtGI7: BF633107 similar to GP|14532540|gb| At1g19180/T29M85 {Arabidopsis thaliana}, partial (11%); oligo-TC evalue 2e-33...	IMGA:AC146572_11.2	MtC60713_GC	ZIM AC146572.11 51880-53135 F EGN_Mt060719 20060801	AT1G74950.1(%LS=23,2e-07)	expressed protein chr1:28152236-28154055 REVERSE					bacA		0.0145904	1.14082	6.43939	6	0.0712085	1.68594	6.82344	5	0.00815628	1.28797	6.56208	8	0.103897	1.32025	6.90149	5	0.114174	2.07226	7.55326	4	0.00219541	2.03604	6.69642	8	0.067597	1.68605	7.71198	7
MT009151		TIGR-MtGI7: TC88286 similar to PIR|F86326|F86326 protein F18O14.5 [imported] - Arabidopsis thaliana, partial (60%); oligo-TC evalue 2e-33...	MtC10350.1_GC	MtC10350.1_GC		AT1G19330.1(%LS=68,2e-56)	expressed protein chr1:6680558-6683498 REVERSE					bacA		0.00307729	0.297271	6.57852	7	0.0137858	0.20508	6.68285	7	0.94233	-0.00900062	6.53486	7	0.867592	-0.0135446	6.36737	7	0.122119	0.125134	6.89691	8	0.00213084	0.681501	6.77916	6	0.000296939	0.353815	6.71808	8
MT011585		TIGR-MtGI7: TC82493 weakly similar to GP|4056491|gb|AAC98057.1| unknown protein {Arabidopsis thaliana}, partial (35%); oligo-TC evalue 2e-33...	MtD10777_GC	MtD10777_GC		AT2G39370.1(%LS=55,6e-38)	expressed protein chr2:16451208-16452344 REVERSE					bacA		0.0383667	0.707022	5.41849	6	0.0212125	0.366492	5.23048	7	0.00236546	0.401016	5.16951	5	0.143002	0.419137	5.19312	5	0.0286198	0.158574	5.2713	7	0.00161487	1.19274	5.70994	7	0.0202365	0.537745	5.16845	7
MT010358		TIGR-MtGI7: TC90044; oligo-TC evalue 2e-33...	IMGA:CT967317_12.1	MtC45620_GC_Contig1	hypothetical protein CT967317.4 73151-72118 E EGN_Mt060719 20060801	AT3G55880.2(%LS=46,2e-29)	expressed protein chr3:20747570-20749891 FORWARD					bacA		0.00100549	0.387143	6.17233	8	0.032543	0.145487	6.16361	6	0.00327968	0.415278	6.10014	7	0.254266	0.236828	6.16208	4	0.00469472	0.690943	6.62697	6	0.00254277	0.915751	6.42661	7	0.00569429	0.572733	6.63066	8
MT009538		TIGR-MtGI7: TC79601; oligo-TC evalue 2e-33...	MtD01437_GC	MtD01437_GC		AT5G53110.1(%LS=69,2e-16)	expressed protein chr5:21546248-21546970	sp:Q9C7E9:ATL1E_ARATH(%LS=34,2e-07)	#E# PM=11130712;11983057; Putative RING-H2 finger protein ATL1E Hypothetical protein Membrane Metal-binding Transmembrane Ubl conjugation pathway Zinc Zinc-finger			bacA		0.229432	-0.134907	6.02135	6	0.0960203	0.204698	5.93684	7	0.0287974	0.139867	5.68127	7	0.144283	0.313712	6.04395	7	0.000474872	0.438313	6.2862	5	0.00653989	0.616401	6.25299	7	0.0330243	0.363231	6.35882	7
MT015404		TIGR-MtGI7: TC77474; oligo-TC evalue 2e-33...	MtD06458_GC	MtD06458_GC		AT5G54540.1(%LS=37,2e-15)	expressed protein chr5:22173738-22175280					bacA		0.378941	0.281085	7.01977	2	0.0455545	0.365134	6.80983	5	0.0378023	0.340725	6.51225	8	0.038313	0.652161	7.05875	6	0.0214692	0.195365	6.72475	5	0.00196321	0.69938	6.82694	6	0.01861	0.476595	6.84617	7
MT007560		TIGR-MtGI7: TC77473; oligo-TC evalue 2e-33...	MtC10357_GC	MtC10357_GC	Leghaemoglobin;	AT5G54540.1(%LS=100,3e-37)	expressed protein chr5:22173738-22175280 FORWARD					bacA		0.178939	0.103169	7.48767	5	0.00794324	0.42712	7.73916	6	0.235181	0.0954732	7.17314	6	0.0193611	0.800489	7.954	5	0.0115626	0.310142	7.88995	8	0.00198078	0.883122	7.76292	6	0.000510269	0.448746	8.02008	7
MT005574		TIGR-MtGI7: TC83369 similar to SP|P48419|C753PETHY Flavonoid 3' 5'-hydroxylase 2 (EC 1.14.-.-) (F3'5'H) (Cytochrome P450 75A3) (CYPLXXVA3). [Petunia], partial (52%); oligo-TC evalue 2e-33...	MtD06540_GC	MtD06540_GC	E-class P450, group I;	AT5G07990.1(%LS=63,8e-71)	flavonoid 3'-monooxygenase / flavonoid 3'-hydroxylase (F3'H) / cytochrome P450 75B1 (CYP75B1) / transparent testa 7 protein (TT7)	sp:P48419:C75A3_PETHY(%LS=63,1e-126)	#E# PM=8232589; Flavonoid 3'			bacA		0.0798228	0.338187	5.79889	6	0.000576358	0.357576	5.71732	7	0.0122298	0.407537	5.53908	7	0.0974482	0.253609	5.66378	5	0.00588087	0.51337	6.12671	7	0.00534025	0.647493	5.78784	7	0.133158	0.330851	5.89224	6
MT012984		TIGR-MtGI7: TC93704 weakly similar to GP|10998130|dbj|BAB03101. geneid MEC18.2~unknown protein {Arabidopsis thaliana}, partial (7%); oligo-TC evalue 2e-33...	MtC50233_GC_Contig1	MtC50233_GC_Contig1	Thioredoxin fold;	AT3G11920.1(%LS=21,1e-22)	glutaredoxin-related					bacA		0.112712	0.330139	5.61446	5	0.0669369	0.669827	5.79131	3	0.00471968	0.682612	6.11735	7	0.11109	0.38692	5.61826	6	0.0223523	0.448067	5.76869	7	0.0108591	0.878738	6.18378	5	0.0430416	0.561086	6.09787	6
MT002802		TIGR-MtGI7: TC80000 weakly similar to GP|15451136|gb|AAK96839.1 periaxin-like protein {Arabidopsis thaliana}, partial (55%); oligo-TC evalue 2e-33...	MtC93224_GC	MtC93224_GC	Cell surface antigen;	AT5G09530.1(%LS=95,1e-105)	hydroxyproline-rich glycoprotein family protein	sp:Q9BXM0:PRAX_HUMAN(%LS=23,4e-50)	Periaxin Alternative splicing Charcot-Marie-Tooth disease Dejerine-Sottas syndrome Membrane Nuclear protein			bacA		0.664563	-0.0746625	7.71076	7	0.000197014	-0.943525	7.94953	7	0.00218292	-0.807179	6.77431	7	0.0669465	-0.928812	7.8257	4	0.0829272	-0.130028	7.62191	8	0.00299694	0.766812	8.22455	7	0.0149029	0.500582	8.16893	8
MT014496		TIGR-MtGI7: TC78057 weakly similar to PIR|T03962|T03962 r40g3 protein - rice, partial (50%); oligo-TC evalue 2e-33...	IMGA:AC145753_22.2	MtC30333_GC	Ricin B-related lectin AC145753.1 51777-48315 E EGN_Mt060719 20060801	AT2G39050.1(%LS=23,3e-30)	hydroxyproline-rich glycoprotein family protein	sp:P04929:HRPX_PLALO(%LS=43,2e-09)	#E# PM=6095114; Histidine-rich glycoprotein precursor Glycoprotein Malaria Repeat Signal			bacA		0.040305	0.299172	8.60719	6	0.145248	0.232684	9.26098	6	0.318782	0.195398	8.63145	6	0.768728	0.0666995	8.77535	5	0.020699	0.436474	9.2456	7	0.00289154	0.750137	8.90047	7	0.00457977	0.454178	9.59033	7
MT010556	Mtr.50458.1.S1_at	TIGR-MtGI7: TC89318 homologue to GP|21805708|gb|AAM76759.1 hypothetical protein {Arabidopsis thaliana}, partial (87%); oligo-TC evalue 2e-33...	IMGA:AC150977_28.2	MtD03569_GC	Conserved hypothetical protein 730 AC150977.12 112848-109578 F EGN_Mt060719 20060801	AT3G53450.1(%LS=35,2e-27)	hypothetical protein	sp:Q84MC2:Y5195_ARATH(%LS=33,8e-19)	#E# PM=11130714;14593172; Lysine decarboxylase-like protein At5g11950 3D-structure	LOG-like		bacA	C	0.0281471	0.873439	6.34205	7	0.00368505	0.65644	6.25898	7	0.0372845	0.320657	5.97126	8	0.376893	0.250628	6.295	2	0.20444	0.0940566	6.07539	8	0.0364293	1.01868	6.30464	4	0.0419953	0.49946	6.3053	8
MT010362		TIGR-MtGI7: TC88276 similar to GP|8777412|dbj|BAA97002.1 indole-3-glycerol phosphate synthase {Arabidopsis thaliana}, partial (85%); oligo-TC evalue 2e-33...	IMGA:CR938710_11.2	MtD02770_GC	FMN/related compound-binding core; TonB box, N-terminal CR938710.1 37854-43049 F EGN_Mt060719 20060801	AT5G48220.1(%LS=20,2e-27)	indole-3-glycerol phosphate synthase	sp:P49572:TRPC_ARATH(%LS=17,4e-20)	Indole-3-glycerol phosphate synthase			bacA		0.000490236	0.556644	6.41458	6	0.00710247	0.279752	6.44614	7	0.0685263	0.11027	6.24856	7	0.142472	0.157323	6.3054	8	0.818454	0.013493	6.48012	8	0.00466065	0.696406	6.5241	6	0.00184928	0.403176	6.64916	8
MT005967		TIGR-MtGI7: TC84201; oligo-TC evalue 2e-33...	MtD05866_GC	MtD05866_GC	Leucine rich repeat, N-terminal;	AT1G72180.1(%LS=7,2e-14)	leucine-rich repeat transmembrane protein kinase	sp:Q9ZPS9:BRL2_ARATH(%LS=7,3e-07)	Serine/threonine-protein kinase BRI1-like 2 precursor 2.7.11.1 BRASSINOSTEROID INSENSITIVE 1-like protein			bacA		0.473251	0.0519304	5.79435	6	0.131982	0.138528	6.3603	7	0.317859	0.0322998	5.94716	6	0.751198	0.0157975	5.85364	6	0.76874	0.132477	6.31054	4	0.00385152	0.705676	6.42504	8	0.173531	0.13363	6.24767	8
MT004110		TIGR-MtGI7: TC91208 homologue to SP|Q9BBP1|NU6CLOTJA NADH-plastoquinone oxidoreductase chain 6 chloroplast (EC 1.6.5.3). {Lotus japonicus}, complete; oligo-TC evalue 2e-33...	IMGA:AC159613_18.1	MtC60838_GC	NADH-ubiquinone oxidoreductase, chain 4L AC159613.14 20492-20933 F EGN_Mt060719 20060801	ATCG01070.1(%LS=100,8e-43)	NADH dehydrogenase ND4L chrC:117804-118109 REVERSE	sp:Q9BBP2:NU4LC_LOTJA(%LS=100,3e-46)	NADPH-quinone oxidoreductase chain 4L			bacA		0.000192342	0.486174	9.20407	8	0.0240905	0.297538	9.07062	8	0.165834	0.161617	8.86801	8	0.109307	0.100592	8.81346	8	0.00286233	0.272273	9.24587	8	0.00139444	0.673343	8.88271	8	0.00848451	0.195751	9.46756	7
MT013559		TIGR-MtGI7: TC85050; oligo-TC evalue 2e-33...	IMGA:CT033769_17.2	MtD03583_GC	Nonsense-mediated mRNA decay protein 3, related CT033769.2 102617-104006 E EGN_Mt060719 20060801	AT2G03820.1(%LS=65,2e-40)	nonsense-mediated mRNA decay NMD3 family protein	sp:P38861:NMD3_YEAST(%LS=66,3e-29)	#E# PM=8091229;14562106; Nonsense-mediated mRNA decay protein 3 Complete proteome			bacA		0.0769116	0.161771	6.05435	6	0.0395408	0.316041	6.06014	5	0.0227618	0.457889	5.83032	6	0.314138	0.19383	5.9663	4	0.205221	0.102115	6.214	7	0.00439418	0.637023	6.28652	5	0.0249475	0.376784	6.0804	6
MT000765		TIGR-MtGI7: TC86474 weakly similar to GP|6016680|gb|AAF01507.1| putative leucoanthocyanidin dioxygenase {Arabidopsis thaliana}, partial (20%); oligo-TC evalue 2e-33...	MtC30223_GC	MtC30223_GC	2OG-Fe(II) oxygenase;	AT3G21420.1(%LS=95,2e-89)	oxidoreductase	sp:Q07512:FLS_PETHY(%LS=90,2e-54)	Flavonol synthase/flavanone 3-hydroxylase 1.14.11.23 EC 1.14.11.9 FLS Dioxygenase Flavonoid biosynthesis Iron Metal-binding Oxidoreductase Vitamin C			bacA		0.002168	0.787699	5.91766	7	0.00256505	0.689775	6.13498	7	0.0284068	0.550498	6.26381	6	0.862237	-0.0564775	5.95495	4	0.0295138	0.442428	5.79522	6	0.00945799	1.95204	6.74515	7	0.0169316	1.203	6.18204	6
MT014506		TIGR-MtGI7: TC86949 homologue to GP|4678270|emb|CAB41178.1 protein kinase-like protein {Arabidopsis thaliana}, partial (5%); oligo-TC evalue 2e-33...	IMGA:CR962129_15.1	MtD15056_GC	hypothetical protein CR962129.1 47462-46056 E EGN_Mt060719 20060801	AT4G25270.1(%LS=25,1e-11)	pentatricopeptide (PPR) repeat-containing protein					bacA		0.0336707	-0.380734	9.75476	7	0.00210868	0.458122	9.71329	7	0.160527	0.2104	9.8412	8	0.19025	-0.16523	9.20872	8	0.335833	0.174437	9.86692	7	0.00254277	0.744724	9.8415	7	0.00657385	0.44514	9.64053	8
MT000780		TIGR-MtGI7: TC77724 similar to GP|21537121|gb|AAM61462.1 photosystem II {Arabidopsis thaliana}, partial (48%); oligo-TC evalue 2e-33...	IMGA:CT573354_36.1	MtC60609_GC	Twin-arginine translocation pathway signal CT573354.5 49247-49821 F EGN_Mt060719 20060801	AT1G51400.1(%LS=99,7e-23)	photosystem II 5 kD protein	sp:P31336:PST2_GOSHI(%LS=99,2e-23)	Photosystem II 5 kDa protein			bacA		0.241426	0.251291	5.42654	6	0.0660682	0.253716	5.26238	6	0.28196	0.100422	5.10668	6	0.0769333	0.394769	5.36017	5	0.0431223	0.158109	5.49311	7	0.00396158	0.774552	5.41483	8	0.163525	0.126112	5.23743	6
MT002755		TIGR-MtGI7: TC89046 weakly similar to GP|21740816|emb|CAD41006. OSJNBa0042L16.4 {Oryza sativa}, partial (35%); oligo-TC evalue 2e-33...	IMGA:AC149581_25.2	MtC10513_GC	Protein kinase AC149581.27 45108-42986 E EGN_Mt060719 20060801	AT3G15890.1(%LS=58,2e-40)	protein kinase family protein	sp:Q94F62:BAK1_ARATH(%LS=28,1e-34)	BRASSINOSTEROID INSENSITIVE 1-associated receptor kinase 1 precursor EC 2.7.11.1 BRI1-associated receptor kinase 1 Somatic embryogenesis receptor-like			bacA		0.0144357	0.461488	8.61864	8	0.0018727	0.225198	8.42798	8	0.623181	0.0981132	7.72322	7	0.974241	0.00368825	8.03467	8	0.0430869	0.190433	8.38182	8	0.00503254	0.955315	8.63217	8	0.00238516	0.598804	7.92278	8
MT009961		TIGR-MtGI7: TC80565 weakly similar to GP|14335072|gb|AAK59800.1 AT5g20050/F28I16200 {Arabidopsis thaliana}, partial (81%); oligo-TC evalue 2e-33...	IMGA:AC152406_17.2	MtD07411_GC	Protein kinase AC152406.8 84502-86076 F EGN_Mt060719 20060801	AT5G20050.1(%LS=91,1e-156)	protein kinase family protein	sp:Q94F62:BAK1_ARATH(%LS=47,2e-52)	#E# PM=11706164;12150929; BRASSINOSTEROID INSENSITIVE 1-associated receptor kinase 1 precursor EC 2.7.11.1 BRI1-associated receptor kinase 1 Somatic embryogenesis receptor-like			bacA		0.0427274	0.476544	7.1837	7	0.0056467	0.482778	7.80725	8	0.11866	0.265225	6.80945	8	0.11488	0.441922	7.60743	8	0.109862	0.510723	7.9107	7	0.00608857	0.64685	6.97122	8	0.0248148	0.47781	8.04765	8
MT008254		TIGR-MtGI7: TC78447 similar to GP|7768151|emb|CAB90633.1 protein phpsphatase 2C (PP2C) {Fagus sylvatica}, partial (37%); oligo-TC evalue 2e-33...	IMGA:CR954191_11.2	MtD00251_GC	Protein phosphatase 2C; Glutamine amidotransferase, class-II CR954191.2 48664-50890 F EGN_Mt060719 20060801	AT1G07430.1(%LS=23,3e-36)	protein phosphatase 2C	sp:P49598:PP2C4_ARATH(%LS=28,4e-32)	#E# PM=7816619;11130713; Protein phosphatase 2C 3.1.3.16 PP2C Hydrolase Magnesium Manganese Metal-binding Protein phosphatase			bacA		0.0337546	0.272934	6.12222	8	0.0496084	0.621884	6.30794	5	0.0557435	0.254418	6.05096	5	0.215195	0.191045	6.03642	5	0.031622	0.418772	6.26321	6	0.00493869	0.684874	6.16025	7	0.00830379	0.482666	6.20311	8
MT005666		TIGR-MtGI7: TC83381 weakly similar to GP|1777386|gb|AAC49708.1| caffeic acid O-methyltransferase {Pinus taeda}, partial (22%); oligo-TC evalue 2e-33...	MtD04543_GC	MtD04543_GC	; O-methyltransferase, family 2; ; Dimerisation;	AT5G54160.1(%LS=74,2e-49)	quercetin 3-O-methyltransferase 1 / flavonol 3-O-methyltransferase 1 / caffeic acid/5-hydroxyferulic acid O-methyltransferase (OMT1)	sp:Q9LEL5:4OMT_COPJA(%LS=82,1e-49)	#E# PM=10811648; 3'-hydroxy-N-methyl-S-coclaurine 4'-O-methyltransferase EC 2.1.1.116 S-adenosyl-L-methionine:3'-hydroxy-N-methylcoclaurine 4'-O-methyltransferase 4'-OMT Methylt			bacA		0.022333	0.802705	8.30626	7	0.828787	0.157402	9.19297	5	0.00778799	1.11235	7.90161	7	0.513729	-0.193717	9.16134	7	0.836406	0.0296233	8.6987	7	0.0464093	1.59291	8.5184	7	0.108796	1.00653	9.20272	7
MT007074		TIGR-MtGI7: TC76646 similar to GP|1777386|gb|AAC49708.1| caffeic acid O-methyltransferase {Pinus taeda}, partial (36%); oligo-TC evalue 2e-33...	IMGA:AC146649_31.2	MtC10607_GC	Blue (type 1) copper domain; O-methyltransferase, family 2; Dimerisation AC146649.17 90287-95753 E EGN_Mt060719 20060801	AT5G54160.1(%LS=63,2e-35)	quercetin 3-O-methyltransferase 1 / flavonol 3-O-methyltransferase 1 / caffeic acid/5-hydroxyferulic acid O-methyltransferase (OMT1)	sp:Q9LEL5:4OMT_COPJA(%LS=71,4e-36)	3'-hydroxy-N-methyl-S-coclaurine 4'-O-methyltransferase EC 2.1.1.116 S-adenosyl-L-methionine:3'-hydroxy-N-methylcoclaurine 4'-O-methyltransferase 4'-OMT Methylt			bacA		0.0356656	0.625799	6.02898	3	0.00580245	0.716906	6.1946	6	0.0869297	0.807987	6.06407	5	0.524631	-0.20554	5.79712	5	0.0645544	0.712421	6.15009	4	0.0196887	2.04971	6.68525	4	0.0164429	1.71078	6.68368	7
MT003329		TIGR-MtGI7: TC80553 homologue to SP|Q9BBP3|NU4CLOTJA NADH-plastoquinone oxidoreductase chain 4 chloroplast (EC 1.6.5.3). {Lotus japonicus}, partial (74%); oligo-TC evalue 4e-31...	IMGA:AC159613_22.1	MtD03979_GC	NADH/Ubiquinone/plastoquinone (complex I) AC159613.14 21410-23124 E EGN_Mt060719 20060801	ATCG01050.1(%LS=99,0.0)	Represents a plastid-encoded subunit of a NAD(P)H dehydrogenase complex. Its mRNA is edited at four positions. Translation data is not available for this gene. chrC:115665-117185	sp:Q9BBP3:NU4C_LOTJA(%LS=99,0.0)	#E# PM=11214967; NADPH-quinone oxidoreductase chain 4			bacA		0.230403	0.499527	7.75172	2	0.0165641	0.291276	8.41204	6	0.279907	0.152771	8.35137	8	0.0489396	0.152933	8.58986	2	0.00469472	0.566959	8.63545	5	0.00147278	0.591082	8.70967	6	0.58764	0.0943809	8.52646	7
MT004795		TIGR-MtGI7: TC91500 similar to SP|Q9BBS8|RPOCLOTJA DNA-directed RNA polymerase beta' chain (EC 2.7.7.6). {Lotus japonicus}, partial (22%); oligo-TC evalue 2e-33...	IMGA:AC151738_17.1	MtD06144_GC	hypothetical protein-3prime partial AC151738.40 51136-50777 E EGN_Mt060719 20060801	ATCG00170.1(%LS=5,3e-30)	RNA polymerase beta' subunit-2 chrC:15938-20068	sp:Q9THV5:RPOC2_SINAL(%LS=5,1e-31)	#E# PM=10601874; DNA-directed RNA polymerase beta'' chain 2.7.7.6 PEP Plastid- encoded RNA polymerase beta'' subunit RNA polymerase beta'' subunit Chloroplast Direct protein se			bacA		0.00919673	0.587976	7.90949	6	0.0022296	0.488865	7.65944	7	0.00599429	0.517071	7.68647	7	0.0458785	0.366401	7.6713	4	0.00783247	0.363213	7.72295	6	0.00837353	0.858868	7.65815	5	0.0165634	0.270473	7.71409	8
MT000985		TIGR-MtGI7: TC86534 homologue to SP|P12227|RPODPEA DNA-directed RNA polymerase beta' chain (EC 2.7.7.6) (Fragment). [Garden pea] {Pisum sativum}, partial (61%); oligo-TC evalue 2e-33...	IMGA:CU024878_31.1	MtD05326_GC	hypothetical protein CU024878.1 71200-70445 H EGN_Mt060719 20060801	ATCG00170.1(%LS=8,1e-36)	RNA polymerase beta' subunit-2 chrC:15938-20068 REVERSE	sp:P12227:RPOC2_PEA(%LS=9,3e-52)	DNA-directed RNA polymerase beta'' chain 2.7.7.6 PEP Plastid- encoded RNA polymerase beta'' subunit RNA polymerase beta'' subunit Fragment Chloroplast DNA-direc			bacA		0.000786506	0.407389	7.54801	8	8.28293e-05	0.422014	8.17517	6	0.00804719	0.533315	7.52641	8	0.0590073	0.253038	7.60766	7	0.000446081	0.289958	7.88562	6	0.000273632	0.666928	7.7728	7	0.00705433	0.297557	7.61457	8
MT014471		TIGR-MtGI7: TC77903 homologue to GP|21617984|gb|AAM67034.1 unknown {Arabidopsis thaliana}, complete; oligo-TC evalue 2e-33...	MtC00263_GC	MtC00263_GC	RNA-binding region RNP-1 (RNA recognition motif);	AT5G12190.1(%LS=100,2e-60)	RNA recognition motif (RRM)-containing protein	sp:Q9FMP4:PM14_ARATH(%LS=100,9e-60)	Pre-mRNA branch site p14-like protein			bacA		0.951115	-0.0056545	6.88833	8	0.00912117	0.473401	7.25932	7	0.00282861	0.485394	6.96004	8	0.0309814	0.264903	7.00761	7	0.828925	-0.0217947	7.40243	6	0.000549286	0.655171	7.08457	6	0.429544	0.0787228	7.19764	8
MT014816		TIGR-MtGI7: TC90718 similar to GP|13491750|gb|AAK27968.1 cysteine protease {Ipomoea batatas}, partial (44%); oligo-TC evalue 2e-33...	IMGA:AC122726_9.2	MtC91471_GC	Peptidase C1A, papain; Peptidase M14, carboxypeptidase A AC122726.21 32000-30632 F EGN_Mt060719 20060801	AT5G45890.1(%LS=56,3e-74)	senescence-specific SAG12 protein (SAG12) / cysteine proteinase	sp:O65039:CYSEP_RICCO(%LS=55,6e-76)	Vignain precursor 3.4.22.- Cysteine endopeptidase 3D-structure Direct protein			bacA		0.602758	0.654518	6.38306	8	0.0908854	2.68932	7.34621	6	0.00200084	1.94518	7.08067	6	0.201434	3.54648	8.05015	5	0.180366	2.2679	7.16977	4	0.00414394	5.23012	8.16443	4	0.0118516	4.80422	8.95711	6
MT000217		TIGR-MtGI7: TC85621 similar to PIR|C96597|C96597 Rubisco subunit binding-protein beta subunit [imported] - Arabidopsis thaliana, partial (51%); oligo-TC evalue 2e-33...	IMGA:AC152752_5.2	MtC00211_GC	YT521-B-like protein AC152752.18 73078-68988 E EGN_Mt060719 20060801	AT3G13460.3(%LS=39,3e-68)	similar to expressed protein [Arabidopsis thaliana] (TAIR:At1g55500.1); similar to putative RNA-binding protein [Oryza sativa] (GB:XP_469739.1) chr3:4384721-4388508 REVERSE	sp:P59326:YTHD1_MOUSE(%LS=21,7e-26)	YTH domain protein			bacA		0.349189	-0.0615492	8.65582	8	0.0319763	0.455275	9.12761	7	0.00171611	0.881037	8.54399	8	0.0391429	0.429469	8.91907	7	0.0294808	0.54154	9.2108	7	0.00534025	1.10514	9.40845	8	0.170645	0.369143	9.27363	8
MT002938		TIGR-MtGI7: TC80581 similar to GP|19683021|gb|AAL92644.1 hypothetical protein {Dictyostelium discoideum}, partial (5%); oligo-TC evalue 2e-33...	IMGA:AC144645_11.2	MtD15269_GC	Transcription initiation factor TFIID AC144645.17 69061-64944 E EGN_Mt060719 20060801	AT1G17440.2(%LS=46,5e-32)	transcription initiation factor IID (TFIID) subunit A family protein	sp:O14686:MLL2_HUMAN(%LS=5,2e-24)	#E# PM=9247308;12482968; Myeloid/lymphoid or mixed-lineage leukemia protein 2 ALL1-related protein Alternative splicing Coiled coil Metal-binding Nuclear protein Phosphorylatio			bacA		0.0676114	0.290635	6.60874	7	0.0344006	0.324572	6.85683	7	0.399316	0.151165	6.39778	6	0.153244	0.124978	6.40804	7	0.0110752	0.374104	7.13281	8	0.00977712	0.589756	6.55857	5	0.147192	0.198674	6.8712	8
MT006849		TIGR-MtGI7: TC82454 weakly similar to GP|3551243|dbj|BAA32820.1 Water-Soluble Chlorophyll Protein {Brassica oleracea}, partial (17%); oligo-TC evalue 2e-33...	IMGA:AC122730_43.2	MtD06231_GC	hypothetical protein AC122730.27 72223-73108 F EGN_Mt060719 20060801	AT1G17860.1(%LS=85,2e-09)	trypsin and protease inhibitor family protein / Kunitz family protein	sp:P81726:ICI2_CANLI(%LS=97,2e-20)	#E# PM=8056749;8056748; Subtilisin inhibitor CLSI-II Contains: Subtilisin inhibitor CLSI- III Direct protein sequencing Protease inhibitor Serine protease inhibitor			bacA		0.0322516	0.579452	8.8779	7	0.0329956	0.285254	8.77412	8	0.218947	0.12948	7.60224	8	0.617647	0.0356753	8.64289	7	0.025945	0.607615	7.98566	7	0.00449238	0.643404	8.31942	8	0.121998	0.342444	8.30335	8
MT013233		TIGR-MtGI7: TC92871 homologue to GP|21388540|emb|CAD29805. Kremen2 protein {Mus musculus}, partial (2%); oligo-TC evalue 2e-33...	MtD04602_GC	MtD04602_GC		AT1G21270.1(%LS=24,9e-17)	wall-associated kinase 2 (WAK2)					bacA		0.00768978	0.916071	5.97311	4	0.110258	0.0991578	5.73564	7	0.00168061	0.328737	5.7616	8	0.13327	-0.242089	5.60019	6	0.0432885	0.433761	5.92629	5	0.0128141	1.81458	6.54151	6	0.00749682	0.700464	6.00703	7
MT013711		TIGR-MtGI7: TC84525; oligo-TC evalue 2e-33...	MtD18527_GC	MtD18527_GC								bacA		0.0334361	0.624406	7.42735	8	0.0682082	1.6134	7.95772	7	0.0846515	0.348469	7.42387	8	0.14336	1.34808	8.01406	6	0.122828	0.846427	8.16348	7	0.0153745	1.53652	7.73246	8	0.0073262	1.11074	8.65379	7
MT010492		TIGR-MtGI7: TC81582; oligo-TC evalue 2e-33...		MtC91055_GC								bacA		0.409837	0.15168	6.53669	6	0.447314	0.128401	6.69785	8	0.000320028	0.666939	6.26459	7	0.858967	-0.0791517	6.50843	5	0.053032	0.367087	6.80937	7	0.00246304	1.81881	7.26844	8	0.239258	0.485699	6.92524	6
MT014625		TIGR-MtGI7: TC88601; oligo-TC evalue 2e-33...										bacA		0.936451	0.00381792	5.41889	7	0.567034	0.0511162	5.30019	7	0.0019258	0.316027	5.47038	8	0.0308851	-0.175148	5.20161	7	0.248295	-0.0875146	5.35279	6	0.00332693	0.74321	5.73328	6	0.107271	0.318653	5.83843	6
MT015958		TIGR-MtGI7: TC92603; oligo-TC evalue 2e-33...	MtD18504_GC	MtD18504_GC								bacA		0.0677193	-0.304281	6.9652	5	0.0419877	0.506223	7.12086	5	0.228298	0.104852	7.38341	8	0.507232	-0.124794	6.90307	5	0.932031	-0.0122502	7.59162	8	0.00677341	0.625368	7.56559	8	0.0687578	0.390328	7.54693	6
MT001849		TIGR-MtGI7: TC79104 similar to GP|18129668|emb|CAD19427. possible mitochondrial endonuclease {Leishmania major}, partial (1%); oligo-TC evalue 2e-33...	MtD34070_GC	MtD34070_GC								bacA		0.159316	0.84358	5.99044	7	0.00574406	2.1793	6.62607	8	0.000139044	2.44238	7.0462	8	0.262064	1.26364	6.26933	7	0.00289871	1.8211	6.2353	8	0.000854478	3.89439	7.26824	7	0.00858473	3.22797	7.07721	7
MT013200		TIGR-MtGI7: TC80053 similar to PIR|JC7335|JC7335 chitinase (EC 3.2.1.14) 1 - cone shell (Conus tulipa), partial (81%); oligo-TC evalue 2e-33...	MtD07726_GC	MtD07726_GC	Glycoside hydrolase, family 18, catalytic domain; Ribosomal protein S2;			sp:Q9SLP4:CHIT1_TULBA(%LS=92,1e-112)	Chitinase 1 precursor 3.2.1.14 Tulip bulb chitinase-1 TBC-1 Carbohydrate metabolism Chitin degradation Chitin-binding Direct protein			bacA		0.674215	0.249156	5.61827	7	0.149187	0.932705	5.86426	7	0.000166119	0.559775	5.61625	8	0.0805156	2.40961	6.82836	8	0.0393469	0.978828	5.96435	8	0.00250663	2.6741	6.6783	7	0.00555102	2.66953	7.20172	7
MT015944		TIGR-MtGI7: TC93518; oligo-TC evalue 2e-33...	IMGA:CU013542_3.1	MtC90837_GC	Late nodulin CU013542.3 8065-7531 E EGN_Mt060719 20060801							bacA		0.2152	0.639074	5.14875	2	0.00688126	0.940299	5.39679	7	0.00123222	0.781674	5.64483	8	0.564432	0.23465	5.12211	6	0.00958528	0.632552	5.5442	8	0.000696635	2.24817	6.00125	7	0.00825166	1.78529	5.70697	6
MT015926		TIGR-MtGI7: TC83235 weakly similar to GP|7406671|emb|CAB85629.1 putative ripening-related protein {Vitis vinifera}, partial (51%); oligo-TC evalue 2e-33...	IMGA:AC135311_30.2	MtC91472_GC	Barwin-related endoglucanase AC135311.13 103863-103099 F EGN_Mt060719 20060801			sp:Q7XVA8:RIP1_ORYSA(%LS=84,3e-45)	Putative ripening-related protein			bacA		0.455983	0.122539	5.02306	6	0.23856	0.145777	4.95339	8	0.219679	0.0924678	4.97098	5	0.200404	0.431956	5.18427	6	0.124114	0.331682	4.93614	5	0.00369463	1.32917	5.57	8	0.00350307	1.25298	5.5709	8
MT005349		TIGR-MtGI7: TC92062; oligo-TC evalue 2e-33...	MtD09160_GC	MtD09160_GC								bacA		0.89925	0.0104735	5.62348	4	0.0262841	0.496912	5.89736	7	0.0846297	0.223439	5.64764	3	0.144581	0.545787	5.8819	5	0.0733914	0.428968	5.66517	5	0.000245221	0.760979	5.92641	7	0.0106896	0.572278	6.16439	7
MT003868		TIGR-MtGI7: TC78871 similar to GP|23180022|gb|AAN14398.1 CG31065-PA {Drosophila melanogaster}, partial (3%); oligo-TC evalue 2e-33...	IMGA:AC147499_11.2	MtC30431_GC	hypothetical protein AC147499.5 72110-75561 E EGN_Mt060719 20060801							bacA		0.0107442	0.545476	9.48069	7	0.0389724	0.439199	9.11951	7	0.00512367	0.330988	9.68295	7	0.0475526	0.363259	9.23877	7	0.626808	0.0563213	9.70601	8	0.00358816	0.865386	9.87276	8	0.0257247	0.484888	9.9588	8
MT004032		TIGR-MtGI7: TC90746 similar to GP|4582789|emb|CAB40374.1 Starch synthase isoform SS III {Vigna unguiculata}, partial (5%); oligo-TC evalue 2e-33...	MtD03084_GC	MtD03084_GC				sp:Q43846:SSY3_SOLTU(%LS=9,5e-04)	Soluble starch synthase 3			bacA		0.000547684	0.439473	6.31961	8	7.23989e-05	0.509803	6.20057	8	0.00107922	0.289702	6.56736	8	0.0314632	0.505842	6.30949	8	0.299311	0.1241	6.28367	7	0.0033784	0.588252	6.33461	7	0.00234922	0.395812	6.27965	8
MT012692		TIGR-MtGI7: TC93132; oligo-TC evalue 2e-33...	IMGA:AC174357_4.2	MtD15726_GC	hypothetical protein AC174357.6 20299-19585 F EGN_Mt060719 20060801							bacA		0.0218528	0.317502	5.30311	8	0.0703008	0.568561	5.38518	4	0.00390441	0.450937	5.53723	8	0.655281	0.0585153	5.13752	6	0.0355681	0.158892	5.35108	8	0.00943777	0.60534	5.44544	7	0.0142794	0.332917	5.27678	7
MT011704		TIGR-MtGI7: TC91195 similar to GP|13365574|dbj|BAB39119. putative CTP synthase {Oryza sativa (japonica cultivar-group)}, partial (39%); oligo-TC evalue 2e-33...	IMGA:AC155884_12.2	MtD22700_GC	Glutamine amidotransferase, class I, active site AC155884.2 52919-59667 E EGN_Mt060719 20060801	AT3G12670.1(%LS=18,6e-43)	CTP synthase	sp:O42644:PYRG_SCHPO(%LS=16,8e-26)	CTP synthase 6.3.4.2 UTP--ammonia ligase CTP synthetase Complete proteome Glutamine amidotransferase Ligase Pyrimidine biosynthesis			wt nod		0.0310727	1.21551	6.56192	7	0.00365511	1.49112	6.62526	7	0.0145633	0.663082	6.55991	7	0.0144716	1.44765	6.5634	7	0.509934	0.159743	6.3001	8	0.137495	0.254551	5.85945	6	0.453262	0.162302	6.5035	6
MT014227	Msa.2568.1.S1_at	TIGR-MtGI7: TC85400 sucrose synthase; oligo-TC evalue 2e-33...	IMGA:AC124967_2.1	MtD17666_GC	Sucrose synthase AC124967.25 43039-37954 E EGN_Mt060719 20060801	AT5G20830.2(%LS=23,5e-90)	similar to sucrose synthase	sp:O65026:SUSY_MEDSA(%LS=23,1e-104)	Sucrose synthase 2.4.1.13 Sucrose-UDP glucosyltransferase Glycosyltransferase Transferase	MtSucS1		wt nod		0.000592666	0.798574	9.38209	7	0.00080866	1.17459	9.85349	8	0.00123452	1.22423	9.83456	8	0.021273	0.696615	9.57352	7	0.558363	-0.0880109	9.82939	8	0.256417	0.0895366	8.9449	4	0.192824	0.194498	9.70413	7
MT012463		TIGR-MtGI7: TC92055 homologue to GP|14193330|gb|AAK55908.1 ATP synthase gamma subunit {Candidatus Carsonella ruddii}, partial (6%); oligo-TC evalue 2e-33...	MtD10505_GC	MtD10505_GC								wt nod		0.022264	1.05692	6.19099	7	0.0435486	1.86151	6.19307	5	0.00351614	1.28122	6.70705	7	0.0332527	1.3977	5.93933	7	0.244231	0.517958	6.2948	6	0.0819369	0.832258	6.02174	7	0.255774	0.588875	5.84612	6
MT007881		TIGR-MtGI7: TC77247 similar to PIR|T06380|T06380 beta-fructofuranosidase (EC 3.2.1.26) - garden pea, partial (96%); oligo-TC evalue 2e-33...	IMGA:AC148918_7.2	MtC00187.1_GC	Sialidase AC148918.3 56310-60137 F EGN_Mt060719 20060801	AT3G13790.1(%LS=49,1e-122)	beta-fructosidase (BFRUCT1) / beta-fructofuranosidase / cell wall invertase	sp:Q43089:INV1_PEA(%LS=52,1e-162)	#E# Beta-fructofuranosidase			N4	C	0.00754662	2.22917	7.38752	6	0.177722	0.575031	6.37979	7	0.020055	0.605082	6.97737	7	0.0588492	0.988497	6.70568	6	0.0265006	0.851339	6.84071	7	0.0144163	0.787194	6.47837	5	0.129739	0.979986	7.27265	5
MT007997		TIGR-MtGI7: TC77247 similar to PIR|T06380|T06380 beta-fructofuranosidase (EC 3.2.1.26) - garden pea, partial (96%); oligo-TC evalue 2e-33...	IMGA:AC148918_7.2	MtC00187.1_GC	Sialidase AC148918.3 56310-60137 F EGN_Mt060719 20060801	AT3G13790.1(%LS=49,1e-122)	beta-fructosidase (BFRUCT1) / beta-fructofuranosidase / cell wall invertase	sp:Q43089:INV1_PEA(%LS=52,1e-162)	#E# Beta-fructofuranosidase			N4	C	0.0160065	1.75693	6.63142	6	0.282296	0.486702	6.32628	7	0.0113067	0.747705	6.45057	7	0.0290266	0.954052	6.56383	6	0.0128803	0.849565	6.48288	8	0.00458713	0.77525	6.43338	8	0.0731137	0.801068	7.05663	8
MT010771	Mtr.40264.1.S1_at	TIGR-MtGI7: TC80902 similar to GP|4887010|gb|AAD32141.1| Nt-gh3 deduced protein {Nicotiana tabacum}, partial (38%); oligo-TC evalue 2e-33...	IMGA:CT573215_7.2	MtD07347_GC	GH3 auxin-responsive promoter CT573215.2 50557-49537 F EGN_Mt060719 20060801	AT2G14960.1(%LS=17,2e-30)	encodes a protein similar to IAA-amido synthases. Lines carrying an insertion in this gene are hypersensitive to auxin. chr2:6458454-6460752 REVERSE	sp:O82333:GH31_ARATH(%LS=17,1e-29)	Probable indole-3-acetic acid-amido synthetase GH3.1 6.3.2.- Auxin-responsive GH3-like protein			N4	C	0.0227873	1.32478	6.17832	5	0.0461619	0.534911	5.70018	6	0.0110369	0.546483	5.7164	8	0.0776465	0.574507	5.69878	6	0.0382895	0.408812	5.78086	6	0.000661182	0.888499	5.9275	7	0.0639309	0.713347	6.00017	5
MT005923		TIGR-MtGI7: TC84187 similar to PIR|T00465|T00465 probable WRKY-type DNA binding protein At2g34830 [imported] - Arabidopsis thaliana, partial (3%); oligo-TC evalue 2e-33...	MtD31030_GC	MtD31030_GC		AT2G27950.1(%LS=26,1e-34)	expressed protein chr2:11906340-11910248 REVERSE					N4	NC	0.00215434	1.15905	9.93512	6	0.0082722	0.289549	10.4049	6	0.0705711	0.253543	9.35455	8	0.0292777	0.401892	9.37911	7	0.010769	0.556949	10.745	8	0.0355425	0.606328	9.71548	7	0.0224386	0.658536	10.6862	8
MT013954		TIGR-MtGI7: TC85131 similar to GP|13377776|gb|AAK20857.1 fasciclin-like arabinogalactan-protein 1 {Arabidopsis thaliana}, partial (61%); oligo-TC evalue 2e-33...	MtD06527_GC	MtD06527_GC	Beta-Ig-H3/fasciclin;	AT5G55730.1(%LS=69,1e-107)	fasciclin-like arabinogalactan-protein (FLA1)	sp:Q9FM65:FLA1_ARATH(%LS=69,1e-106)	#E# PM=11554470;9628582; Fasciclin-like arabinogalactan protein 1 precursor Glycoprotein GPI-anchor Lipoprotein Membrane Repeat Signal			N4	C	0.00582929	0.603484	6.84972	7	0.00144527	0.481521	6.60141	6	0.677996	0.0555336	6.673	8	0.754422	-0.0559675	6.51182	8	0.022482	0.590086	6.79957	8	0.00660048	0.392079	6.63923	8	0.376312	0.145973	6.69097	7
MT001165		TIGR-MtGI7: TC78175 similar to GP|1527001|gb|AAB07724.1| Ipomoea nil Pn47p, partial (32%); oligo-TC evalue 2e-33...	MtD01223_GC	MtD01223_GC	Lipase, active site;	AT4G18550.1(%LS=80,4e-97)	lipase class 3 family protein	sp:O59952:LIP_THELA(%LS=44,2e-09)	Lipase precursor 3.1.1.3 Triacylglycerol lipase 3D-structure Hydrolase Lipid degradation Signal Zymogen			N4	NC	0.0261769	1.01561	7.37226	8	0.672637	-0.145626	6.88524	8	0.0142837	-0.340894	6.53398	7	0.0541106	-0.37176	6.75929	8	0.000293933	0.668731	7.64094	8	0.871513	0.0278949	6.92566	7	0.598562	0.120109	7.49513	8
MT001166		TIGR-MtGI7: TC78175 similar to GP|1527001|gb|AAB07724.1| Ipomoea nil Pn47p, partial (32%); oligo-TC evalue 4e-19...	MtD01223_GC	MtD01223_GC	Lipase, active site;	AT4G18550.1(%LS=80,4e-97)	lipase class 3 family protein	sp:O59952:LIP_THELA(%LS=44,2e-09)	#E# PM=7815893;7536956; Lipase precursor 3.1.1.3 Triacylglycerol lipase 3D-structure Hydrolase Lipid degradation Signal Zymogen			N4	ambig. Probe	0.0117487	1.78282	7.90828	5	0.711141	0.189752	7.47374	6	0.792961	-0.0266633	6.61951	8	0.839229	-0.0231862	7.2683	6	0.00294734	0.98845	7.94705	7	0.0150192	0.515643	7.10661	5	0.266641	0.299345	7.91041	6
MT015243		TIGR-MtGI7: TC76732 homologue to PIR|T06468|T06468 pectinesterase (EC 3.1.1.11) precursor - garden pea, complete; oligo-TC evalue 2e-33...	IMGA:AC122166_12.2	MtC10168_GC	Pectinesterase; Pectinesterase inhibitor AC122166.47 44249-42102 F EGN_Mt060719 20060801	AT1G11580.1(%LS=99,1e-165)	pectin methylesterase	sp:P09607:PME21_LYCES(%LS=98,1e-167)	Pectinesterase-2 precursor 3.1.1.11 Pectin methylesterase 2 PE 2 Aspartyl esterase Cell wall Fruit ripening Glycoprotein Hydrolase Signal Zymogen			N4	C	0.000192342	1.58083	8.42165	8	0.0315357	0.46198	7.81286	8	0.1796	0.290342	7.67232	8	0.00939762	1.12415	8.1783	5	0.0234117	0.775891	7.84658	8	0.654228	0.0921493	7.65589	8	0.115399	0.340503	8.5149	6
MT014003		TIGR-MtGI7: TC85553 similar to GP|4140371|gb|AAD03789.1| 3-hydroxy-3-methylglutaryl-coenzyme A reductase {Morus alba}, partial (57%); oligo-TC evalue 2e-33...	IMGA:CR955012_18.1	MtC20166_GC	Hydroxymethylglutaryl-coenzyme A reductase CR955012.2 35721-32407 F EGN_Mt060719 20060801	AT1G76490.1(%LS=46,1e-98)	similar to 3-hydroxy-3-methylglutaryl-CoA reductase 2 / HMG-CoA reductase 2 (HMGR2) [Arabidopsis thaliana] (TAIR:At2g17370.1); similar to 3-hydroxy-3-methylglutaryl coenzyme A reductase [Hevea brasiliensis] (GB:AAU08214.1); similar to HMG-CoA reductase [C	sp:Q9XEL8:HMDH2_CAPAN(%LS=57,1e-101)	3-hydroxy-3-methylglutaryl-coenzyme A reductase 2 1.1.1.34 HMG- CoA reductase 2 Endoplasmic reticulum Glycoprotein Isoprene biosynthesis Membrane NADP Oxidoreductase Transme			N4		0.00475356	1.12614	6.62002	7	0.0178309	0.479001	6.11782	6	0.0964385	0.335969	6.09835	5	0.384012	-0.111005	5.78689	4	0.00258032	0.810499	6.49023	6	0.00423733	0.673415	6.11057	6	0.00834603	0.80931	6.48587	8
MT001724		TIGR-MtGI7: TC86857 similar to GP|14161088|emb|CAB76907. alpha-fucosidase {Cicer arietinum}, partial (41%); oligo-TC evalue 2e-33...	IMGA:AC147497_23.1	MtC10968_GC	Kunitz inhibitor ST1-like-3prime partial AC147497.25 526-1 F EGN_Mt060719 20060801	AT1G17860.1(%LS=61,8e-14)	trypsin and protease inhibitor family protein / Kunitz family protein	sp:P81726:ICI2_CANLI(%LS=65,7e-32)	Subtilisin inhibitor CLSI-II Contains: Subtilisin inhibitor CLSI- III Direct protein			N4	C	0.042338	3.7138	7.63047	6	0.155723	1.21937	6.21793	8	0.0322654	0.375954	6.0942	7	0.0289968	1.6495	6.50608	7	4.88206e-05	3.00166	7.28413	8	0.17142	1.18689	6.14752	5	0.120736	1.22907	7.10098	8
MT007084		TIGR-MtGI7: TC85665 similar to GP|18157333|dbj|BAB83762. 1-aminocyclopropane-1-carboxylic acid oxidase {Phaseolus lunatus}, partial (97%); oligo-TC evalue 2e-33...	IMGA:AC137995_4.2	MtD00088_GC	2OG-Fe(II) oxygenase AC137995.31 16891-14743 F EGN_Mt060719 20060801	AT1G05010.1(%LS=35,2e-53)	1-aminocyclopropane-1-carboxylate oxidase / ACC oxidase / ethylene-forming enzyme (ACO) (EAT1)	sp:Q9MB94:ACCO_PRUMU(%LS=35,2e-56)	1-aminocyclopropane-1-carboxylate oxidase 1.14.17.4 ACC oxidase Ethylene-forming enzyme EFE Ethylene biosynthesis Fruit ripening Iron Oxidoreductase Vitamin C			fixJ		0.191948	0.0703422	6.67937	5	0.332077	0.195616	6.8152	4	0.0325559	0.604505	6.55043	8	0.601642	-0.221822	6.39488	4	0.00322003	0.955058	7.00687	7	0.0714052	1.05584	6.70937	4	0.0106317	1.20897	7.32989	7
MT003897		TIGR-MtGI7: TC82820 homologue to GP|13877126|gb|AAK43709.1 ribosomal protein L32 {Mercurialis annua}, partial (22%); oligo-TC evalue 2e-33...	IMGA:AC148239_19.2	MtC45014.2_GC	Ribosomal protein L32e AC148239.7 94089-92646 F EGN_Mt060719 20060801	AT4G18100.1(%LS=77,6e-48)	60S ribosomal protein L32 (RPL32A)	sp:P49211:RL32A_ARATH(%LS=77,3e-47)	60S ribosomal protein			fixJ		0.373575	0.271344	9.31849	7	0.000354038	0.319421	9.67231	7	0.817201	0.0816404	9.51127	8	0.66788	-0.136851	9.46698	5	0.70917	0.113721	10.0699	8	0.832238	0.171309	9.92466	7	0.00178887	0.62354	10.124	8
MT003131		TIGR-MtGI7: TC78524 similar to PIR|D84561|D84561 probable AAA-type ATPase [imported] - Arabidopsis thaliana, partial (15%); oligo-TC evalue 2e-33...	IMGA:AC137669_8.2	MtC92070_GC	AAA ATPase, central region AC137669.12 19007-16332 F EGN_Mt060719 20060801	AT2G18193.1(%LS=71,2e-72)	AAA-type ATPase family protein	sp:P32839:BCS1_YEAST(%LS=30,1e-13)	Mitochondrial chaperone BCS1 ATP-binding Complete proteome Membrane Mitochondrion Nucleotide-binding Transmembrane			fixJ		0.00529673	0.362118	6.57946	8	0.00871696	0.262498	6.26594	5	0.0212969	0.197003	6.24863	7	0.559775	0.124873	6.00108	5	0.0944449	0.165705	6.77469	7	0.000273632	0.726758	6.64998	7	0.00599797	0.751152	6.61976	8
MT000389		TIGR-MtGI7: TC77142 homologue to GP|9927482|emb|CAC04887.1 unnamed protein product {Medicago sativa}, complete; oligo-TC evalue 2e-33...	IMGA:AC135233_13.2	MtC10839_GC	Aldo/keto reductase AC135233.19 77985-82704 E EGN_Mt060719 20060801	AT3G53880.1(%LS=29,2e-35)	aldo/keto reductase family protein	sp:P26690:6DCS_SOYBN(%LS=29,2e-16)	#E# PM=1840523; NADPH dependent 6'-deoxychalcone synthase 2.3.1.170 Direct protein sequencing Flavonoid biosynthesis NADP Transferase			fixJ		0.00240002	-0.407208	7.12019	6	0.00205158	-0.398663	7.10992	7	0.0213449	-0.327163	6.81546	7	0.180283	0.330776	7.24193	7	0.371241	0.180811	7.35887	7	0.0208913	-0.465439	6.93396	8	0.00825166	0.699367	7.81494	8
MT009398		TIGR-MtGI7: TC88877 similar to SP|P17859|AMYAVIGMU Alpha-amylase precursor (EC 3.2.1.1) (1 4-alpha-D-glucan glucanohydrolase). [Rice bean Black gram], partial (51%); oligo-TC evalue 2e-33...	IMGA:AC151424_27.1	MtD01282.1_GC	Alpha amylase, catalytic region; Alpha-amylase beta-sheet, C-terminal AC151424.15 62871-60390 F EGN_Mt060719 20060801	AT4G25000.1(%LS=62,1e-112)	alpha-amylase	sp:P17859:AMYA_VIGMU(%LS=63,1e-142)	Alpha-amylase precursor 3.2.1.1 1			fixJ		0.306367	0.17443	5.08135	5	0.127326	0.191851	4.99618	7	0.290819	0.116992	4.95867	4	0.0241412	1.05314	5.4909	8	0.143352	0.0941578	4.96029	7	0.0119996	0.590237	5.15887	7	0.00517464	1.28296	5.63765	7
MT004277		TIGR-MtGI7: TC80949 similar to PIR|T52422|T52422 alternative oxidase-related protein IMMUTANS [validated] - Arabidopsis thaliana, partial (69%); oligo-TC evalue 2e-33...	IMGA:AC150441_3.2	MtD03361_GC	Alternative oxidase AC150441.2 13696-18001 F EGN_Mt060719 20060801	AT4G22260.1(%LS=20,5e-22)	alternative oxidase	sp:Q56X52:AOX4_ARATH(%LS=20,3e-21)	#E# PM=9878631;9878632; Alternative oxidase 4			fixJ		0.100783	0.919505	7.8981	4	0.0028502	0.487106	8.27734	8	0.103458	0.215116	7.44131	8	0.183814	0.392224	8.30096	5	0.0951233	0.280313	8.55171	8	0.10596	0.441271	6.95707	6	0.00625348	0.926707	8.64768	7
MT003152		TIGR-MtGI7: TC88482 auxin influx carrier protein [Medicago truncatula]; oligo-TC evalue 2e-33...	IMGA:CT030165_15.1	MtD18307_GC	Amino acid/polyamine transporter II CT030165.7 44046-37467 F EGN_Mt060719 20060801	AT5G01240.2(%LS=23,4e-44)	amino acid permease	sp:Q9FEL7:LAX2_MEDTR(%LS=34,4e-60)	#E# PM=11277424;15375694; Auxin transporter-like protein 2 AUX1-like protein 2 MtLAX2 Amino-acid transport Auxin signaling pathway Glycoprotein Membrane Symport Transmembrane Tr			fixJ		0.0600967	-0.180048	14.1699	4	0.54059	0.249445	13.9661	3	0.0179992	0.830757	13.9359	7	0.0838835	0.800013	13.8903	4	0.00573441	0.686855	13.8483	6	0.403726	0.32981	14.089	3	0.0303986	1.07739	13.8637	4
MT010346		TIGR-MtGI7: TC90206 weakly similar to PIR|A84636|A84636 similar to avrRpt2-induced protein 2 [imported] - Arabidopsis thaliana, partial (29%); oligo-TC evalue 2e-33...	IMGA:CR940307_20.1	MtC45024_GC_Contig2	AIG2-like CR940307.5 65506-67493 F EGN_Mt060719 20060801	AT4G31310.1(%LS=34,2e-09)	avirulence-responsive protein-related / avirulence induced gene (AIG) protein-related					fixJ		0.356533	-0.0784144	6.44735	7	0.00613465	0.47734	6.538	7	0.00472197	0.366434	6.08357	6	0.0435002	0.503081	6.46879	5	0.816204	-0.00833821	6.30209	8	0.0522054	0.314064	6.59421	6	0.00139817	0.63618	6.46683	8
MT006759		TIGR-MtGI7: TC82258 similar to SP|P36907|CHIXPEA Endochitinase precursor (EC 3.2.1.14). [Garden pea] {Pisum sativum}, partial (58%); oligo-TC evalue 2e-33...	IMGA:AC148763_19.1	MtD06918_GC	Glycoside hydrolase, family 19; Chitin-binding, type 1 AC148763.14 27015-24975 E EGN_Mt060719 20060801	AT3G12500.1(%LS=37,2e-48)	basic endochitinase	sp:P36907:CHIX_PEA(%LS=44,3e-67)	Endochitinase precursor 3.2.1.14 Carbohydrate metabolism Chitin degradation Chitin-binding Glycosidase Hydrolase Polysaccharide degradation Signal			fixJ		0.50358	0.215484	5.74541	5	0.123612	0.842458	5.85207	5	0.0280377	0.321841	5.75675	8	0.120612	1.10638	6.10949	6	0.0732729	0.495332	5.73815	5	0.00503254	1.14087	5.92458	6	0.00502046	1.53498	6.42022	8
MT014703		TIGR-MtGI7: TC80406 weakly similar to GP|9714501|emb|CAC01441.1 putative fatty acid elongase {Zea mays}, partial (30%); oligo-TC evalue 2e-33...	MtD02287_GC	MtD02287_GC	FAE1/Type III polyketide synthase-like protein;	AT2G26640.1(%LS=31,6e-53)	beta-ketoacyl-CoA synthase					fixJ		0.961453	-0.00434345	5.36347	6	0.0647188	0.317979	5.55322	6	0.00593948	0.287967	5.55057	8	0.985414	0.00454556	5.36908	6	0.0390589	0.352742	5.57336	6	0.00337627	0.832572	5.82385	7	0.00492498	1.05075	5.99406	7
MT001008		TIGR-MtGI7: AL368372 similar to GP|8778495|gb|A F20N2.15 {Arabidopsis thaliana}, partial (1%); oligo-TC evalue 2e-33...	IMGA:AC147712_28.2	MtC30244_GC	BTB/POZ; TRAF-like AC147712.17 100360-103298 F EGN_Mt060719 20060801	AT1G55760.1(%LS=60,4e-76)	BTB/POZ domain-containing protein	sp:Q717B3:TDPZ1_MOUSE(%LS=47,1e-12)	TD and POZ domain-containing protein			fixJ		0.028754	-0.360264	5.93887	4	0.0249389	-0.320488	6.45647	6	0.100266	-0.197557	6.26505	7	0.964189	0.00752363	6.32312	6	0.349896	-0.114755	6.455	4	0.00273142	0.159125	6.73871	6	0.00618439	0.624968	6.94226	8
MT009467		TIGR-MtGI7: TC88464 similar to SP|Q9LU41|ACA9ARATH Potential calcium-transporting ATPase 9 plasma membrane-type (EC 3.6.3.8) (Ca2+-ATPase isoform 9)., partial (43%); oligo-TC evalue 2e-33...	MtS10862_GC	MtS10862_GC	ATPase, P-type cation-transporter, C-terminal;	AT3G21180.1(%LS=14,5e-62)	calcium-transporting ATPase	sp:Q9LU41:ACA9_ARATH(%LS=14,3e-61)	Putative calcium-transporting ATPase 9			fixJ		0.382256	0.11465	5.96976	5	0.0186337	0.540671	5.99035	5	0.0651991	0.484017	5.99444	5	0.430204	0.190764	5.71266	4	0.30808	-0.0445097	5.72459	4	0.0263272	0.402802	5.81344	6	0.00151153	0.736989	6.25702	6
MT015734		TIGR-MtGI7: BG455930 weakly similar to GP|22748332|gb| Putative abscisic acid-induced protein - rice {Oryza sativa (japonica cultivar-group)}, partial (19%); oligo-TC evalue 2e-33...	MtD18300_GC	MtD18300_GC	Caleosin related;	AT1G70680.1(%LS=34,8e-17)	caleosin-related family protein					fixJ		0.985157	-0.00560768	6.88471	6	0.510104	-0.121825	6.74274	8	0.0321855	-0.304605	7.43366	6	0.0859495	0.984901	7.06756	7	0.928392	-0.0148099	7.11847	8	0.250542	0.203841	7.02247	8	0.000296939	1.14247	7.1527	8
MT000301		TIGR-MtGI7: TC77003 similar to PIR|T07821|T07821 Ca2+/H+-exchanging protein - mung bean, partial (56%); oligo-TC evalue 2e-33...	MtD00034_GC	MtD00034_GC	Sodium/calcium exchanger membrane region;	AT3G51860.1(%LS=57,5e-91)	cation exchanger	sp:Q769E5:CAX1A_ORYSA(%LS=55,4e-83)	Vacuolar cation/proton exchanger 1a Ca2+/H+ exchanger 1a OsCAX1a Alternative splicing Antiport Calcium Calcium transport Ion transport Membrane Transme			fixJ		0.357528	-0.125425	5.40116	7	0.000511323	0.445836	5.5388	6	0.108053	0.212856	5.34165	7	0.594903	0.114964	5.4245	6	0.900711	-0.0112316	5.38443	7	0.204833	0.312442	5.62122	4	0.00293622	0.590669	5.69115	7
MT007433		TIGR-MtGI7: TC77221 weakly similar to PIR|T01996|T01996 nucleoid DNA-binding protein cnd41 chloroplast - common tobacco, partial (63%); oligo-TC evalue 2e-33...	MtC60137_GC	MtC60137_GC	Peptidase aspartic, active site;	AT5G10770.1(%LS=93,1e-151)	chloroplast nucleoid DNA-binding protein	sp:Q766C2:NEP2_NEPGR(%LS=83,1e-48)	Aspartic protein			fixJ		0.000192342	-0.846666	7.08586	7	0.000542797	-0.816995	7.57252	7	0.00144228	-0.738538	7.23491	7	0.026108	-0.633762	7.3274	7	0.0532879	-0.249321	7.71112	7	0.0108591	-0.768595	7.3489	7	0.000965398	0.596671	7.9444	8
MT014661		TIGR-MtGI7: TC80195; oligo-TC evalue 2e-33...	IMGA:AC122171_26.2	MtC30274_GC	Deoxyribodipyrimidine photolyase, class 1 AC122171.21 88383-92019 F EGN_Mt060719 20060801	AT1G04400.1(%LS=64,1e-135)	cryptochrome 2 apoprotein (CRY2) / blue light photoreceptor (PHH1)	sp:P40115:PHR1_SINAL(%LS=60,1e-129)	Deoxyribodipyrimidine photo-lyase 4.1.99.3 DNA photolyase Photoreactivating enzyme Chromophore DNA damage DNA repair DNA-binding FAD Flavoprotein Lyase Nucleotid			fixJ		0.0882615	0.132854	7.99741	8	0.00257104	0.364254	8.26849	8	0.0102245	0.369156	7.85092	7	0.0741532	0.227232	8.03843	8	0.000667887	0.489814	8.36321	8	0.00019896	0.383673	7.98405	8	0.00190934	0.59704	8.77803	8
MT001104		TIGR-MtGI7: TC77929 similar to PIR|T07139|T07139 cysteine proteinase inhibitor - soybean, partial (80%); oligo-TC evalue 2e-33...	IMGA:AC138452_9.2	MtC10973.1_GC	Proteinase inhibitor I25, cystatin AC138452.10 40931-44223 F EGN_Mt060719 20060801	AT3G12490.1(%LS=37,3e-26)	cysteine protease inhibitor	sp:Q06445:CYTI_VIGUN(%LS=65,2e-19)	Cysteine protein			fixJ		0.658088	0.0757322	6.72367	6	0.00764702	0.574271	7.25147	6	0.0463507	0.276569	6.74257	7	0.296077	0.400846	6.71124	6	0.0536282	0.509775	6.6476	6	0.00250663	1.04491	7.19738	7	0.00114578	1.19651	7.49454	8
MT001111		TIGR-MtGI7: TC78139 similar to PIR|S22502|S22502 cysteine proteinase (EC 3.4.22.-) - kidney bean, complete; oligo-TC evalue 1e-09...	MtD33139_GC	MtD33139_GC	Peptidase C1A, papain;	AT5G50260.1(%LS=75,1e-105)	cysteine proteinase	sp:P25803:CYSEP_PHAVU(%LS=75,1e-119)	Vignain precursor 3.4.22.- Bean endopeptidase Cysteine protein			fixJ		0.31822	0.477624	5.48669	4	0.410144	0.357727	5.39706	6	0.0918336	0.187975	5.4309	7	0.182557	2.33354	6.37102	5	0.322765	0.31462	5.59258	7	0.0383653	1.49668	6.03735	6	0.00478088	1.79642	6.14954	7
MT003605		TIGR-MtGI7: TC81254 similar to GP|600111|emb|CAA84378.1| cysteine proteinase {Vicia sativa}, partial (61%); oligo-TC evalue 2e-33...	MtD06298_GC	MtD06298_GC	Ribosomal protein S2; Peptidase C1A, papain;	AT5G50260.1(%LS=90,1e-135)	cysteine proteinase	sp:P12412:CYSEP_VIGMU(%LS=90,1e-154)	Vignain precursor 3.4.22.- Bean endopeptidase Cysteine protein			fixJ		0.350714	0.43107	5.66947	6	0.374275	1.10296	6.0233	3	0.0375622	0.118429	5.49129	8	0.0934896	1.31704	6.27612	8	0.108574	0.697948	5.92071	7	0.0939569	1.88039	6.24505	4	0.00542253	1.60226	6.34708	8
MT001110		TIGR-MtGI7: TC78139 similar to PIR|S22502|S22502 cysteine proteinase (EC 3.4.22.-) - kidney bean, complete; oligo-TC evalue 2e-33...	MtC90330_GC	MtC90330_GC	Peptidase, cysteine peptidase active site;	AT5G50260.1(%LS=99,1e-156)	cysteine proteinase	sp:P12412:CYSEP_VIGMU(%LS=100,0.0)	Vignain precursor 3.4.22.- Bean endopeptidase Cysteine protein			fixJ		0.774599	0.34408	5.9163	4	0.0900227	1.40289	6.60477	6	0.127869	0.493604	6.02025	6	0.0944224	3.2019	7.24596	5	0.13149	1.32846	6.31821	6	0.0022624	2.6628	6.90481	8	0.00452036	2.83884	7.87604	6
MT014418		TIGR-MtGI7: TC86406 weakly similar to GP|9294388|dbj|BAB02398.1 cytochrome P450 {Arabidopsis thaliana}, partial (75%); oligo-TC evalue 2e-33...	MtD00185_GC	MtD00185_GC	E-class P450, group I;	AT3G14690.1(%LS=99,1e-179)	cytochrome P450	sp:Q05047:C72A1_CATRO(%LS=99,1e-172)	Cytochrome P450 72A1 1.3.3.9 CYPLXXII Secologanin synthase SLS Alkaloid metabolism Heme Iron Membrane Metal-binding Monooxygenase NADP Oxidoreductase Tr			fixJ		0.140031	-0.126352	5.31498	6	0.0987832	0.189993	5.5116	6	0.284056	0.139976	5.52061	8	0.168866	0.786144	5.65124	5	0.00722324	0.40653	5.71431	6	0.0363915	0.29811	5.46343	6	0.00481121	0.783066	6.12048	7
MT014563		TIGR-MtGI7: TC78770 similar to GP|20259299|gb|AAM14385.1 putative cytochrome P450 protein {Arabidopsis thaliana}, partial (43%); oligo-TC evalue 2e-33...	IMGA:AC174363_16.1	MtD00431_GC	E-class P450, group I AC174363.7 83514-86729 E EGN_Mt060719 20060801	AT5G45340.2(%LS=28,8e-54)	cytochrome P450 family protein	sp:O23051:KAO1_ARATH(%LS=30,3e-18)	Ent-kaurenoic acid oxidase 1 1.14.13.79 AtKAO1 Cytochrome P450 88A3 Endoplasmic reticulum Heme Iron Membrane Metal-binding Monooxygenase NADP Oxidoredu			fixJ		0.0146067	0.941076	6.86575	6	0.0601031	0.704307	6.84926	8	0.079659	0.654358	7.22247	8	0.0895281	0.379914	6.57218	7	0.0213362	0.932324	6.88781	7	0.000600632	0.839355	6.6569	6	0.00198399	1.02914	7.63012	8
MT001025		TIGR-MtGI7: TC86988 weakly similar to GP|17529294|gb|AAL38874.1 unknown protein {Arabidopsis thaliana}, partial (66%); oligo-TC evalue 2e-33...	MtD10616_GC	MtD10616_GC	TonB box, N-terminal; C1-like; Thioredoxin-like fold; Redoxin;	AT1G60420.1(%LS=98,0.0)	DC1 domain-containing protein	sp:O77404:TYPX_TRYBB(%LS=76,1e-19)	Tryparedoxin 3D-structure Electron transport Redox-active center Transport			fixJ		0.0929143	0.837845	6.01801	5	0.269089	0.397992	5.78278	5	0.252605	0.109652	5.65084	8	0.242111	-0.196055	5.51799	6	0.00597323	0.735101	6.41479	6	0.00279643	1.54499	6.3432	8	0.0242488	0.64077	6.10738	7
MT001901		TIGR-MtGI7: TC87580 similar to GP|18447761|gb|AAL67991.1 dehydration-induced protein RD22-like protein {Gossypium hirsutum}, partial (76%); oligo-TC evalue 2e-33...	IMGA:CR956430_13.2	MtD00968_GC	BURP CR956430.2 48118-44993 F EGN_Mt060719 20060801	AT5G25610.1(%LS=68,1e-80)	dehydration-responsive protein (RD22)	sp:Q08298:RD22_ARATH(%LS=68,6e-80)	Dehydration-responsive protein			fixJ		0.00368719	-0.575078	5.71554	6	0.0285694	0.186351	6.07102	7	0.303057	0.142733	5.98346	6	0.946618	-0.0111457	5.99811	7	0.0104951	0.985205	6.52018	6	0.101401	0.236625	5.76257	6	0.00228658	1.12561	6.56401	7
MT001904		TIGR-MtGI7: TC79199 similar to GP|6041825|gb|AAF02140.1| digalactosyldiacylglycerol synthase {Arabidopsis thaliana}, partial (43%); oligo-TC evalue 2e-33...	MtD01590_GC	MtD01590_GC	Glycosyl transferase, group 1;	AT3G11670.1(%LS=45,1e-177)	digalactosyldiacylglycerol synthase 1 (DGD1) / MGDG:MGDG galactosyltransferase / galactolipid galactosyltransferase					fixJ		0.259166	-0.0813217	6.23827	6	0.195146	0.125041	6.80179	6	0.0189261	0.356366	6.66637	8	0.368929	0.115976	6.4122	6	0.000903942	0.48588	6.96496	8	0.00296066	0.686698	6.81168	6	0.00236601	0.680971	6.9666	7
MT008098		TIGR-MtGI7: TC78207 similar to SP|Q02921|NO93SOYBN Early nodulin 93 (N-93). [Soybean] {Glycine max}, partial (93%); oligo-TC evalue 2e-33...	IMGA:AC152067_14.1	MtC60723_GC	Early nodulin 93 ENOD93 protein AC152067.21 32278-33249 F EGN_Mt060719 20060801	AT5G25940.1(%LS=21,7e-04)	early nodulin-related	sp:Q02921:NO93_SOYBN(%LS=39,7e-06)	Early nodulin 93 N-93 Membrane Nodulation Transmembrane			fixJ		0.148601	0.0843852	5.14022	6	0.0950505	0.131785	4.87901	6	0.0401732	0.393348	5.23284	6	0.126805	0.233091	4.93522	6	0.920578	0.00658128	4.92315	8	0.492543	0.0255757	4.81465	7	0.00545935	0.60575	5.29604	6
MT000371		TIGR-MtGI7: TC85892 similar to GP|20339366|gb|AAM19356.1 embryo-abundant protein EMB {Pisum sativum}, partial (90%); oligo-TC evalue 2e-33...	IMGA:AC153128_8.2	MtD26191_GC	SAM (and some other nucleotide) binding motif AC153128.1 26075-27573 F EGN_Mt060719 20060801	AT2G41380.1(%LS=79,2e-64)	embryo-abundant protein-related					fixJ		0.626478	0.0746765	6.62828	5	0.13246	-0.170535	6.23495	7	0.00218381	0.269477	6.14283	7	0.322715	0.190424	6.29261	6	0.230153	0.128894	6.43027	7	0.00923914	0.336433	6.50684	7	0.00262966	0.809247	6.86754	8
MT009980		TIGR-MtGI7: TC79048 weakly similar to GP|15450639|gb|AAK96591.1 AT5g62520/K19B113 {Arabidopsis thaliana}, partial (19%); oligo-TC evalue 2e-33...	MtD01986_GC	MtD01986_GC	PARP, catalytic;	AT5G62520.1(%LS=77,9e-46)	Encodes a protein with similarity to RCD1 but without the WWE domain. The protein does have a PARP signature upstream of the C-terminal protein interaction domain. The PARP signature may bind NAD+ and attach the ADP-ribose-moiety from NAD+ to the target m					fixJ		0.911139	0.0125495	7.64367	8	0.0249389	0.359527	8.18436	8	0.00591788	0.561461	7.43319	7	0.0246498	0.837846	7.85369	8	0.0251397	0.755467	8.22479	8	0.303148	0.186413	7.32004	7	0.00757736	0.848642	8.02792	8
MT010233		TIGR-MtGI7: TC90228 similar to PIR|T47675|T47675 glycoprotein-like - Arabidopsis thaliana, complete; oligo-TC evalue 2e-33...	IMGA:CR931734_18.2	MtC90623_GC_Contig1	3-oxo-5-alpha-steroid 4-dehydrogenase, C-terminal CR931734.2 17769-14163 F EGN_Mt060719 20060801	AT3G55360.1(%LS=80,1e-128)	Enoyl-CoA reductase (ECA) is involved in all very long chain fatty acids (VLCFA) elongation reactions that are required for cuticular wax	sp:Q9NZ01:GPSN2_HUMAN(%LS=71,2e-46)	#E# PM=9653160;12477932; Synaptic glycoprotein SC2 Alternative splicing Glycoprotein Membrane Transmembrane			fixJ		0.373451	0.288407	6.93223	7	0.0559567	1.4859	7.45023	7	0.514174	0.159176	6.8104	8	0.121235	1.17385	7.49766	8	0.327408	0.317709	7.04622	8	0.236435	0.828512	7.22519	6	0.00985139	1.16183	7.80769	8
MT013880		TIGR-MtGI7: TC80674 weakly similar to PIR|A86217|A86217 protein T23G18.18 [imported] - Arabidopsis thaliana, partial (35%); oligo-TC evalue 2e-33...	MtD07261_GC	MtD07261_GC	Alpha/beta hydrolase fold-1;	AT1G08310.1(%LS=95,1e-109)	esterase/lipase/thioesterase family protein	sp:P23974:YTXM_BACSU(%LS=44,4e-04)	Putative esterase ytxM 3.1.-.- Complete proteome Hydrolase Hypothetical protein			fixJ		0.455108	-0.0527285	5.07673	7	0.972024	-0.00332881	5.25275	5	0.186426	0.227706	5.30808	3	0.184085	0.417395	5.33087	6	0.970509	0.00265134	5.27135	6	0.0113443	0.547011	5.3962	6	0.006572	0.718812	5.75592	6
MT011497		TIGR-MtGI7: TC80956 weakly similar to GP|4510348|gb|AAD21437.1| expressed protein {Arabidopsis thaliana}, partial (78%); oligo-TC evalue 2e-33...	MtD03655_GC	MtD03655_GC	Alpha/beta hydrolase fold-1;	AT1G74300.1(%LS=97,1e-127)	esterase/lipase/thioesterase family protein	sp:Q6Q2C2:HYES_PIG(%LS=24,3e-04)	Epoxide hydrolase 2 3.3.2.3 Soluble epoxide hydrolase SEH Epoxide hydratase Cytosolic epoxide hydrolase CEH Aromatic hydrocarbons catabolism Detoxification Hydr			fixJ		0.129133	0.147847	5.87937	4	0.00533666	0.314914	5.93945	7	0.351853	0.0355586	5.92033	7	0.121554	0.291807	5.92241	6	8.13889e-05	0.53496	6.26802	8	0.0321538	0.232289	5.75404	8	0.00478088	0.607299	6.28911	7
MT015434		TIGR-MtGI7: TC86491 homologue to GP|11907554|dbj|BAB19676. expansin {Prunus persica}, partial (95%); oligo-TC evalue 4e-25...	MtD34613_GC	MtD34613_GC	Expansin 45, endoglucanase-like;	AT2G40610.1(%LS=74,3e-98)	expansin	sp:O22874:EXPA8_ARATH(%LS=74,1e-97)	Alpha-expansin 8 precursor AtEXPA8 At-EXP8 AtEx8 Ath-ExpAlpha- 1.11 Cell wall Signal			fixJ		0.237794	0.186911	6.55281	5	0.174105	0.354859	6.72787	3	0.000509907	0.620268	6.77677	8	0.291501	-0.227781	6.46084	3	0.150546	0.129375	6.69718	6	0.398435	-0.148722	6.27947	5	0.00146416	0.913725	7.07243	8
MT007690		TIGR-MtGI7: TC86491 homologue to GP|11907554|dbj|BAB19676. expansin {Prunus persica}, partial (95%); oligo-TC evalue 4e-28...	MtD13669_GC	MtD13669_GC	Expansin 45, endoglucanase-like;	AT2G40610.1(%LS=95,1e-121)	expansin	sp:O22874:EXPA8_ARATH(%LS=95,1e-120)	#E# PM=10617197; Alpha-expansin 8 precursor AtEXPA8 At-EXP8 AtEx8 Ath-ExpAlpha- 1.11 Cell wall Signal			fixJ		0.554843	0.0891157	6.60798	8	0.0851996	0.246384	6.53407	4	0.00285732	0.372149	6.54371	8	0.184604	-0.103491	6.10559	6	0.669766	-0.0453542	6.54899	7	0.535075	-0.0677475	6.33881	6	0.00582221	0.693528	6.54485	7
MT006703		TIGR-MtGI7: TC84130 similar to GP|14326479|gb|AAK60285.1 AT5g56980/MHM1710 {Arabidopsis thaliana}, partial (13%); oligo-TC evalue 2e-33...	IMGA:AC160012_4.2	MtC61571_GC	hypothetical protein AC160012.1 15589-14691 F EGN_Mt060719 20060801	AT2G26110.1(%LS=97,2e-14)	expressed protein					fixJ		0.91347	0.0293192	6.21909	3	0.800357	-0.0418903	6.24624	5	0.0130512	0.13986	6.05385	5	0.101848	0.662557	6.42113	5	0.199684	0.405182	6.46991	7	0.0397238	0.215861	6.1312	6	0.00340201	0.838661	6.54329	7
MT000570		TIGR-MtGI7: TC77420 weakly similar to GP|19310745|gb|AAL85103.1 unknown protein {Arabidopsis thaliana}, partial (17%); oligo-TC evalue 2e-33...	IMGA:AC156827_15.2	MtC10363.1_GC	hypothetical protein AC156827.4 75496-73633 F EGN_Mt060719 20060801	AT3G03870.1(%LS=96,1e-16)	expressed protein					fixJ		0.114529	-0.41388	7.52071	3	0.0462534	-0.321113	7.49517	6	0.989908	-0.00404953	6.47708	6	0.0576565	0.365472	7.27269	8	0.695499	0.0382884	7.44815	7	0.355421	0.195436	7.04783	7	0.00625348	0.630108	7.4663	8
MT001179		TIGR-MtGI7: TC87156 similar to GP|19310745|gb|AAL85103.1 unknown protein {Arabidopsis thaliana}, partial (10%); oligo-TC evalue 2e-33...	IMGA:AC170580_5.1	MtD00577_GC	hypothetical protein AC170580.3 21677-19399 E EGN_Mt060719 20060801	AT3G03870.1(%LS=96,7e-18)	expressed protein					fixJ		0.608252	-0.0957278	5.9282	7	0.0365652	0.475571	6.21938	6	0.0641715	0.30914	5.90438	8	0.215818	0.961697	6.74495	4	0.00619297	0.659067	6.34478	7	0.00279643	1.27538	6.51373	7	0.00209881	1.77639	7.06373	8
MT001226		TIGR-MtGI7: TC87263 similar to GP|9759298|dbj|BAB09804.1 emb|CAB82953.1~geneid MPH15.5~strong similarity to unknown protein {Arabidopsis thaliana}, partial (65%); oligo-TC evalue 2e-33...	MtC61163_GC	MtC61163_GC	Protein of unknown function DUF231, plant;	AT5G06700.1(%LS=99,0.0)	expressed protein	sp:P47179:DAN4_YEAST(%LS=14,8e-06)	Cell wall protein			fixJ		0.0132838	0.496334	6.14748	8	0.00152822	0.569604	6.07754	7	0.00143914	0.341608	5.9538	8	0.0401498	0.488073	6.01069	4	0.0134166	0.233208	5.95739	5	0.0802874	0.247147	5.91072	4	0.00517464	0.672661	6.18425	7
MT003542		TIGR-MtGI7: TC80790 similar to PIR|T38541|T38541 probable sucrose carrier - fission yeast (Schizosaccharomyces pombe), partial (3%); oligo-TC evalue 2e-33...	IMGA:AC150244_39.2	MtD02056_GC	hypothetical protein AC150244.2 12396-14353 E EGN_Mt060719 20060801	AT5G27400.1(%LS=7,7e-08)	expressed protein					fixJ		0.145543	-0.181587	8.86529	8	0.512525	0.243534	9.15784	7	0.00555561	-0.82473	7.37811	5	0.0341193	0.689924	8.72421	6	0.000566286	0.689884	9.67284	7	0.486085	-0.235309	8.73833	7	0.00217395	0.839609	9.7765	7
MT003021		TIGR-MtGI7: TC80197 weakly similar to GP|21593867|gb|AAM65834.1 unknown {Arabidopsis thaliana}, partial (39%); oligo-TC evalue 2e-33...	IMGA:AC119412_1.2	MtD01422_GC	hypothetical protein AC119412.16 58450-56112 E EGN_Mt060719 20060801	AT5G39530.1(%LS=27,2e-10)	expressed protein					fixJ		0.939322	-0.0181537	5.25293	6	0.207922	0.561133	5.57299	4	0.249633	-0.0949028	5.24244	7	0.240019	0.80625	5.80546	5	0.502515	0.161087	5.32523	7	0.0695777	0.435702	5.53687	8	0.00939802	1.61281	6.20445	6
MT004043		TIGR-MtGI7: TC81975 similar to GP|15144512|gb|AAK84479.1 putative auxin growth promotor protein {Lycopersicon esculentum}, partial (14%); oligo-TC evalue 2e-33...	IMGA:CT009750_32.2	MtC20023_GC	Hypothetical plant protein CT009750.2 98279-93472 E EGN_Mt060719 20060801	AT5G65470.1(%LS=15,2e-36)	expressed protein					fixJ		0.689455	0.0869753	6.63794	5	0.00136622	0.345909	7.11572	7	0.0344778	0.373148	6.7721	6	0.316301	-0.076823	6.61849	8	0.117642	0.250536	7.16435	8	0.266924	0.201056	6.9803	6	0.00330417	0.608386	7.1047	8
MT006927		TIGR-MtGI7: TC82147; oligo-TC evalue 2e-33...	IMGA:AC142526_15.2	MtD16974_GC	hypothetical protein AC142526.5 80204-80804 F EGN_Mt060719 20060801	AT1G64405.1(%LS=99,2e-08)	expressed protein chr1:23927395-23927999					fixJ		0.00650378	0.353266	6.58012	5	0.026516	0.603577	6.7342	6	0.0301446	0.349387	6.43675	6	0.0314632	-0.0854395	6.17546	7	0.00284735	0.649451	6.79883	8	0.0617362	0.260502	6.48961	8	0.00417043	0.682158	6.71428	8
MT001561		TIGR-MtGI7: TC78697 similar to GP|13359433|dbj|BAB33412. putative senescence-associated protein {Pisum sativum}, partial (41%); oligo-TC evalue 2e-33...	MtC10729_GC	MtC10729_GC		AT1G70780.1(%LS=92,3e-34)	expressed protein chr1:26698845-26700041 REVERSE					fixJ		0.00389137	0.631654	6.52737	8	0.0390127	0.293436	6.47706	8	0.0105893	0.675176	6.28603	8	0.0663408	0.117584	6.1224	7	0.138396	0.119236	6.37626	8	0.100046	0.387011	6.41342	6	0.0071059	0.813493	6.78905	8
MT009339		TIGR-MtGI7: TC79858 similar to GP|17978972|gb|AAL47447.1 At2g20920/F5H14.11 {Arabidopsis thaliana}, partial (72%); oligo-TC evalue 2e-33...	MtD16465_GC	MtD16465_GC		AT2G20920.1(%LS=99,8e-77)	expressed protein chr2:9005767-9007013					fixJ	C	0.0536584	-0.294293	6.29333	6	0.103356	-0.102132	6.4591	8	0.19625	0.130074	6.1171	6	0.425511	0.133535	6.23962	7	0.5778	0.0284006	6.36965	7	0.465611	0.127232	6.3673	6	0.00469877	0.59087	6.44695	7
MT002403		TIGR-MtGI7: TC88966 similar to GP|21305941|gb|AAM45816.1 NADH dehydrogenase subunit 2 {Neoheterandria umbratilis}, partial (4%); oligo-TC evalue 2e-33...	IMGA:AC174296_16.1	MtD01097_GC	hypothetical protein AC174296.15 30057-29131 E EGN_Mt060719 20060801	AT3G13950.1(%LS=83,4e-12)	expressed protein chr3:4604156-4605432 FORWARD					fixJ		0.261415	0.264176	6.05117	3	0.125978	0.315007	6.15685	6	0.00359028	0.607185	6.58175	6	0.0266866	0.896979	6.25086	7	0.150546	0.355476	6.58788	6	0.47115	0.152281	5.92175	6	0.00525995	0.607004	6.3585	6
MT001709		TIGR-MtGI7: TC79105 similar to GP|20258935|gb|AAM14183.1 unknown protein {Arabidopsis thaliana}, partial (18%); oligo-TC evalue 2e-33...	IMGA:AC123975_23.2	MtC50146_GC	Protein of unknown function DUF1005 AC123975.16 112532-110961 F EGN_Mt060719 20060801	AT3G19680.1(%LS=98,1e-119)	expressed protein chr3:6840287-6842326					fixJ		0.164999	0.322186	5.8962	5	0.0389367	0.427903	5.78508	4	0.00411351	0.271527	5.50439	8	0.309182	0.183161	5.50251	5	0.0216016	0.306246	5.56809	4	0.0361187	0.488984	5.65593	6	0.00721257	0.699159	5.89707	5
MT008750		TIGR-MtGI7: TC78608 similar to GP|17380888|gb|AAL36256.1 unknown protein {Arabidopsis thaliana}, partial (66%); oligo-TC evalue 2e-33...	MtD24038_GC	MtD24038_GC		AT4G22920.1(%LS=50,9e-60)	expressed protein chr4:12016536-12018503 REVERSE					fixJ		0.0438298	0.226825	6.57823	7	0.0622071	0.508046	7.39816	7	0.0115895	0.511365	6.69558	7	0.080543	1.01444	6.94975	6	0.000240483	0.667426	7.69981	8	0.00363866	0.675686	6.98589	7	0.0118516	1.05205	7.5228	8
MT009304		TIGR-MtGI7: TC78938; oligo-TC evalue 2e-33...	IMGA:AC137825_28.2	MtD02809_GC	hypothetical protein AC137825.26 83517-82949 F EGN_Mt060719 20060801	AT4G28460.1(%LS=88,3e-04)	expressed protein chr4:14066004-14066550 FORWARD					fixJ		0.356299	0.430573	5.64959	4	0.060144	0.799007	6.11286	5	0.00155124	1.03996	6.0949	6	0.0721311	0.928221	6.29136	7	0.067278	1.16749	6.18465	5	0.010736	1.17161	6.12812	6	0.00770985	1.55993	6.60856	7
MT008561		TIGR-MtGI7: TC78683 similar to GP|14194147|gb|AAK56268.1 AT4g17486/AT4g17486 {Arabidopsis thaliana}, partial (74%); oligo-TC evalue 2e-33...	IMGA:AC153643_5.2	MtC30359_GC	Protein of unknown function DUF862, eukaryotic AC153643.22 41170-36394 F EGN_Mt060719 20060801	AT5G47310.1(%LS=54,1e-47)	expressed protein chr5:19218088-19220148 FORWARD	sp:Q93VG8:CG146_ARATH(%LS=54,4e-43)	UPF0326 protein			fixJ		0.101895	0.505777	6.16951	4	0.00464593	0.340708	6.17329	7	0.155936	0.411056	5.82536	4	0.153244	0.339559	6.24706	4	0.354403	-0.135291	5.73978	5	0.00425546	0.735683	6.09345	8	0.00562138	0.512261	5.82146	7
MT005644		TIGR-MtGI7: TC82962; oligo-TC evalue 2e-33...	IMGA:AC144513_10.2	MtD01151_GC	Leucine-rich repeat; Leucine-rich repeat, cysteine-containing AC144513.22 84116-89115 F EGN_Mt060719 20060801	AT5G27920.1(%LS=32,4e-61)	F-box family protein	sp:Q8BH16:FBXL2_MOUSE(%LS=57,4e-14)	#E# PM=16141072; F-box/LRR-repeat protein 2 F-box and leucine-rich repeat protein 2 Leucine-rich repeat Repeat Ubl conjugation pathway			fixJ		0.295182	1.08809	6.34173	4	0.212699	1.05641	6.06806	4	0.0190996	0.611208	5.96257	8	0.173075	1.63045	7.22788	5	0.0957368	0.943234	6.61741	8	0.107201	1.55618	6.69749	6	0.00627045	1.4803	7.52348	8
MT014408		TIGR-MtGI7: TC86293 homologue to GP|5305145|emb|CAB46084.1 fructose-1 6-bisphosphatase {Pisum sativum}, complete; oligo-TC evalue 1e-28...	MtD09690_GC	MtD09690_GC	Inositol phosphatase/fructose-1,6-bisphosphatase;	AT1G43670.1(%LS=33,6e-53)	fructose-1	sp:Q42649:F16P2_BETVU(%LS=33,2e-52)	Fructose-1			fixJ		0.0462771	0.24626	5.1389	8	0.0804582	0.145941	5.08072	8	0.0216995	0.403147	5.00264	4	0.0943134	0.328728	5.18981	8	0.0435287	0.105574	4.98089	7	0.0590062	0.460737	5.1951	5	0.00505564	0.64694	5.2196	7
MT013353	Mtr.19842.1.S1_at	TIGR-MtGI7: TC84083; oligo-TC evalue 2e-33...	IMGA:AC146554_29.2	MtD07313_GC	GRAS transcription factor AC146554.5 84516-82723 E EGN_Mt060719 20060801	AT3G03450.1(%LS=67,6e-11)	gibberellin response modulator	sp:Q5NE24:NSP2_MEDTR(%LS=75,3e-18)	Nodulation signaling pathway 2 protein		1	fixJ	PC	0.397895	-0.113929	5.1752	6	0.308721	0.0960538	5.18375	7	0.373651	0.0435825	5.09583	4	0.391639	0.244077	5.24007	5	0.0521077	0.233605	5.17223	8	0.0479892	0.537734	5.59145	6	0.0036473	0.964194	5.63893	6
MT006063		TIGR-MtGI7: TC83374 homologue to PIR|T08027|T08027 glucose-1-phosphate adenylyltransferase (EC 2.7.7.27) large chain - Oriental melon, partial (17%); oligo-TC evalue 2e-33...	IMGA:AC149636_41.2	MtD20224_GC	Protein kinase; Nucleotidyl transferase; Trimeric LpxA-like AC149636.14 72235-67556 F EGN_Mt060719 20060801	AT1G27680.1(%LS=17,3e-29)	glucose-1-phosphate adenylyltransferase large subunit 2 (APL2) / ADP-glucose pyrophosphorylase	sp:P55230:GLGL2_ARATH(%LS=17,2e-28)	#E# PM=11130712;14593172; Glucose-1-phosphate adenylyltransferase large subunit 2			fixJ		0.446438	0.0562458	5.53114	5	0.804937	-0.0637588	5.67544	5	0.0063385	0.448926	5.81535	7	0.0077252	-0.327143	5.40635	6	0.646283	-0.0789032	5.65972	6	0.00692836	0.774326	5.95494	6	0.0184934	0.67594	6.09875	7
MT010926		TIGR-MtGI7: TC90153 similar to GP|20258937|gb|AAM14184.1 unknown protein {Arabidopsis thaliana}, partial (70%); oligo-TC evalue 2e-33...	IMGA:AC152551_17.1	MtC91209_GC	Thioredoxin fold AC152551.33 80915-81644 F EGN_Mt060719 20060801	AT4G33040.1(%LS=95,3e-42)	glutaredoxin family protein	sp:P55143:GLRX_RICCO(%LS=99,1e-10)	Glutaredoxin Electron transport Redox-active center Transport			fixJ		0.372556	-0.229246	7.46658	6	0.160911	-0.499997	7.89911	7	0.844298	-0.041055	7.02358	8	0.0127182	-0.555411	7.71897	7	0.0685347	0.330484	7.94887	7	0.118085	0.603085	7.47149	6	0.000685792	0.62437	7.9567	8
MT001429		TIGR-MtGI7: TC78113 similar to GP|11385445|gb|AAG34805.1 glutathione S-transferase GST 15 {Glycine max}, partial (44%); oligo-TC evalue 2e-33...	IMGA:AC169979_34.1	MtC00368_GC	Intracellular chloride channel AC169979.5 66302-67340 E EGN_Mt060719 20060801	AT3G09270.1(%LS=48,2e-32)	glutathione S-transferase	sp:Q03664:GSTX3_TOBAC(%LS=48,9e-33)	#E# PM=1863770; Probable glutathione S-transferase 2.5.1.18 Auxin-induced protein PCNT103 Auxin signaling pathway Transferase			fixJ		0.922419	-0.0379152	6.22237	4	0.327731	0.35579	7.28279	4	0.00378397	0.648236	6.77199	8	0.104488	1.49151	7.30438	5	0.154462	0.231092	6.47481	4	0.0155262	0.743156	7.03664	6	0.0139276	0.920653	7.23181	4
MT001204		TIGR-MtGI7: TC86735 similar to GP|6562381|emb|CAB62537.1 pseudo-hevein {Hevea brasiliensis}, partial (83%); oligo-TC evalue 2e-33...	MtC90030_GC	MtC90030_GC	Chitin-binding, type 1; Barwin-related endoglucanase; TonB box, N-terminal;	AT3G04720.1(%LS=96,3e-87)	hevein-like protein (HEL)	sp:P43082:HEVL_ARATH(%LS=96,2e-86)	Hevein-like protein			fixJ		0.131601	0.0636583	7.03107	7	0.586309	-0.0692264	7.16887	8	0.0208565	0.49697	7.1414	8	0.0367174	0.336526	7.05355	8	0.000103257	0.670352	7.5551	7	0.819291	-0.0238041	7.05093	7	0.00334548	0.768431	7.82007	8
MT010922		TIGR-MtGI7: TC89059 similar to GP|9279692|dbj|BAB01249.1 cysteine methyltransferase {Arabidopsis thaliana}, partial (89%); oligo-TC evalue 2e-33...	MtD04681_GC	MtD04681_GC	Homocysteine S-methyltransferase;	AT3G22740.1(%LS=94,1e-135)	homocysteine S-methyltransferase 3 (HMT-3)	sp:Q8LAX0:HMT3_ARATH(%LS=94,1e-135)	Homocysteine S-methyltransferase 3 2.1.1.10 S- methylmethionine:homocysteine methyltransferase 3 SMM:Hcy S- methyltransferase 3 AtHMT-3 Amino-acid bios			fixJ		0.405536	-0.0956885	5.78129	7	0.422095	0.116258	5.53239	5	0.455267	0.0342078	5.30681	8	0.0214536	1.37387	6.34786	5	0.385629	0.117253	6.05709	7	0.00685258	0.380544	5.77849	8	0.00313543	1.49876	6.67014	8
MT013430		TIGR-MtGI7: TC93371 weakly similar to PIR|C85432|C85432 hypothetical protein AT4g36610 [imported] - Arabidopsis thaliana, partial (71%); oligo-TC evalue 2e-33...	IMGA:AC162787_1.1	MtD06305_GC	Alpha/beta hydrolase fold AC162787.19 36582-39852 E EGN_Mt060719 20060801	AT4G36610.1(%LS=68,7e-80)	hydrolase	sp:P0A573:Y2734_MYCBO(%LS=36,3e-07)	Hypothetical protein			fixJ		0.910278	-0.011888	5.21265	6	0.275632	0.0488184	5.52625	4	0.145046	0.1395	5.61522	4	0.977751	0.00402735	5.38793	5	0.044924	0.230269	5.539	5	0.00182893	0.342846	5.59304	6	0.000652109	0.628201	5.53795	7
MT006555		TIGR-MtGI7: TC89760 weakly similar to GP|13374854|emb|CAC34488. putative protein {Arabidopsis thaliana}, partial (40%); oligo-TC evalue 2e-33...	IMGA:AC137830_10.2	MtC90207_GC	Alpha/beta hydrolase fold AC137830.6 32750-30093 F EGN_Mt060719 20060801	AT5G21950.1(%LS=78,3e-58)	hydrolase	sp:Q7MPY0:BIOH_VIBVY(%LS=38,1e-05)	#B# PM=14656965; Carboxylesterase bioH 3.1.1.1 Biotin synthesis protein bioH Biotin biosynthesis Complete proteome Hydrolase Serine esterase			fixJ		0.286261	0.172843	7.1313	8	0.00641946	0.779636	7.59731	5	NaN	0.227872	5.923	1	0.086679	0.883297	7.47261	6	0.0109367	0.534162	7.01166	4	0.0117009	0.83345	7.00886	4	0.0209027	1.10936	7.16399	5
MT001703		TIGR-MtGI7: TC87457 similar to GP|6714402|gb|AAF26091.1| low temperature and salt responsive protein LTI6B {Arabidopsis thaliana}, partial (80%); oligo-TC evalue 2e-33...	IMGA:AC157894_11.2	MtC00589_GC	Protein of unknown function UPF0057; Bacterial extracellular solute-binding protein, family 3 AC157894.3 55858-57822 F EGN_Mt060719 20060801	AT3G05890.1(%LS=50,2e-08)	hydrophobic protein (RCI2B) / low temperature and salt responsive protein (LTI6B)	sp:Q9ZNS6:RCI2B_ARATH(%LS=50,1e-07)	Hydrophobic protein			fixJ		0.757569	-0.0368144	7.05766	6	0.614923	-0.10236	7.63121	6	0.074852	0.358108	6.83493	7	0.457318	0.183643	7.41565	5	0.0199451	0.475732	7.77091	8	0.124054	0.267991	7.44066	8	0.00192162	0.839004	8.1713	8
MT003489		TIGR-MtGI7: TC80922; oligo-TC evalue 2e-33...	MtD01991_GC	MtD01991_GC	Leucine-rich repeat;	AT4G35470.1(%LS=50,4e-46)	leucine-rich repeat family protein	sp:Q80TH2:LAP2_MOUSE(%LS=6,6e-08)	LAP2 protein			fixJ		0.431895	-0.201539	13.4818	6	0.301352	0.557449	13.581	4	0.531041	0.307928	12.2302	8	0.0781133	0.79641	12.9181	6	0.0454963	-0.257883	13.4784	5	0.571794	0.358964	12.8077	4	0.00154169	1.04924	13.7983	7
MT007350		TIGR-MtGI7: TC77094 weakly similar to PIR|A96608|A96608 hypothetical protein F25P12.93 [imported] - Arabidopsis thaliana, partial (57%); oligo-TC evalue 2e-33...	IMGA:AC144431_29.2	MtC00490_GC	Lipase, class 3 AC144431.11 140359-145810 F EGN_Mt060719 20060801	AT5G42930.1(%LS=87,5e-68)	lipase class 3 family protein	sp:P19515:LIP_RHIMI(%LS=37,8e-08)	Lipase precursor 3.1.1.3 Triacylglycerol lipase 3D-structure Hydrolase Lipid degradation Signal Zymogen			fixJ		0.00388308	0.827878	7.36214	7	0.995834	-0.00120222	7.15658	7	0.0229612	0.474518	7.19961	8	0.0563137	0.203038	6.98746	7	0.0471496	0.847778	7.72794	8	0.0805308	0.535459	7.10053	8	0.0187228	0.853147	7.79482	8
MT000534		TIGR-MtGI7: TC77314 similar to GP|1255951|emb|CAA65634.1 PS60 {Nicotiana tabacum}, partial (95%); oligo-TC evalue 2e-33...	MtC20006.1_GC	MtC20006.1_GC	Multicopper oxidase, type 1;	AT1G76160.1(%LS=98,0.0)	multi-copper oxidase type I family protein	sp:Q00624:ASO_BRANA(%LS=93,1e-166)	L-ascorbate oxidase homolog precursor 1.10.3.3 Ascorbase Copper Glycoprotein Metal-binding Oxidoreductase Repeat Signal			fixJ		0.00948091	1.05716	6.58815	7	0.110186	0.714816	6.46931	7	0.0557066	0.413037	6.70842	7	0.138759	0.340905	6.29426	6	0.0661233	0.831008	6.69586	8	0.0245926	0.725219	6.43728	7	0.0467186	1.08313	6.91839	7
MT016122	Mtr.41980.1.S1_at	MYB RELATED PROTEIN...	IMGA:AC182741_13.1	MtC91155_GC	Homeodomain-related AC182741.6 8063-9751 F EGN_Mt060719 20060801	AT5G57620.1(%LS=86,2e-53)	myb family transcription factor (MYB36)	sp:P20025:MYB38_MAIZE(%LS=32,4e-21)	#E# PM=2664447; Myb-related protein Zm38 DNA-binding Nuclear protein Repeat Transcription Transcription regulation		1	fixJ	C	0.0380365	0.381097	5.27638	6	0.0074525	0.320857	5.25721	8	0.0350376	0.296223	5.44967	5	0.202059	0.106065	5.1218	7	0.933575	-0.00749575	5.15001	8	0.136769	0.365185	5.16417	4	0.0092302	0.596531	5.48806	6
MT003413	Mtr.38547.1.S1_at	TIGR-MtGI7: TC81527 similar to GP|9954116|gb|AAG08961.1| tuber-specific and sucrose-responsive element binding factor {Solanum tuberosum}, partial (56%); oligo-TC evalue 2e-33...	IMGA:CR956399_3.2	MtD02131_GC	Homeodomain-related CR956399.4 7015-7778 F EGN_Mt060719 20060801	AT2G23290.1(%LS=41,9e-49)	myb family transcription factor chr2:9911867-9913000	sp:P52551:MYBB_XENLA(%LS=16,9e-34)	#E# PM=1606020;10187816; Myb-related protein B B-Myb Myb-related protein 1 XMYB1 DNA-binding Nuclear protein Repeat Transcription Transcription regulation		1	fixJ	PC	0.0484687	0.27531	7.15964	7	0.0751275	0.462252	6.83452	6	0.134119	0.271776	6.70719	7	0.591823	0.116737	6.65273	5	0.272747	0.250639	7.18021	8	0.103552	0.554181	6.98268	7	0.00176588	0.690267	7.11268	8
MT001043		TIGR-MtGI7: TC77410 similar to GP|21392365|gb|AAM48289.1 flavanone 3 beta-hydroxylase {Solanum tuberosum}, partial (98%); oligo-TC evalue 2e-33...	IMGA:AC138453_24.2	MtC93321_GC	2OG-Fe(II) oxygenase AC138453.8 119969-123045 F EGN_Mt060719 20060801	AT3G51240.1(%LS=40,2e-76)	naringenin 3-dioxygenase / flavanone 3-hydroxylase (F3H)	sp:Q9S818:FL3H_ARATH(%LS=40,1e-75)	Naringenin			fixJ		0.11541	0.888017	8.67356	7	0.0567977	1.6176	9.3911	8	0.215116	0.452502	8.19252	8	0.226477	0.925273	9.0586	6	0.0224238	0.863775	9.06914	8	0.0613779	1.1475	8.74094	8	0.0058041	1.58387	9.55589	8
MT000793	Mtr.8698.1.S1_at	TIGR-MtGI7: TC77643 similar to GP|21105742|gb|AAM34770.1 nam-like protein 7 {Petunia x hybrida}, partial (27%); oligo-TC evalue 2e-33...	MtC45185_GC	MtC45185_GC	No apical meristem (NAM) protein; Galactose mutarotase-like;	AT1G34190.1(%LS=98,1e-112)	no apical meristem (NAM) family protein	sp:Q84K00:NAC78_ARATH(%LS=31,3e-60)	NAC domain-containing protein		1	fixJ	PC	0.241745	0.115613	6.30545	5	0.0300499	0.320584	6.45012	6	0.0668676	0.221152	6.373	8	0.0401178	0.274926	6.32871	8	0.000302621	0.56692	6.87603	6	0.0274693	0.464649	6.5312	6	0.00353099	0.603871	6.88819	8
MT006714	Mtr.39616.1.S1_at	TIGR-MtGI7: TC92117 similar to PIR|E84636|E84636 NAM (no apical meristem)-like protein [imported] - Arabidopsis thaliana, partial (9%); oligo-TC evalue 2e-33...	MtC92026_GC	MtC92026_GC		AT2G24430.2(%LS=36,8e-06)	no apical meristem (NAM) family protein				1	fixJ	C	0.664188	0.0210883	5.12758	8	0.00890992	0.422633	5.29725	6	0.00675052	0.375928	5.18548	6	0.26278	0.124243	5.06443	6	0.121242	0.825975	5.512	5	0.0176411	0.361621	5.19807	6	0.00571163	0.680991	5.42302	7
MT013152		TIGR-MtGI7: TC87556 similar to GP|14517530|gb|AAK62655.1 At1g48370/F11A1727 {Arabidopsis thaliana}, partial (48%); oligo-TC evalue 2e-33...	IMGA:AC157350_16.1	MtC50595_GC	Oligopeptide transporter OPT superfamily AC157350.29 86443-80642 E EGN_Mt060719 20060801	AT1G65730.1(%LS=52,1e-160)	oligopeptide transporter OPT family protein	sp:P53134:YGL4_YEAST(%LS=36,3e-15)	Putative oligopeptide transporter YGL114w Complete proteome Hypothetical protein			fixJ		0.242357	0.349975	6.80158	6	0.29231	0.312758	6.52811	7	0.688775	-0.0253945	6.49941	8	0.0556608	1.58987	7.45822	7	0.0176799	0.68247	6.9134	6	0.0159406	1.29448	7.3444	6	0.000204837	1.73308	7.48183	8
MT002125		TIGR-MtGI7: TC87556 similar to GP|14517530|gb|AAK62655.1 At1g48370/F11A1727 {Arabidopsis thaliana}, partial (48%); oligo-TC evalue 2e-33...	IMGA:AC157350_16.1	MtC50595_GC	Oligopeptide transporter OPT superfamily AC157350.29 86443-80642 E EGN_Mt060719 20060801	AT1G65730.1(%LS=52,1e-160)	oligopeptide transporter OPT family protein	sp:P53134:YGL4_YEAST(%LS=36,3e-15)	Putative oligopeptide transporter YGL114w Complete proteome Hypothetical protein			fixJ		0.114031	-0.189273	6.07867	4	0.357821	0.256239	6.64484	7	0.0200421	-0.249793	6.17838	6	0.111362	1.14952	6.87747	7	0.211461	0.403667	6.71254	6	0.00500432	1.13187	6.96663	7	0.000204837	1.72566	7.38016	8
MT006117		TIGR-MtGI7: TC83332 weakly similar to GP|13491750|gb|AAK27968.1 cysteine protease {Ipomoea batatas}, partial (23%); oligo-TC evalue 2e-33...	MtD05891_GC	MtD05891_GC	Peptidase C1A, papain;	AT1G29090.1(%LS=62,2e-51)	peptidase C1A papain family protein	sp:O65493:XCP1_ARATH(%LS=57,4e-48)	Xylem cysteine protein			fixJ		0.193162	-0.306095	5.45219	5	0.0845601	0.621344	5.91413	4	0.00144667	0.388127	5.36185	6	0.17712	1.44281	6.48046	5	0.247009	0.372818	5.42985	3	0.0161292	2.17306	6.55021	5	0.00147949	2.26633	6.96797	6
MT009270		TIGR-MtGI7: TC88316 similar to PIR|F85227|F85227 hyuC-like protein [imported] - Arabidopsis thaliana, partial (81%); oligo-TC evalue 2e-33...	MtD01763_GC	MtD01763_GC	Peptidase M20;	AT4G20070.1(%LS=66,1e-129)	peptidase M20/M25/M40 family protein	sp:Q53389:AMAB2_BACST(%LS=65,7e-50)	N-carbamoyl-L-amino acid hydrolase 3.5.1.87 L-carbamoylase Hydrolase			fixJ		0.049094	0.224434	5.32818	7	0.852678	0.0137753	5.33281	7	0.220096	0.100738	5.3682	6	0.0244391	-0.189863	5.15424	7	0.0685222	0.476171	5.79886	5	0.00209594	0.445701	5.50982	7	0.00390833	0.73562	5.7909	8
MT015371		TIGR-MtGI7: TC76776 similar to PIR|C85090|C85090 probable phi-1-like phosphate-induced protein [imported] - Arabidopsis thaliana, partial (58%); oligo-TC evalue 2e-33...	MtC70291_GC	MtC70291_GC	Phosphate-induced protein 1 conserved region;	AT4G08950.1(%LS=56,1e-48)	phosphate-responsive protein					fixJ		0.00468726	0.682043	5.98012	6	0.52411	0.458769	6.06721	3	0.00384689	0.423221	6.15406	6	0.519642	0.185014	6.06529	4	0.00454043	0.732761	6.42272	7	0.0242805	0.85132	6.34752	7	0.0345046	0.871647	7.18701	6
MT015370		TIGR-MtGI7: TC76774 similar to PIR|C85090|C85090 probable phi-1-like phosphate-induced protein [imported] - Arabidopsis thaliana, partial (80%); oligo-TC evalue 4e-31...	MtC91079_GC	MtC91079_GC	Phosphate-induced protein 1 conserved region;	AT4G08950.1(%LS=98,1e-120)	phosphate-responsive protein					fixJ		0.00931499	0.955208	6.00021	5	0.0712085	0.425656	5.6273	7	0.000361632	0.620509	5.89568	7	0.279915	0.166968	5.59631	8	0.00469472	0.742915	5.9516	6	0.0248519	0.71396	5.87766	7	0.0420153	1.09921	6.1424	4
MT014242		TIGR-MtGI7: TC76703 similar to SP|Q41387|PSBWSPIOL Photosystem II reaction center W protein chloroplast precursor (PSII 6.1 kDa protein). [Spinach], partial (69%); oligo-TC evalue 2e-33...	MtC60041_GC	MtC60041_GC	Photosystem II protein PsbW, class 2;	AT2G30570.2(%LS=100,2e-36)	photosystem II reaction center W (PsbW) protein-related	sp:Q41387:PSBW_SPIOL(%LS=100,7e-45)	#E# PM=7568046;2644131; Photosystem II reaction center W protein			fixJ		0.762315	0.063971	6.55126	7	0.0691246	1.24271	7.49595	6	0.575483	0.13592	6.64727	8	0.0778495	1.20056	7.6899	8	0.260556	0.405619	7.65673	8	0.160101	0.978066	7.34093	7	0.00793487	0.714508	8.28683	8
MT000096		TIGR-MtGI7: TC76476 PIR|S06921|UQPM polyubiquitin 5 - garden pea, partial (80%); oligo-TC evalue 5e-06...	IMGA:AC146307_7.1	MtC60490_GC	Ubiquitin AC146307.20 15436-13816 E EGN_Mt060719 20060801	AT4G05320.1(%LS=55,1e-104)	polyubiquitin (UBQ10) (SEN3)	sp:P69326:UBIQ_WHEAT(%LS=100,1e-35)	Ubiquitin Nuclear protein			fixJ		0.249103	0.175343	7.03954	6	0.00670087	0.272303	7.57058	8	0.232802	0.112568	6.29217	8	0.0770678	0.441049	7.6774	6	0.109504	0.140124	7.62903	8	0.00855329	0.416606	7.10438	7	0.00313543	0.596021	7.63812	8
MT014183		TIGR-MtGI7: TC76489 PIR|S17435|S17435 polyubiquitin 6 - common sunflower, partial (54%); oligo-TC evalue 2e-33...	IMGA:AC174341_21.1	MtC00117.15_GC	Ubiquitin AC174341.7 40649-38207 E EGN_Mt060719 20060801	AT4G05320.4(%LS=89,0.0)	polyubiquitin (UBQ10) (SEN3)	sp:P69326:UBIQ_WHEAT(%LS=100,2e-35)	Ubiquitin Nuclear protein			fixJ		0.975911	0.00385653	11.5461	7	0.151653	0.228256	11.9621	5	0.00144228	0.962768	11.7895	7	0.33362	0.114719	11.5274	5	0.112484	0.710756	11.1017	3	0.0610648	0.528848	11.6023	6	0.0260687	1.06239	12.2855	5
MT005363		TIGR-MtGI7: TC83402; oligo-TC evalue 2e-33...	IMGA:AC135462_5.2	MtD04647_GC	Protein kinase AC135462.22 46768-42829 E EGN_Mt060719 20060801	AT1G66910.1(%LS=57,1e-101)	protein kinase	sp:Q09092:SRK6_BRAOE(%LS=45,2e-51)	#E# PM=1681543; Putative serine/threonine-protein kinase receptor precursor EC 2.7.11.1 S-receptor kinase SRK ATP-binding Glycoprotein Kinase Membrane Nucleotide-binding Recepto			fixJ		0.335783	0.20742	7.14033	7	0.82677	-0.0658439	7.31898	7	0.225701	0.434395	6.84111	6	0.604613	-0.223876	7.39452	5	0.0776309	0.56631	7.84766	7	0.941611	-0.031533	7.22932	7	0.00345627	0.698588	8.05976	6
MT009080		TIGR-MtGI7: TC88562 similar to PIR|B96791|B96791 hypothetical protein F15M4.14 [imported] - Arabidopsis thaliana, partial (26%); oligo-TC evalue 2e-33...	MtD00915.2_GC	MtD00915.2_GC	Protein kinase;	AT1G76360.1(%LS=32,3e-62)	protein kinase	sp:P46573:APK1B_ARATH(%LS=42,8e-53)	#E# PM=10617197;1450380; Protein kinase APK1B			fixJ		0.0438663	0.440197	6.43432	7	0.0916899	0.727326	7.46476	8	0.103678	0.135268	6.0151	6	0.338345	0.834153	7.72146	3	0.088153	0.721747	7.51006	7	0.210536	1.00168	6.9717	5	0.00757818	0.603894	8.26353	7
MT005400		TIGR-MtGI7: TC91104 similar to GP|9758799|dbj|BAB09252.1 serine/threonine protein kinase-like {Arabidopsis thaliana}, partial (29%); oligo-TC evalue 2e-21...	MtC61909_GC	MtC61909_GC	Protein kinase;	AT5G35960.1(%LS=38,2e-65)	protein kinase	sp:Q9FE20:PBS1_ARATH(%LS=31,5e-25)	Serine/threonine-protein kinase PBS1 2.7.11.1 AvrPphB susceptible protein			fixJ		0.851223	0.0306368	5.32316	6	0.24624	0.242598	5.26361	4	0.0648547	0.206855	5.11796	7	0.063545	0.512676	5.50577	6	0.0107143	0.464633	5.68664	7	0.00127108	0.615564	5.46615	8	0.0218687	0.762763	6.01821	6
MT014634		TIGR-MtGI7: TC77117 similar to GP|9294182|dbj|BAB02084.1 protein kinases-like protein {Arabidopsis thaliana}, partial (34%); oligo-TC evalue 2e-33...	IMGA:AC158377_24.1	MtD02251_GC	Protein kinase AC158377.1 66279-68007 F EGN_Mt060719 20060801	AT3G25250.1(%LS=67,1e-86)	protein kinase family protein	sp:P93025:PHOT2_ARATH(%LS=23,3e-45)	Phototropin-2 2.7.11.1 Defective in chloroplast avoidance protein			fixJ		0.0540128	0.2837	5.03867	6	0.111718	0.2464	4.92052	6	0.000940844	0.389198	5.13907	8	0.200388	0.129732	4.9055	8	0.0280604	0.44619	5.1216	7	0.0280817	0.46878	5.03417	6	0.00894709	0.678836	5.40855	7
MT014635		TIGR-MtGI7: TC77115 similar to GP|9294182|dbj|BAB02084.1 protein kinases-like protein {Arabidopsis thaliana}, partial (68%); oligo-TC evalue 2e-33...	IMGA:AC158377_24.1	MtD02251_GC	Protein kinase AC158377.1 66279-68007 F EGN_Mt060719 20060801	AT3G25250.1(%LS=67,1e-86)	protein kinase family protein	sp:P93025:PHOT2_ARATH(%LS=23,3e-45)	Phototropin-2 2.7.11.1 Defective in chloroplast avoidance protein			fixJ		0.516628	0.0753394	5.12926	6	0.0249969	0.209838	5.10577	7	0.0107763	0.479394	5.32414	6	0.250544	0.0901144	4.9791	7	0.194623	0.357827	5.4654	7	0.0180055	0.393514	5.20631	7	0.00117375	0.617336	5.40158	7
MT008031		TIGR-MtGI7: TC78180 similar to GP|7768153|emb|CAB90634.1 protein phosphatase 2C (PP2C) {Fagus sylvatica}, partial (98%); oligo-TC evalue 2e-33...	MtC10495_GC	MtC10495_GC	Protein phosphatase 2C-like;	AT4G38520.2(%LS=98,1e-171)	protein phosphatase 2C family protein / PP2C family protein	sp:Q9P2J9:PDP2_HUMAN(%LS=77,7e-18)	#E# PM=10718198;12477932; Pyruvate dehydrogenase lipoamide-phosphatase 2			fixJ		0.330117	-0.0620922	7.04907	7	0.0653624	0.192455	7.51427	7	0.0556726	0.456334	7.25575	7	0.625514	0.048033	7.20272	8	0.247426	0.11201	7.46346	8	0.00310973	0.390623	7.39884	7	0.00211424	0.698927	7.81435	8
MT010206		TIGR-MtGI7: TC89950 similar to GP|20257495|gb|AAM15917.1 purple acid phosphatase {Arabidopsis thaliana}, partial (59%); oligo-TC evalue 2e-33...	MtC91499_GC	MtC91499_GC	Metallophosphoesterase;	AT3G52820.1(%LS=64,1e-135)	purple acid phosphatase (PAP22)	sp:Q09131:PPAF_SOYBN(%LS=64,3e-61)	Purple acid phosphatase precursor 3.1.3.2 ManganeseII purple acid phosphatase Direct protein			fixJ		0.673332	0.18529	5.62293	6	0.0221345	0.701606	5.75485	6	0.0313236	0.516561	5.5464	5	0.126126	1.57003	5.93637	5	0.311832	0.460015	5.39786	5	0.00628072	1.32154	5.71883	7	0.0165886	2.4199	6.97445	5
MT007647		TIGR-MtGI7: TC86373 similar to GP|22775671|dbj|BAC15525. contains ESTs AU094470(E11056) C73573(E11056)~similar to beta-ureidopropionase, partial (92%); oligo-TC evalue 2e-33...	IMGA:AC174339_3.1	MtD16826_GC	Nitrilase/cyanide hydratase and apolipoprotein N-acyltransferase AC174339.10 16634-19472 E EGN_Mt060719 20060801	AT5G64370.1(%LS=29,4e-54)	PYD3 encodes a beta-ureidopropionase which	sp:Q8VC97:BUP1_MOUSE(%LS=31,1e-37)	Beta-ureidopropionase 3.5.1.6 Beta-alanine synthase N- carbamoyl-beta-alanine amidohydrolase Allosteric enzyme Hydrolase Metal-binding Zinc			fixJ		0.434107	0.104445	6.4024	7	0.00379589	0.404311	6.51485	7	0.0342708	0.348753	6.11229	5	0.0766352	0.537007	6.32464	6	0.0716819	0.207873	6.31927	7	0.000962838	0.635077	6.42154	8	0.00330024	0.835744	6.63858	7
MT007646		TIGR-MtGI7: TC86372 similar to GP|22775671|dbj|BAC15525. contains ESTs AU094470(E11056) C73573(E11056)~similar to beta-ureidopropionase, partial (86%); oligo-TC evalue 2e-33...	IMGA:AC144517_28.2	MtC62090_GC	Nitrilase/cyanide hydratase and apolipoprotein N-acyltransferase AC144517.7 102197-105125 F EGN_Mt060719 20060801	AT5G64370.1(%LS=34,9e-58)	PYD3 encodes a beta-ureidopropionase which	sp:Q9UBR1:BUP1_HUMAN(%LS=29,5e-38)	#E# PM=10542323;11508704; Beta-ureidopropionase 3.5.1.6 Beta-alanine synthase N- carbamoyl-beta-alanine amidohydrolase BUP-1 Allosteric enzyme Hydrolase Metal-binding Zinc			fixJ		0.978636	-0.00193354	6.87705	8	0.0598888	0.124389	6.9086	7	0.210154	0.141519	6.69645	7	0.211755	0.220755	6.7155	7	0.213231	0.164999	6.90302	8	0.0879434	0.246774	6.90589	8	0.00465169	0.610624	7.25176	8
MT009539		TIGR-MtGI7: TC79603 similar to PIR|C86405|C86405 probable sphingosine-1-phosphate lyase [imported] - Arabidopsis thaliana, partial (42%); oligo-TC evalue 2e-33...	IMGA:AC159146_2.1	MtD01585_GC	Pyridoxal-dependent decarboxylase AC159146.3 65619-57236 E EGN_Mt060719 20060801	AT1G27980.1(%LS=13,5e-32)	pyridoxal-dependent decarboxylase family protein	sp:Q9C509:SGPL_ARATH(%LS=13,3e-31)	Sphingosine-1-phosphate lyase 4.1.2.27 SP-lyase SPL Sphingosine-1-phosphate aldolase Apoptosis Endoplasmic reticulum Lipid metabolism Lyase Membrane Py			fixJ		0.586161	-0.0779769	5.96025	6	0.420957	0.306847	6.06591	4	0.709158	-0.0317743	5.608	8	0.111361	0.531186	6.06365	7	0.252861	0.164843	6.24867	3	0.00232016	0.68535	6.1029	8	0.00685422	0.616129	6.40109	7
MT008112		TIGR-MtGI7: TC77744 similar to GP|5031275|gb|AAD38143.1| unknown {Prunus armeniaca}, partial (95%); oligo-TC evalue 2e-33...	IMGA:AC187543_22.1	MtD05741_GC	Flavodoxin/nitric oxide synthase AC187543.1 121474-119008 F EGN_Mt060719 20060801	AT5G54500.1(%LS=65,2e-47)	quinone reductase	sp:P42058:ALTA7_ALTAL(%LS=66,7e-25)	Minor allergen Alt a 7 Alt a VII Allergen			fixJ		0.00516105	-1.32892	7.03931	7	0.551101	0.111839	7.46545	7	0.0322077	0.335324	7.15196	8	0.0368939	0.431792	7.59696	7	0.484371	-0.0753492	7.57446	8	0.0604238	-0.449829	7.2525	8	0.00716508	0.681746	7.89348	7
MT000509		TIGR-MtGI7: TC77293 similar to GP|15081594|gb|AAK82651.1 RSH-like protein {Capsicum annuum}, partial (70%); oligo-TC evalue 2e-33...	MtD32203_GC	MtD32203_GC		AT1G54130.1(%LS=11,8e-24)	RelA/SpoT protein					fixJ		0.373964	0.0478707	6.80661	6	0.100747	0.212236	6.89793	8	0.061354	0.228923	6.74268	5	0.0358206	0.650695	6.84912	8	0.00340069	0.442054	6.92072	7	0.0297909	0.554819	6.80014	6	0.000472026	0.988387	7.39609	8
MT014384		TIGR-MtGI7: TC77295 similar to PIR|D96582|D96582 hypothetical protein F15I1.23 [imported] - Arabidopsis thaliana, partial (23%); oligo-TC evalue 2e-33...	MtD22042.1_GC	MtD22042.1_GC	Metal-dependent phosphohydrolase, HD region; DNA polymerase III clamp loader subunit, C-terminal;	AT3G14050.1(%LS=40,1e-114)	RelA/SpoT protein	sp:P74007:SPOT_SYNY3(%LS=29,1e-45)	Probable guanosine-3'			fixJ		0.22399	0.194343	6.77775	5	0.00662638	0.290868	6.87695	7	0.0544229	0.399938	6.85557	6	0.0447601	0.593365	7.03953	8	0.00970378	0.482062	7.08988	7	0.000250632	0.652569	6.8983	6	0.00593213	0.864739	7.40045	5
MT013687		TIGR-MtGI7: TC92066 similar to GP|12231296|gb|AAG49032.1 ripening regulated protein DDTFR18 {Lycopersicon esculentum}, partial (34%); oligo-TC evalue 2e-33...	IMGA:CR931809_14.1	MtD25054_GC	Multi antimicrobial extrusion protein MatE CR931809.1 36078-31487 E EGN_Mt060719 20060801	AT5G65380.1(%LS=38,7e-68)	ripening-responsive protein	sp:Q9LYT3:TT12_ARATH(%LS=35,4e-34)	TRANSPARENT TESTA 12 protein			fixJ		0.12461	-0.198198	5.58687	5	0.826826	0.0231745	5.74027	5	0.0854247	0.134611	5.92216	8	0.17024	0.357721	5.89048	6	0.0030981	0.523676	6.10675	7	0.0141981	0.306277	5.74198	8	0.00214778	1.20013	6.55735	6
MT001139		TIGR-MtGI7: TC87178 similar to GP|16506646|gb|AAL17696.1 B12D-like protein {Castanea sativa}, partial (22%); oligo-TC evalue 2e-33...	IMGA:CT573421_31.2	MtD02675_GC	B12D CT573421.5 69360-71201 F EGN_Mt060719 20060801	AT3G48140.1(%LS=54,5e-14)	senescence-associated protein					fixJ		0.179146	0.206356	6.13235	6	0.660391	0.0906801	5.67125	5	0.0245998	0.765801	5.98351	4	0.11045	0.174527	5.60077	6	0.00840113	0.751044	6.56066	6	0.0122815	0.493061	6.11829	5	0.0134945	0.806395	6.26372	8
MT001128		TIGR-MtGI7: TC78452 weakly similar to PIR|E96809|E96809 protein F28K19.24 [imported] - Arabidopsis thaliana, partial (33%); oligo-TC evalue 2e-33...	IMGA:CR940309_35.2	MtC45011_GC_Contig1	Protein of unknown function DUF581 CR940309.6 79205-77786 F EGN_Mt060719 20060801	AT1G78020.1(%LS=40,2e-07)	senescence-associated protein-related					fixJ		0.419414	-0.0928744	7.35341	7	0.91006	0.00889486	7.98089	7	0.717956	0.0726806	7.55359	7	0.0601295	-0.24881	7.55136	7	0.198043	0.110698	7.75165	8	0.0544236	0.328003	7.83018	7	0.00666406	0.641993	8.03737	8
MT015338		TIGR-MtGI7: TC85915 homologue to GP|10336513|dbj|BAB13759. cysteine proteinase {Astragalus sinicus}, partial (54%); oligo-TC evalue 2e-33...	IMGA:AC122726_9.2	MtC91471_GC	Peptidase C1A, papain; Peptidase M14, carboxypeptidase A AC122726.21 32000-30632 F EGN_Mt060719 20060801	AT5G45890.1(%LS=56,3e-74)	senescence-specific SAG12 protein (SAG12) / cysteine proteinase	sp:O65039:CYSEP_RICCO(%LS=55,6e-76)	Vignain precursor 3.4.22.- Cysteine endopeptidase 3D-structure Direct protein			fixJ		0.695166	0.510645	6.37781	8	0.175116	2.12053	7.53621	5	0.00346302	1.64927	7.01281	7	0.108846	3.21376	8.50163	7	0.118682	1.80769	7.20846	6	0.00548303	4.35408	7.94956	6	0.00908821	4.42875	9.29898	7
MT015336		TIGR-MtGI7: TC85911 similar to GP|10336513|dbj|BAB13759. cysteine proteinase {Astragalus sinicus}, partial (96%); oligo-TC evalue 2e-33...	IMGA:CR936327_2.2	MtC91471_GC	Peptidase C1A, papain; Peptidase M14, carboxypeptidase A CR936327.2 33712-35112 F EGN_Mt060719 20060801	AT5G45890.1(%LS=56,7e-75)	senescence-specific SAG12 protein (SAG12) / cysteine proteinase	sp:O65039:CYSEP_RICCO(%LS=53,3e-76)	Vignain precursor 3.4.22.- Cysteine endopeptidase 3D-structure Direct protein			fixJ		0.901148	-0.0552596	8.8629	7	0.209831	-0.205712	9.69869	6	0.100663	0.379792	8.60484	8	0.231718	1.33942	9.9133	8	0.209502	0.168028	9.50393	7	0.0909857	1.21794	9.66693	7	0.00783374	1.8091	10.3658	8
MT015773		TIGR-MtGI7: TC81601 similar to GP|13491750|gb|AAK27968.1 cysteine protease {Ipomoea batatas}, partial (49%); oligo-TC evalue 2e-33...	MtD02696_GC	MtD02696_GC	Peptidase C1A, papain;	AT5G45890.1(%LS=98,1e-104)	senescence-specific SAG12 protein (SAG12) / cysteine proteinase	sp:O65039:CYSEP_RICCO(%LS=92,1e-101)	Vignain precursor 3.4.22.- Cysteine endopeptidase 3D-structure Direct protein			fixJ		0.79219	0.273754	5.69413	6	0.111145	1.49359	6.09342	7	0.00179196	0.900317	5.82956	8	0.0727828	2.86064	6.85376	7	0.0287429	1.24138	5.78495	8	0.00200995	3.2404	6.67525	7	0.00223653	3.3981	7.42299	8
MT008555		TIGR-MtGI7: TC78485 similar to PIR|T10858|T10858 probable carboxypeptidase C (EC 3.4.16.5) - mung bean (fragment), partial (98%); oligo-TC evalue 2e-33...	MtC30483.1_GC_Contig1	MtC30483.1_GC_Contig1	Peptidase S10, serine carboxypeptidase;	AT3G45010.1(%LS=97,0.0)	serine carboxypeptidase III	sp:P32826:CBPX_ARATH(%LS=95,0.0)	Serine carboxypeptidase precursor 3.4.16.- Carboxypeptidase Glycoprotein Hydrolase Protease Signal Zymogen			fixJ		0.103258	-0.41576	7.1337	6	0.177492	-0.485041	7.34157	7	0.0226384	-0.555509	6.47073	6	0.0912242	1.08207	7.58245	8	0.58289	-0.155492	7.22771	7	0.277228	0.355384	7.09326	7	0.000427081	1.86946	8.10042	8
MT004094		TIGR-MtGI7: TC81740 similar to GP|7271957|gb|AAF44708.1| wound-inducible carboxypeptidase {Lycopersicon esculentum}, partial (34%); oligo-TC evalue 2e-33...	IMGA:AC186678_19.1	MtC10696_GC	Peptidase S10, serine carboxypeptidase AC186678.1 19539-12304 E EGN_Mt060719 20060801	AT4G12910.1(%LS=16,2e-23)	serine carboxypeptidase S10 family protein	sp:P07519:CBP1_HORVU(%LS=40,4e-22)	#E# PM=3403516; Serine carboxypeptidase 1 precursor 3.4.16.5 Serine carboxypeptidase I Carboxypeptidase C CP-MI Contains: Serine carboxypeptidase 1 chain A Serine carboxypeptida			fixJ		0.184782	0.284453	6.23355	4	0.106256	0.343182	6.19447	5	0.0224811	0.143017	5.90195	6	0.240515	0.671111	6.41788	5	0.324032	-0.0884152	6.30254	5	0.240414	0.226307	5.95386	7	0.00633341	0.737023	6.65841	7
MT015337		TIGR-MtGI7: TC85913 similar to GP|10336513|dbj|BAB13759. cysteine proteinase {Astragalus sinicus}, partial (94%); oligo-TC evalue 2e-33...	IMGA:AC135231_14.2	MtC60261_GC	Peptidase C1A, papain; Peptidase M14, carboxypeptidase A AC135231.23 81939-83225 F EGN_Mt060719 20060801	AT3G48340.1(%LS=65,5e-73)	similar to cysteine proteinase	sp:O65039:CYSEP_RICCO(%LS=55,9e-76)	Vignain precursor 3.4.22.- Cysteine endopeptidase 3D-structure Direct protein			fixJ	C	0.612074	0.88597	6.37408	6	0.189879	1.73447	7.21688	6	0.00215987	1.79888	6.84103	8	0.0815708	3.77291	8.30984	6	0.128618	1.59352	7.01934	6	0.0013694	4.37343	7.71484	7	0.00914643	4.50465	8.81055	6
MT013998		TIGR-MtGI7: TC85435 similar to PIR|T16995|T16995 probable cinnamyl-alcohol dehydrogenase (EC 1.1.1.195) - apple tree, complete; oligo-TC evalue 2e-33...	IMGA:AC125481_9.2	MtC20021_GC	NAD-dependent epimerase/dehydratase AC125481.23 41075-37686 F EGN_Mt060719 20060801	AT5G19440.1(%LS=37,1e-50)	similar to Eucalyptus gunnii alcohol dehydrogenase of unknown physiological function (GI:1143445)	sp:P51105:DFRA_GERHY(%LS=30,6e-22)	Dihydroflavonol-4-reductase 1.1.1.219 DFR Dihydrokaempferol 4- reductase Flavonoid biosynthesis NADP Oxidoreductase			fixJ		0.0526502	0.25902	8.00428	5	0.13206	0.140994	8.03292	8	0.00293005	0.586659	7.38229	8	0.121701	0.17179	7.70571	7	0.0176719	0.258186	7.8799	6	0.0150957	0.505949	7.73355	7	0.00398164	0.602894	8.38724	6
MT005521		TIGR-MtGI7: TC84465 weakly similar to PIR|G84806|G84806 hypothetical protein At2g38580 [imported] - Arabidopsis thaliana, partial (5%); oligo-TC evalue 2e-33...	IMGA:AC152552_44.1	MtD05874_GC	hypothetical protein-3prime partial AC152552.22 41600-38311 E EGN_Mt060719 20060801	AT2G38580.1(%LS=16,4e-04)	similar to expressed protein [Arabidopsis thaliana] (TAIR:At1g65010.1); similar to putative (GB:AAB00143.1); contains domain GLU_RICH (PS50313) chr2:16145661-16149666 FORWARD					fixJ		0.481469	0.164378	6.70961	6	0.000117961	0.567339	6.79242	8	0.12204	0.470344	6.84081	6	0.250026	0.246622	6.44207	6	0.879667	-0.026112	7.06878	6	0.00765532	0.389474	6.65423	8	0.00154169	0.608402	6.53206	8
MT012599		TIGR-MtGI7: TC92317 similar to PIR|T06672|T06672 probable aminoacyl-t-RNA synthetase (EC 6.1.1.-) - Arabidopsis thaliana, partial (16%); oligo-TC evalue 2e-33...	MtD05804_GC	MtD05804_GC	Glycyl-tRNA synthetase, beta subunit;	AT3G48110.1(%LS=17,8e-71)	similar to glycyl-tRNA synthetase alpha chain and beta chain [Tropheryma whipplei str. Twist] (GB:AAO44597.1); similar to probable glycyl-tRNA synthetase [Parachlamydia sp. UWE25] (GB:YP_007692.1); similar to putative glycine--tRNA ligase [Oryza sativa (j	sp:Q8L785:SYGM2_ARATH(%LS=17,4e-70)	Glycyl-tRNA synthetase 2			fixJ		0.425359	0.166466	6.73304	6	0.125942	0.565728	7.12748	4	0.00346222	0.370347	6.46926	7	0.122081	0.500435	6.73919	6	0.0279495	0.249789	6.75394	8	0.0230108	0.725577	6.96453	7	0.00043671	0.84798	7.21907	8
MT002785		TIGR-MtGI7: TC80364 weakly similar to SP|P50165|TRNHDATST Tropinone reductase homolog (EC 1.1.1.-) (P29X). [Jimsonweed Common thornapple] {Datura stramonium}, partial (66%); oligo-TC evalue 2e-33...	MtD01954_GC	MtD01954_GC	Short-chain dehydrogenase/reductase SDR;	AT5G06060.1(%LS=89,5e-72)	tropinone reductase	sp:P50165:TRNH_DATST(%LS=89,2e-72)	Tropinone reductase homolog 1.1.1.- P29X NADP Oxidoreductase			fixJ		0.73174	0.162291	5.44712	6	0.0724999	0.585895	5.37775	8	0.590257	-0.109824	5.50101	5	0.0294493	2.2964	6.26263	8	0.312228	0.463229	5.59227	8	0.146542	0.913335	5.58655	8	0.0029686	2.9271	6.63015	7
MT014991		TIGR-MtGI7: TC92827 weakly similar to SP|P50162|TRN1DATST Tropinone reductase-I (EC 1.1.1.206) (TR-I) (Tropine dehydrogenase). [Jimsonweed Common thornapple], partial (41%); oligo-TC evalue 2e-33...	MtC40164_GC	MtC40164_GC	Short-chain dehydrogenase/reductase SDR;	AT5G06060.1(%LS=96,2e-62)	tropinone reductase	sp:P50165:TRNH_DATST(%LS=96,2e-62)	Tropinone reductase homolog 1.1.1.- P29X NADP Oxidoreductase			fixJ		0.737842	-0.0282129	5.17808	6	0.379987	0.0666324	5.20984	8	0.773269	0.0423699	5.45041	4	0.0512361	0.675663	5.69319	5	0.713835	0.050419	5.6888	8	0.350334	0.183533	5.15092	5	0.00280695	0.856344	6.09534	6
MT008427		TIGR-MtGI7: TC87547 weakly similar to PIR|F84784|F84784 probable glucosyl transferase [imported] - Arabidopsis thaliana, partial (29%); oligo-TC evalue 2e-33...	IMGA:AC151461_21.1	MtD00382_GC	UDP-glucuronosyl/UDP-glucosyltransferase AC151461.16 75926-77496 E EGN_Mt060719 20060801	AT2G36800.1(%LS=98,1e-154)	UDP-glucoronosyl/UDP-glucosyl transferase family protein	sp:Q9ZQ94:COGT3_ARATH(%LS=98,1e-153)	Cytokinin-O-glucosyltransferase 3 2.4.1.- UDP- glycosyltransferase 73C5 Deoxynivalenol-glucosyl-transferase Zeatin O-glucosyltransferase 3 AtZOG3 Glyco	ZOG3		fixJ		0.00401093	0.237653	5.08717	8	0.0213779	0.202614	4.95149	8	0.0222857	0.15709	5.00104	8	0.243245	0.14688	5.02745	7	0.0298763	0.419135	5.09276	6	0.0666339	0.165329	4.91318	7	0.00198342	0.62273	5.21346	8
MT008445		TIGR-MtGI7: TC78695 similar to GP|4115563|dbj|BAA36423.1 UDP-glucose anthocyanin 5-O-glucosyltransferase {Verbena x hybrida}, partial (49%); oligo-TC evalue 2e-33...	IMGA:AC146706_9.2	MtC60444_GC	UDP-glucuronosyl/UDP-glucosyltransferase AC146706.8 41097-42835 F EGN_Mt060719 20060801	AT4G15550.1(%LS=97,1e-125)	UDP-glucose:indole-3-acetate beta-D-glucosyltransferase (IAGLU)	sp:Q9MB73:LGT_CITUN(%LS=89,5e-73)	Limonoid UDP-glucosyltransferase 2.4.1.210 Limonoid glucosyltransferase Limonoid GTase LGTase Glycosyltransferase Transferase			fixJ		0.134885	0.26474	5.14031	5	0.0439527	0.46925	5.11619	5	0.00038697	0.589187	5.52952	7	0.0569857	0.891172	5.33396	7	0.00863758	0.261737	5.31312	8	0.00339549	0.35457	5.13159	7	0.00383683	1.19092	5.65409	7
MT000231		TIGR-MtGI7: TC76333 similar to SP|P49044|VPEVICSA Vacuolar processing enzyme precursor (EC 3.4.22.-) (VPE) (Proteinase B). [Spring vetch Tare], partial (91%); oligo-TC evalue 2e-33...	MtC70407_GC	MtC70407_GC	Peptidase C13, legumain;	AT4G32940.1(%LS=27,5e-52)	vacuolar processing enzyme gamma / gamma-VPE	sp:P49044:VPE_VICSA(%LS=27,4e-59)	Vacuolar processing enzyme precursor 3.4.22.- VPE Proteinase B Hydrolase Protease Signal Thiol protease			fixJ		0.00067707	-1.37136	7.44986	6	0.00105838	-0.674297	8.14001	7	0.0291304	-0.643438	7.15068	8	0.701228	-0.109492	7.98589	6	0.562391	-0.104446	8.01761	6	0.0846609	0.498485	7.86227	7	0.00591483	1.5266	8.59541	8
MT010578		TIGR-MtGI7: TC81442 similar to PIR|F86327|F86327 protein F18O14.21 [imported] - Arabidopsis thaliana, partial (47%); oligo-TC evalue 2e-33...	IMGA:AC134242_25.2	MtC61045_GC	Chalcone and stilbene synthases, N-terminal; Chalcone and stilbene synthases, C-terminal; Very-long-chain 3-ketoacyl-CoA synthase AC134242.17 108046-110083 E EGN_Mt060719 20060801	AT1G19440.1(%LS=95,0.0)	very-long-chain fatty acid condensing enzyme	sp:O22046:CHSE_IPONI(%LS=78,2e-09)	Chalcone synthase E 2.3.1.74 Naringenin-chalcone synthase E CHS-E Acyltransferase Flavonoid biosynthesis Transferase			fixJ		0.383322	0.132928	6.94236	2	0.0342784	0.316932	7.12459	6	0.246971	0.0984024	6.96662	6	0.794017	0.0294362	6.73032	4	0.00427049	0.647234	7.37132	6	0.00279643	0.584101	7.11341	7	0.00168308	0.689292	7.58918	8
MT006387		TIGR-MtGI7: TC92810 weakly similar to GP|18057158|gb|AAL58181.1 hepatocyte growth factor-regulated tyrosine kinase substrate-like protein {Oryza sativa}, partial (33%); oligo-TC evalue 2e-33...	IMGA:AC152156_2.1	MtD06426_GC	GAT; ENTH/VHS AC152156.37 62582-59865 E EGN_Mt060719 20060801	AT5G16880.2(%LS=42,2e-58)	VHS domain-containing protein / GAT domain-containing protein	sp:Q9JJ50:HGS_RAT(%LS=17,3e-09)	Hepatocyte growth factor-regulated tyrosine kinase substrate SNAP-25- interacting protein			fixJ		0.110481	0.312905	6.72699	8	0.00131777	0.591582	6.04189	7	0.228283	0.247124	6.08301	7	0.133514	0.492644	6.06554	6	0.0633965	0.240774	6.83167	7	6.95213e-05	0.722618	6.53622	6	0.00120256	1.24532	6.41013	8
MT007330		TIGR-MtGI7: TC85860 similar to GP|15809929|gb|AAL06892.1 At1g75380/F1B1615 {Arabidopsis thaliana}, partial (54%); oligo-TC evalue 2e-33...	MtD31550_GC	MtD31550_GC		AT1G75380.3(%LS=52,4e-50)	wound-responsive protein-related					fixJ		0.0305874	-0.437689	6.9118	7	0.00132482	0.277604	7.23749	8	0.862905	0.0358357	6.8666	8	0.348347	0.127058	6.97827	8	0.031778	0.218799	7.23882	7	0.011046	0.179142	7.11967	8	0.00080585	0.670009	7.61242	7
MT007172		TIGR-MtGI7: TC76800 homologue to GP|19911573|dbj|BAB86890. syringolide-induced protein 19-1-5 {Glycine max}, partial (91%); oligo-TC evalue 4e-31...	MtC60782_GC	MtC60782_GC	Glycoside hydrolase, family 16; Xyloglucan endo-transglycosylase, C-terminal; Concanavalin A-like lectin/glucanase, subgroup;	AT4G25810.1(%LS=96,1e-126)	xyloglucan:xyloglucosyl transferase	sp:Q38910:XTH23_ARATH(%LS=96,1e-125)	Probable xyloglucan endotransglucosylase/hydrolase protein			fixJ		0.0873895	0.525938	6.55762	6	0.0958315	0.393506	6.34269	6	0.0474378	0.419205	6.12224	8	0.188551	0.280234	6.33256	6	0.0695931	0.724114	6.91207	8	0.00918545	0.623133	6.18883	6	0.0414041	0.713942	6.61622	7
MT008478		TIGR-MtGI7: TC78017 similar to GP|16648718|gb|AAL25551.1 AT5g64130/MHJ2411 {Arabidopsis thaliana}, partial (67%); oligo-TC evalue 2e-33...	MtD34324_GC	MtD34324_GC	Lg106-like;	AT5G64130.1(%LS=100,6e-40)		expressed protein chr5:25681626-25683460				fixJ		0.923781	0.0142835	6.77771	4	0.0556676	0.345568	7.15719	4	0.125492	0.408959	6.72099	5	0.960043	0.0145991	6.7411	4	0.136215	-0.156287	6.81946	7	0.176174	0.216538	6.74179	8	0.00183895	0.703236	7.071	7
MT006754		TIGR-MtGI7: TC93847; oligo-TC evalue 2e-33...	MtC92162_GC	MtC92162_GC								fixJ		0.996808	-0.000298131	5.19131	5	0.189259	0.204794	5.25922	6	0.0289365	0.373053	5.31948	6	0.976928	-0.0112021	5.24224	4	0.035257	0.513678	5.31549	7	0.058881	0.382193	5.1998	6	0.0073262	2.40153	6.56793	6
MT013376		TIGR-MtGI7: TC84198 GP|3135546|gb|AAC34760.1| Tn5 transposase {Plasposon pTnMod-OCm}, partial (26%); oligo-TC evalue 2e-33...	MtD05245_GC	MtD05245_GC	Oligogalacturonate-specific porin; Polynucleotidyl transferase, Ribonuclease H fold;			sp:P69858:NANC_SHIFL(%LS=26,3e-32)	#B# PM=12384590;12704152; Probable N-acetylneuraminic acid outer membrane channel protein nanC precursor Porin nanC Complete proteome Ion transport Membrane Outer membrane Porin			fixJ		0.490225	-0.204616	8.1315	5	0.0851651	2.06635	9.17505	5	0.0569914	1.33251	9.10508	7	0.0609051	2.10224	9.50004	5	0.296176	0.516942	9.67993	7	0.174309	1.36372	8.8878	8	0.0093628	1.98354	9.97603	6
MT008949		TIGR-MtGI7: TC88226 similar to GP|15186732|dbj|BAB62890. aspartic proteinase delta {Glycine max}, partial (57%); oligo-TC evalue 2e-33...		MtC90067_GC								fixJ		0.56726	0.120851	5.09928	6	0.0779656	0.655935	5.33559	6	0.00203957	0.286749	5.16005	6	0.116728	1.59066	5.82901	6	0.140279	0.237273	5.1348	7	0.00398359	1.08602	5.56062	7	0.0017394	1.80987	6.04415	8
MT005234		TIGR-MtGI7: TC93467; oligo-TC evalue 2e-33...	MtC90077_GC	MtC90077_GC								fixJ		0.102308	0.165037	5.60332	7	0.540146	-0.105637	5.73634	4	0.0230875	-0.147823	5.45888	8	0.0302167	0.391251	6.23783	2	0.176119	-0.121755	5.78821	5	0.015348	0.727769	6.12324	6	0.00702218	0.978228	6.32357	6
MT014182		TIGR-MtGI7: TC76347 PIR|S17435|S17435 polyubiquitin 6 - common sunflower, partial (89%); oligo-TC evalue 2e-21...		MtC70623_GC								fixJ		0.241207	0.156435	11.4236	7	0.115545	0.308445	11.9516	7	0.00123452	0.788884	11.6984	7	0.0807651	0.261705	11.413	7	0.00264806	0.574846	11.9897	7	0.00833429	0.685584	11.6886	7	0.040766	0.964793	12.237	5
MT014179		TIGR-MtGI7: TC76373 GP|15450587|gb|AAK96565.1 AT4g05050/T32N413 {Arabidopsis thaliana}, partial (81%); oligo-TC evalue 2e-33...										fixJ		0.93974	0.0147366	11.4656	5	0.0554817	0.251924	12.0279	8	0.00174626	0.898662	12.0199	8	0.0723311	0.130012	11.8026	8	0.0125023	0.368447	12.2542	5	0.00410269	0.512444	11.765	7	0.0161455	0.839336	12.0664	6
MT011942		TIGR-MtGI7: AW560452; oligo-TC evalue 2e-33...	MtD04972_GC	MtD04972_GC								fixJ		0.0534839	-0.571247	13.3272	4	0.0652405	0.622925	13.4458	7	0.396322	0.357239	13.3333	7	0.540321	0.354499	13.2145	7	0.319673	-0.416942	13.4223	3	0.449101	0.653065	12.9007	4	0.00600342	0.775677	13.6135	7
MT007044		TIGR-MtGI7: TC85295 similar to PIR|T06255|T06255 dormancy-associated protein - garden pea, partial (98%); oligo-TC evalue 2e-33...		MtD23204_GC								fixJ		0.201032	0.512063	6.02297	5	0.0740983	1.5102	6.91103	6	0.176873	0.253076	6.05779	7	0.182728	0.944979	6.73689	6	0.267772	0.462866	6.79514	8	0.15299	0.427771	5.98623	5	0.00763323	0.722497	7.62477	7
MT014774		TIGR-MtGI7: TC81492; oligo-TC evalue 2e-33...	MtD02768_GC	MtD02768_GC								fixJ		0.0303975	-0.422158	8.26279	6	0.00794998	0.464073	8.83482	7	0.649941	0.0552087	8.62729	8	0.0997097	-0.383809	8.22868	5	0.849074	0.0282532	8.87433	8	0.00877708	0.620352	8.85862	6	0.00202483	0.64109	9.31183	8
MT013328		TIGR-MtGI7: TC92966; oligo-TC evalue 2e-33...	MtD04475_GC	MtD04475_GC								fixJ		0.00444831	0.30114	5.67919	8	0.00521559	0.469653	6.00358	8	0.0119805	0.314632	6.0388	8	0.207207	0.216253	5.76852	7	0.0264574	0.443269	6.19475	7	0.000220491	0.480454	5.89762	8	0.00168879	0.637247	6.27415	7
MT006009		TIGR-MtGI7: TC84656 weakly similar to PIR|T09333|T09333 nodule specific protein nms22 - alfalfa, partial (20%); oligo-TC evalue 2e-33...	IMGA:CR932958_9.2	MtC90944_GC	hypothetical protein CR932958.2 103832-103357 F EGN_Mt060719 20060801							fixJ		0.0825269	0.313807	10.2199	6	0.112511	0.453258	9.80083	5	0.00211444	0.542891	9.02783	6	0.438214	0.262793	8.73859	6	0.176031	0.419306	9.80871	7	0.0686468	0.818516	8.68682	6	0.00888393	0.620645	8.95546	8
MT001910		TIGR-MtGI7: TC88034; oligo-TC evalue 2e-33...	MtD01186_GC	MtD01186_GC	Penicillin-binding protein, transpeptidase fold;							fixJ		0.186747	0.45204	8.43952	6	0.138662	0.235077	7.85811	7	0.249999	0.13974	8.06963	7	0.99756	0.000753701	7.2372	4	0.1073	1.34498	9.13028	6	0.00127108	0.712287	7.81512	6	0.00417043	0.606691	7.90549	7
MT015445		TIGR-MtGI7: TC85948 similar to PIR|T01736|T01736 ribosomal protein L3 precursor chloroplast - common tobacco (fragment), partial (84%); oligo-TC evalue 2e-33...	IMGA:AC146566_33.2	MtD18845_GC	hypothetical protein AC146566.7 111809-111352 F EGN_Mt060719 20060801							fixJ		0.357693	-0.0848686	7.9803	8	0.297002	-0.114996	8.10531	8	0.239588	0.125162	7.64662	8	0.0256446	-0.331909	7.46534	7	0.0549063	0.485039	8.5046	8	0.415819	-0.218583	7.82579	7	0.00705433	0.601054	8.5212	8
MT005075	Mtr.4451.1.S1_s_at	TIGR-MtGI7: AJ504068 similar to GP|10178107|dbj transcription factor-like protein {Arabidopsis thaliana}, partial (7%); oligo-TC evalue 2e-33...	MtD23314_GC	MtD23314_GC	CCAAT-binding transcription factor, subunit B;	AT1G72830.1(%LS=20,6e-11)	CCAAT-binding transcription factor (CBF-B/NF-YA) family protein	sp:Q93ZH2:NFYA3_ARATH(%LS=20,3e-10)	Nuclear transcription factor Y subunit A-3 AtNF-YA-3 Transcriptional activator HAP2C Activator DNA-binding Nuclear protein	MtHAP2.3	1	diff1	C	0.033379	0.185445	5.41643	7	0.000156705	0.768011	5.61517	7	0.00847808	0.681921	5.59713	6	0.492339	0.100124	5.25519	5	0.0103517	0.805025	5.58981	6	0.0198142	0.897284	5.58419	5	0.00483898	0.722718	5.56822	8
MT002627	Mtr.43742.1.S1_at	TIGR-MtGI7: TC87979 weakly similar to GP|10954097|gb|AAG25728.1 bZIP protein BZO2H2 {Arabidopsis thaliana}, partial (49%); oligo-TC evalue 2e-33...	MtD34313_GC	MtD34313_GC	cAMP response element binding (CREB) protein;	AT5G24800.1(%LS=73,4e-46)	bZIP transcription factor family protein	sp:Q99090:CPRF2_PETCR(%LS=31,3e-33)	Light-inducible protein		1	diff1	C	0.0263146	0.319684	6.79458	8	0.000305379	1.33744	7.17887	7	0.00030423	1.13995	7.12117	7	0.327394	0.357137	6.68547	7	0.000206063	0.462943	6.77405	8	0.000600632	1.52015	7.19223	7	0.00234388	1.43005	7.23535	8
MT014420	Mtr.1203.1.S1_at	TIGR-MtGI7: TC86354 weakly similar to GP|9757805|dbj|BAB08323.1 CCR4-associated factor-like protein {Arabidopsis thaliana}, partial (76%); oligo-TC evalue 1e-28...	IMGA:AC151526_26.2	MtD00210_GC	Polynucleotidyl transferase, Ribonuclease H fold AC151526.7 112016-113053 F EGN_Mt060719 20060801	AT5G22250.1(%LS=95,6e-92)	CCR4-NOT transcription complex protein	sp:Q9D8X5:CNOT8_MOUSE(%LS=88,3e-56)	CCR4-NOT transcription complex subunit 8 CCR4-associated factor 8 Nuclear protein		1	diff1	C	0.111604	1.45911	6.35931	4	0.0170824	2.16719	6.80936	5	0.000213846	1.80129	6.89482	8	0.0546183	1.31913	6.49545	6	0.000240483	3.39992	7.51893	8	0.00833487	2.11838	6.82388	5	0.0170216	2.20166	7.88374	6
MT009499	none	TIGR-MtGI7: TC79347 similar to GP|18535580|gb|AAK57551.1 putative transcriptional activator CBF1 {Lycopersicon esculentum}, partial (58%); oligo-TC evalue 2e-33...	MtD01682_GC	MtD01682_GC	Pathogenesis-related transcriptional factor and ERF;	AT4G25480.1(%LS=98,7e-50)	encodes a member of the DREB subfamily A-1 of ERF/AP2 transcription factor family (CBF3). The protein contains one AP2 domain. There are six members in this subfamily	sp:Q9M0L0:DRE1A_ARATH(%LS=98,4e-49)	Dehydration-responsive element-binding protein		1	diff1	PC	0.0432076	0.287567	5.20319	5	0.0263246	0.552239	5.18666	7	0.00163862	1.27895	5.88851	8	0.106234	0.16819	5.10948	8	0.00117443	1.16351	5.68217	6	0.00471187	0.540046	5.2475	8	0.00247349	1.10693	5.55287	8
MT016146	none	AutoInterpro: Pathogenesis related transcriptional factor and ERF...	MtD05083_GC	MtD05083_GC	Pathogenesis-related transcriptional factor and ERF;	AT5G51990.1(%LS=82,9e-47)	encodes a member of the DREB subfamily A-1 of ERF/AP2 transcription factor family (CBF4). The protein contains one AP2 domain. There are six members in this subfamily	sp:Q9FJ93:DRE1D_ARATH(%LS=82,5e-46)	Dehydration-responsive element-binding protein		1	diff1	no probe	0.186778	0.265625	5.07471	4	0.0358707	0.465597	5.19467	6	0.0050088	1.09696	5.82715	7	0.272303	0.159958	5.06047	7	0.0437231	1.02972	5.75396	8	0.00853117	0.583189	5.16962	6	0.00150232	1.14871	5.60687	8
MT012940	Mtr.8953.1.S1_s_at	TIGR-MtGI7: TC78777 similar to PIR|T10985|T10985 regulator protein ROM2 - kidney bean, partial (84%); oligo-TC evalue 2e-33...	MtD07420_GC	MtD07420_GC	G-box binding, MFMR;	AT2G46270.2(%LS=50,8e-61)	G-box binding factor 3 (GBF3)	sp:P42776:GBF3_ARATH(%LS=47,4e-60)	G-box-binding factor 3 AtbZIP55 Alternative splicing DNA-binding Nuclear protein		1	diff1	C	0.194025	1.84214	8.87652	5	0.00547031	3.35372	10.1303	6	0.000256658	2.32961	9.7997	8	0.0314632	2.79108	10.0468	8	0.0490049	2.05129	9.75324	8	0.0134167	3.19424	9.60052	6	0.00200764	2.70315	10.7381	8
MT009912	Mtr.41133.1.S1_at	TIGR-MtGI7: TC88985 similar to GP|22652121|gb|AAN03624.1 BEL1-related homeotic protein 14 {Solanum tuberosum}, partial (8%); oligo-TC evalue 2e-33...	MtD01428_GC	MtD01428_GC		AT5G41410.1(%LS=33,5e-10)	homeodomain protein (BEL1)				1	diff1	C	0.155241	0.221088	5.72964	2	0.00110744	0.727301	6.40266	7	0.0161065	0.39349	6.27706	6	0.313157	0.177571	6.00751	7	0.0141392	0.361722	6.42597	7	0.00137801	1.02275	6.37429	7	0.00274271	0.976018	6.66656	6
MT016301	Mtr.5681.1.S1_at	AutoInterpro: Myb DNA binding domain...	IMGA:AC148755_19.1	MtD17269_GC	Homeodomain-related AC148755.6 46308-44851 E EGN_Mt060719 20060801	AT2G16720.1(%LS=34,3e-38)	myb family transcription factor	sp:Q9SZP1:MYB4_ARATH(%LS=32,4e-37)	Transcription repressor MYB4 Myb-related protein		1	diff1	NC	0.239383	0.777637	6.73827	5	0.00971418	2.05289	8.04567	7	0.0109538	1.23712	7.94056	8	0.0335387	1.58229	7.95754	8	0.058845	0.924998	7.93778	8	0.0549228	1.45723	7.74357	7	0.000510269	1.57147	9.28011	7
MT012038	Mtr.25945.1.S1_at	TIGR-MtGI7: TC89641 similar to GP|9988432|dbj|BAB12698.1 hypothetical protein {Oryza sativa (japonica cultivar-group)}, partial (44%); oligo-TC evalue 3e-26...	IMGA:AC149803_3.2	MtD05611_GC	Zinc finger, CCHC-type; Homeodomain-related AC149803.7 11799-14076 F EGN_Mt060719 20060801	AT5G47390.1(%LS=18,4e-28)	myb family transcription factor				1	diff1	NC	0.351781	0.724845	6.03564	2	0.00406025	0.701276	5.68108	6	0.00355708	0.682794	5.75526	7	0.0762872	0.302842	5.60171	5	0.000976505	0.381001	5.76476	7	0.00308598	0.883916	5.81937	7	0.0148435	0.651213	5.6079	6
MT002996	Mtr.11021.1.S1_at	TIGR-MtGI7: TC80069 similar to GP|15148914|gb|AAK84884.1 NAC domain protein NAC2 {Phaseolus vulgaris}, partial (63%); oligo-TC evalue 2e-33...	IMGA:CT573505_5.1	MtD01953_GC	No apical meristem (NAM) protein CT573505.1 40317-38696 F EGN_Mt060719 20060801	AT1G69490.1(%LS=35,2e-41)	no apical meristem (NAM) family protein	sp:O49255:NAC29_ARATH(%LS=35,1e-40)	NAC domain-containing protein		1	diff1	C	0.403644	0.261843	6.00484	6	0.0255129	0.926285	6.63507	8	0.00171011	1.20739	6.78687	8	0.0242931	1.61439	6.79371	7	0.0288432	0.9825	6.82553	4	0.0180466	1.30244	6.78434	6	0.0175277	1.80622	7.38732	6
MT016328	Mtr.41968.1.S1_at	AutoInterpro: No apical meristem protein...	MtD18781_GC	MtD18781_GC	No apical meristem (NAM) protein;	AT1G26870.1(%LS=33,3e-63)	no apical meristem (NAM) family protein	sp:Q9ZVH0:NAC9_ARATH(%LS=33,2e-62)	Putative NAC domain-containing protein		1	diff1	C	0.359654	0.329782	5.21009	6	0.0109171	1.08435	5.41905	8	0.00498642	0.818941	5.84366	8	0.0421009	1.2185	5.63914	8	0.739348	0.187747	6.05938	5	0.0134373	1.08211	5.48814	7	0.0014377	1.555	5.92083	8
MT007902	Mtr.19536.1.S1_at	TIGR-MtGI7: TC86725 similar to GP|9758909|dbj|BAB09485.1 NAM (no apical meristem)-like protein {Arabidopsis thaliana}, partial (50%); oligo-TC evalue 2e-33...	IMGA:AC145753_9.2	MtC30243_GC	No apical meristem (NAM) protein AC145753.1 34958-32829 F EGN_Mt060719 20060801	AT5G18270.2(%LS=27,2e-41)	no apical meristem (NAM) family protein	sp:Q5CD17:NAC77_ORYSA(%LS=28,1e-32)	NAC domain-containing protein		1	diff1	C	0.0736661	0.399033	6.56317	6	0.00040691	1.32861	7.43627	7	0.00699773	1.32303	7.38446	5	0.0510453	0.723878	6.76787	7	0.000866859	0.675453	6.92303	8	0.00445489	0.963262	6.82258	7	0.00415173	0.850816	7.25128	7
MT003675	Mtr.11403.1.S1_s_at	TIGR-MtGI7: TC90426 similar to GP|10177859|dbj|BAB11211. NAC2-like protein {Arabidopsis thaliana}, partial (36%); oligo-TC evalue 2e-33...	IMGA:AC133139_14.2	MtD02009_GC	No apical meristem (NAM) protein AC133139.23 51809-55786 E EGN_Mt060719 20060801	AT4G35580.1(%LS=17,3e-41)	no apical meristem (NAM) family protein	sp:Q84K00:NAC78_ARATH(%LS=15,6e-26)	NAC domain-containing protein		1	diff1	C	0.173961	0.404927	5.80818	5	0.00756529	0.642617	5.87405	7	0.0132471	0.556165	5.83569	5	0.0399749	0.282873	5.78699	7	0.00738368	0.651282	5.8472	8	0.00369463	0.5252	5.66459	8	0.0073262	0.682592	5.94101	6
MT012640	Mtr.3019.1.S1_at	TIGR-MtGI7: TC82573 similar to PIR|T09602|T09602 probable zinc finger protein SCOF-1 cold-inducible - soybean, partial (65%); oligo-TC evalue 2e-33...	IMGA:AC140548_9.2	MtC61834_GC	Zinc finger, C2H2-type AC140548.10 49207-48352 F EGN_Mt060719 20060801	AT1G27730.1(%LS=100,7e-56)	Salt tolerance zinc finger protein responsive to chitin oligomers. chr1:9648128-9649060 REVERSE	sp:Q42430:ZFP1_WHEAT(%LS=81,1e-35)	Zinc-finger protein		1	diff1	PC	0.435113	0.253365	8.06481	7	0.00288314	0.648336	7.60205	6	0.126195	0.196107	8.10781	6	0.0462704	0.882631	7.23498	7	0.0530567	1.19446	8.29026	8	0.00897994	0.714367	7.7891	7	0.000510269	1.3596	7.71054	8
MT004235	Mtr.25118.1.S1_at	TIGR-MtGI7: TC81286 similar to GP|7239157|gb|AAF43095.1| homeodomain protein {Malus x domestica}, partial (7%); oligo-TC evalue 2e-33...	IMGA:CR931807_20.1	MtC90666_GC	Homeodomain-related CR931807.1 15275-16110 E EGN_Mt060719 20060801	AT2G23760.3(%LS=23,8e-20)	similar to BEL1-like homeobox 2 protein (BLH2) [Arabidopsis thaliana] (TAIR:At4g36870.1); similar to BEL1-related homeotic protein 13 [Solanum tuberosum] (GB:AAN03623.1); contains InterPro domain POX (InterPro:IPR006563); contains InterPro domain Homeobox	sp:P48731:ATH1_ARATH(%LS=8,4e-07)	Homeobox protein		1	diff1	NC	0.0911867	0.704135	13.6022	4	7.51695e-06	2.19006	13.331	5	0.00196802	2.1461	12.5368	5	0.0651109	2.02267	12.9285	5	0.315692	0.434622	13.6572	4	0.00258041	2.26461	12.8345	5	0.156824	1.92743	13.1784	2
MT016134	Mtr.8846.1.S1_at	AutoInterpro: Homeobox POX...	MtD00692_GC	MtD00692_GC	POX; Homeodomain-related;	AT2G35940.3(%LS=100,1e-176)	similar to BEL1-like homeobox 4 protein (BLH4) [Arabidopsis thaliana] (TAIR:At2g23760.1); similar to BEL1-like homeobox 4 protein (BLH4) [Arabidopsis thaliana] (TAIR:At2g23760.2); similar to bell-like homeodomain protein 2 [Lycopersicon esculentum] (GB:AA	sp:P48731:ATH1_ARATH(%LS=56,4e-45)	Homeobox protein		1	diff1	C	0.0655226	-0.158983	5.98946	6	0.00577981	0.415751	6.46076	7	0.00765736	0.783146	6.48813	7	0.111013	0.231418	6.31941	5	0.00188278	0.60424	6.62532	8	0.0056071	0.458337	6.49039	8	0.00266344	0.693188	6.66196	7
MT014036	Mtr.37567.1.S1_at	TIGR-MtGI7: TC78838 homologue to SP|O04136|HKL3MALDO Homeobox protein knotted-1 like 3 (KNAP3). [Apple Malus sylvestris] {Malus domestica}, partial (65%); oligo-TC evalue 2e-33...	MtC50241_GC	MtC50241_GC	ELK; KNOX1; KNOX2; Homeodomain-related;	AT5G25220.2(%LS=100,1e-152)	similar to homeobox protein knotted-1 like 4 (KNAT4) [Arabidopsis thaliana] (TAIR:At5g11060.1); similar to homeobox protein NTH23 - common tobacco (GB:T02220); contains InterPro domain Homeobox (InterPro:IPR001356); contains InterPro domain KNOX1 domain (	sp:O04136:KNAP3_MALDO(%LS=100,1e-169)	Homeobox protein		1	diff1	C	0.0749206	0.364936	5.63964	5	0.0110672	1.0266	6.17899	6	0.00166623	0.9167	6.33799	8	0.546703	0.236477	5.48527	4	0.150178	0.216047	5.46126	5	0.000936569	0.875586	6.15051	6	0.0205928	0.699764	5.84865	6
MT004882	Mtr.41037.1.S1_at	TIGR-MtGI7: TC79002 similar to GP|15375305|gb|AAK54745.2 putative transcription factor MYB124 {Arabidopsis thaliana}, partial (54%); oligo-TC evalue 2e-33...	IMGA:CT571261_22.2	MtD02486_GC	Homeodomain-related CT571261.1 96738-102559 F EGN_Mt060719 20060801	AT2G02820.2(%LS=33,2e-21)	similar to myb family transcription factor (MYB115) [Arabidopsis thaliana] (TAIR:At5g40360.1); similar to putative Myb-like DNA-binding protein [Solanum demissum] (GB:AAT40484.1); contains InterPro domain Myb DNA-binding domain (InterPro:IPR001005) chr2:8				1	diff1	NC	0.336198	0.355552	10.2696	7	8.49892e-05	2.02351	11.1427	8	0.00338481	1.14053	9.78365	8	0.0406905	1.77327	10.6738	8	0.445592	0.263366	10.7228	7	0.0188864	1.36548	10.0638	6	0.00202483	1.54907	11.1363	6
MT002832	Mtr.25503.1.S1_at	TIGR-MtGI7: TC80166 similar to PIR|A84913|A84913 probable WRKY-type DNA binding protein [imported] - Arabidopsis thaliana, partial (24%); oligo-TC evalue 2e-33...	IMGA:AC155099_3.2	MtC61707_GC	DNA-binding WRKY AC155099.1 18030-16168 F EGN_Mt060719 20060801	AT2G47260.1(%LS=42,5e-23)	WRKY family transcription factor	sp:O22900:WRK23_ARATH(%LS=42,3e-22)	Probable WRKY transcription factor 23 WRKY DNA-binding protein		1	diff1	NC	0.256338	-0.270379	12.8408	3	0.0191204	1.34428	13.0844	4	0.047931	1.13494	12.6147	7	0.0103212	1.59914	13.0286	8	0.0318799	0.70416	11.5456	3	0.0294753	1.52363	12.7594	7	0.00131124	1.76072	13.148	7
MT002933	Mtr.38404.1.S1_at	TIGR-MtGI7: TC88893 similar to GP|6478938|gb|AAF14043.1| putative C2H2-type zinc finger protein {Arabidopsis thaliana}, partial (25%); oligo-TC evalue 2e-33...	MtD01553_GC	MtD01553_GC	Zinc finger, C2H2-type;	AT3G09290.1(%LS=59,6e-15)	zinc finger (C2H2 type) family protein	sp:Q9LHS9:RBE_ARATH(%LS=15,1e-10)	Probable transcriptional regulator RABBIT EARS Developmental protein		1	diff1	C	0.123925	0.234478	5.21732	7	0.00190424	2.00019	5.93917	7	0.0284096	1.51861	5.90586	5	0.191958	0.457087	5.1616	7	0.207855	0.44014	5.22518	5	0.0101646	1.33911	5.57298	8	0.00394934	1.60239	5.66439	8
MT001260	Mtr.8846.1.S1_at	TIGR-MtGI7: TC78130 similar to GP|22652125|gb|AAN03626.1 BEL1-related homeotic protein 29 {Solanum tuberosum}, partial (58%); oligo-TC evalue 3e-26...		MtD00692_GC							1	diff1	C	0.519824	-0.0850799	6.28956	6	0.00381117	0.469988	6.48308	8	0.00346101	0.535645	6.5062	7	0.450154	0.145861	6.58732	6	0.00346423	0.55595	6.78403	8	0.00630678	0.425192	6.46071	7	0.00217395	0.685293	6.97135	8
MT002382	Mtr.9160.1.S1_at	TIGR-MtGI7: TC80144 similar to PIR|T48205|T48205 hypothetical protein T20L15.110 - Arabidopsis thaliana, partial (10%); oligo-TC evalue 2e-33...	MtD01865_GC	MtD01865_GC		AT5G01840.1(%LS=45,2e-14)	Encodes a member of the plant specific ovate protein family. Members of this family have been shown to bind to KNOX and BELL- like TALE class homeodomain proteins. This interaction may mediate relocalization of the TALE homeodomain from the nucleus to the	sp:Q9Y6V0:PCLO_HUMAN(%LS=4,3e-05)	Protein piccolo Aczonin 3D-structure Alternative splicing Calcium Calcium/phospholipid-binding Metal-binding Phosphorylation Repeat Zinc Zinc-finger		2	diff1	C	0.371214	0.0915538	5.72426	4	0.0112907	0.813666	6.24273	5	0.00393342	0.3918	6.18339	8	0.0892786	0.458651	6.07759	7	0.0530222	0.18554	6.15895	7	0.00123363	0.427277	6.0085	6	0.00154169	0.625398	6.3041	7
MT007609	Mtr.22238.1.S1_at	TIGR-MtGI7: TC86255 similar to PIR|D84581|D84581 probable CCCH-type zinc finger protein [imported] - Arabidopsis thaliana, partial (47%); oligo-TC evalue 2e-33...	IMGA:AC130963_23.1	MtC10245_GC		AT2G19810.1(%LS=96,1e-102)	zinc finger (CCCH-type) family protein	sp:Q9C0B0:ZC3H5_HUMAN(%LS=19,7e-12)	Zinc finger CCCH-type domain-containing protein		2	diff1	C	0.150717	0.704236	6.25332	4	0.00796685	1.03673	6.48526	7	0.0955839	0.334105	6.12197	5	0.143484	0.779879	6.38678	5	0.00792515	0.716637	6.4044	7	0.0278092	1.21913	6.66806	4	0.0138077	0.738013	6.41144	7
MT014481	Mtr.43246.1.S1_s_at	TIGR-MtGI7: BG451940 similar to GP|17065046|gb Unknown protein {Arabidopsis thaliana}, partial (31%); oligo-TC evalue 2e-33...	IMGA:AC148241_5.2	MtC30535.1_GC	LIM, zinc-binding; Ubiquitin interacting motif; Peptidase M, neutral zinc metallopeptidases, zinc-binding site AC148241.21 48197-52546 E EGN_Mt060719 20060801	AT4G36860.2(%LS=19,5e-41)	LIM domain-containing protein	sp:Q8BYH8:CHD9_MOUSE(%LS=2,2e-05)	Chromodomain-helicase-DNA-binding protein		3	diff1	C	0.715636	-0.0220334	6.06101	5	0.00252306	0.544369	6.38792	6	0.00222385	0.606971	6.44136	7	0.47879	0.237432	6.07354	6	0.142559	-0.0598789	5.90507	8	0.00159589	0.384352	6.14701	8	0.000711429	0.813535	6.40051	8
MT007674	Mtr.43266.1.S1_at	TIGR-MtGI7: TC77563 similar to GP|15450687|gb|AAK96615.1 AT5g59550/f2o15210 {Arabidopsis thaliana}, partial (39%); oligo-TC evalue 2e-33...	IMGA:AC157503_6.2	MtC30191_GC	Zinc finger, RING-type; Thioredoxin-related AC157503.3 21692-20212 F EGN_Mt060719 20060801	AT5G59550.1(%LS=88,7e-87)	zinc finger (C3HC4-type RING finger) family protein	sp:Q9SPL2:CIP8_ARATH(%LS=90,1e-25)	Ubiquitin-protein ligase CIP8 6.3.2.- COP1-interacting protein		3	diff1	PC	0.105316	1.4528	6.31092	3	0.0234671	1.31953	6.54306	5	0.000807327	1.0292	6.44337	8	0.190002	0.847541	6.33138	4	0.0702497	1.27735	7.17977	3	0.000948239	1.39251	6.53843	7	0.0244585	1.16899	7.07574	5
MT002429	Mtr.12995.1.S1_at	TIGR-MtGI7: BQ144121; oligo-TC evalue 2e-33...	MtD25603_GC	MtD25603_GC	Zinc finger, RING-type;	AT1G73760.1(%LS=64,2e-41)	zinc finger (C3HC4-type RING finger) family protein				3	diff1	NC	0.0691779	0.49858	6.95525	4	0.00111465	1.21666	7.24543	8	0.0763976	0.346388	6.73373	7	0.223198	0.622743	6.87488	4	0.985764	0.00752437	7.79193	6	0.0195577	0.504718	6.50792	6	0.0112012	0.526276	6.88069	6
MT005509	Mtr.9962.1.S1_at	TIGR-MtGI7: TC91822 similar to PIR|E96612|E96612 probable transcription factor F12K22.14 [imported] - Arabidopsis thaliana, partial (22%); oligo-TC evalue 2e-33...	MtC91967_GC	MtC91967_GC		AT1G57820.1(%LS=28,2e-65)	zinc finger (C3HC4-type RING finger) family protein	sp:Q96T88:UHRF1_HUMAN(%LS=22,1e-25)	#E# PM=10646863;15057824; Ubiquitin-like PHD and RING finger domain-containing protein 1 EC 6.3.2.- Ubiquitin-like-containing PHD and RING finger domains protein 1 Inverted CCAA		3	diff1	C	0.983595	0.00202906	9.90816	7	0.000978888	0.728918	9.71977	7	0.0340795	0.470119	8.64221	7	0.0109742	0.519143	9.40885	6	0.0265719	0.511558	9.74829	8	0.311227	0.236236	9.416	7	0.0197003	0.385998	10.0294	8
MT016081		TIGR-MtGI7: TC85110; oligo-TC evalue 2e-33...	IMGA:CT962507_8.1	MtD07651_GC	hypothetical protein CT962507.5 18415-14730 L EGN_Mt060719 20060801					NCR284-BG580138		diff1		0.215368	1.06305	5.96427	6	0.000995342	5.04792	7.935	6	0.000807942	3.26186	8.20879	7	0.114168	1.62125	6.57946	7	0.110847	1.33184	6.62799	8	0.00227264	2.47812	6.60959	8	0.00735942	2.76645	7.12098	8
MT012556	Mtr.13022.1.S1_at	TIGR-MtGI7: TC89947; oligo-TC evalue 2e-33...	MtC61596_GC	MtC61596_GC	Late nodulin;					NCR277-TC38467		diff1		0.221078	1.0064	5.66176	5	0.000221587	5.14005	7.83222	7	0.000379274	3.82155	8.52329	8	0.111605	1.50095	6.4032	7	0.0418697	1.2863	6.53378	8	0.00169332	2.01506	6.60493	8	0.0081261	2.81969	6.92644	8
MT006044	Mtr.7347.1.S1_at	TIGR-MtGI7: TC92347; oligo-TC evalue 2e-33...	MtD06485_GC	MtD06485_GC	Late nodulin;					NCR271-TC34716		diff1		0.11376	0.288003	5.49563	5	0.000305379	2.76629	6.31949	7	0.00411284	1.78462	6.33356	7	0.388681	0.502061	5.50006	6	0.359673	0.255405	5.48259	4	0.0122442	1.49259	5.7306	7	0.00768281	2.00987	5.90102	8
MT014554		TIGR-MtGI7: TC78641; oligo-TC evalue 2e-33...	MtD00374_GC	MtD00374_GC	Late nodulin;					NCR269-TC32650		diff1		0.200062	1.16012	7.16592	7	3.72654e-05	5.3223	9.4992	7	0.00220178	4.26015	9.9943	7	0.0651109	2.27329	8.09255	8	0.0508143	1.82584	8.03331	8	0.00615471	2.70433	7.96216	5	0.0164771	2.81423	8.55971	7
MT013440	Mtr.29511.1.S1_at	TIGR-MtGI7: TC84599; oligo-TC evalue 2e-33...	MtD05072_GC	MtD05072_GC						NCR264-TC42927		diff1		0.590401	0.23323	5.45801	6	0.00720209	2.15869	6.29124	8	0.000347315	2.53275	6.80921	8	0.749461	0.253368	5.70609	8	0.00140522	1.48466	5.87801	7	0.00259119	3.57838	6.67768	7	0.005373	3.21234	6.83174	8
MT014501		TIGR-MtGI7: TC85340; oligo-TC evalue 2e-33...	MtC61018_GC	MtC61018_GC						NCR260-TC28809		diff1		0.281225	0.516691	7.70198	8	3.5985e-05	4.21285	9.4749	6	0.00046816	3.63603	9.71728	8	0.0631517	1.54209	8.12027	8	0.206947	0.823409	8.61743	6	0.0274117	1.0457	7.86962	6	0.00437428	2.58952	8.69731	8
MT014502	Mtr.37302.1.S1_s_at	TIGR-MtGI7: TC85337; oligo-TC evalue 2e-33...	MtD27580_GC	MtD27580_GC						NCR259-TC28808		diff1		0.192076	0.869869	6.86435	7	7.05055e-05	4.91389	9.20932	7	0.00187072	3.64126	9.6665	6	0.117656	1.97895	7.72067	7	0.0432236	1.53796	7.74105	8	0.0523547	1.36969	7.43599	5	0.00205913	3.32089	8.57854	8
MT003243	Mtr.13105.1.S1_at	TIGR-MtGI7: TC89615; oligo-TC evalue 4e-31...	IMGA:AC175537_16.1	MtD02399_GC	hypothetical protein AC175537.18 167692-169802 E EGN_Mt060719 20060801	AT4G11430.1(%LS=73,8e-07)	hydroxyproline-rich glycoprotein family protein	sp:P02840:SGS3_DROME(%LS=45,7e-07)	Salivary glue protein			diff1		0.208973	0.475178	5.93773	6	0.000409053	3.51136	8.41027	5	0.00205375	2.59619	8.52868	7	0.104095	1.33147	6.40459	6	0.215752	0.575138	6.30987	7	0.0375975	0.896671	6.30883	5	0.00505295	1.63328	6.81982	7
MT006354		TIGR-MtGI7: TC84118; oligo-TC evalue 2e-33...	MtC62084_GC	MtC62084_GC	Late nodulin;					NCR242-TC31523		diff1		0.311323	0.379742	5.41927	8	0.000246545	3.32231	6.71988	8	0.000786183	2.65506	7.19244	7	0.356819	0.737339	5.63478	6	0.0563815	0.890443	5.98195	8	0.00659497	1.43498	6.03923	5	0.0152123	2.08779	6.14334	7
MT013466	Mtr.40807.1.S1_at	TIGR-MtGI7: TC84609; oligo-TC evalue 2e-33...	MtD07361_GC	MtD07361_GC						NCR241-TC42559		diff1		0.223179	0.394115	5.6573	7	0.00341254	2.83754	6.83465	7	0.000594209	2.46348	6.88111	7	0.564278	0.422641	5.91611	8	0.0189643	1.41122	5.80435	8	0.000987291	3.29138	6.75951	7	0.00972974	3.12165	6.97823	7
MT015923	Mtr.13620.1.S1_at	TIGR-MtGI7: TC83134; oligo-TC evalue 2e-33...	MtD07731_GC	MtD07731_GC		AT4G14746.1(%LS=16,7e-04)	similar to Unknown protein [Oryza sativa (japonica cultivar-group)] (GB:AAN06866.1) chr4:8462609-8464321 REVERSE			NCR240-TC34386		diff1		0.223681	0.844783	5.37358	2	0.000882425	3.33942	6.86399	6	0.000149861	2.43665	7.14529	8	0.0950423	1.50888	5.78699	4	0.0496497	0.746223	5.68344	6	0.00167061	2.7669	6.62887	5	0.0230586	2.00788	6.27422	6
MT001864	Mtr.29596.1.S1_at	TIGR-MtGI7: TC79391; oligo-TC evalue 2e-33...	MtC60582_GC	MtC60582_GC	Late nodulin;					NCR238-TC29155		diff1		0.369437	0.740647	5.76188	6	9.26905e-05	5.26713	8.13826	7	0.000252714	3.2192	8.10285	8	0.055753	2.15745	6.43359	7	0.0438095	1.32352	5.94156	8	0.182367	0.839452	5.84137	8	0.00585165	3.2578	7.16994	8
MT014794	Mtr.3241.1.S1_s_at	TIGR-MtGI7: BG582506 GP|23498736|e erythrocyte membrane-associated antigen {Plasmodium falciparum 3D7}, partial (0%); oligo-TC evalue 2e-33...	MtC61014_GC	MtC61014_GC	Late nodulin;					NCR232-TC29975		diff1		0.24315	0.962118	5.90864	8	0.000198995	5.47948	8.47524	7	0.00261914	3.93667	9.41672	5	0.110403	2.28434	7.06024	7	0.0333382	2.09617	7.11336	8	0.0285081	2.09403	6.84768	7	0.0096481	3.65489	7.5882	7
MT014933	Mtr.11848.1.S1_at	TIGR-MtGI7: TC91698 homologue to GP|15156587|gb|AAK87293.1 AGRC2767p {Agrobacterium tumefaciens str. C58 (Cereon)}, partial (22%); oligo-TC evalue 2e-33...	MtD07592_GC	MtD07592_GC						NCR230-TC38228		diff1		0.374662	0.56367	5.40945	6	0.000767241	4.21779	7.32722	6	0.000531523	3.04324	7.56957	7	0.0963812	1.43296	6.06315	8	0.138401	0.84371	6.21111	8	0.0203665	1.6472	5.92547	7	0.00674465	2.72612	6.72176	8
MT013042	Mtr.41036.1.S1_at	TIGR-MtGI7: TC91952; oligo-TC evalue 2e-33...	MtD07271_GC	MtD07271_GC						NCR225-TC39163		diff1	C	0.452615	0.369015	5.45358	6	0.000100918	4.10208	6.95243	8	0.00046816	2.77443	7.3021	8	0.371503	0.865828	5.72538	4	0.0330799	1.11985	5.79232	7	0.0180115	1.08555	5.68624	7	0.00693438	2.83407	6.50917	8
MT014723	Mtr.8856.1.S1_at	TIGR-MtGI7: TC88688; oligo-TC evalue 2e-33...	MtC60874_GC	MtC60874_GC	Late nodulin;					NCR222-TC37121		diff1		0.324697	1.16771	6.32398	6	0.000517169	5.41326	8.60502	8	0.00204649	3.91844	9.31188	6	0.154284	2.41623	7.2007	7	0.0136703	2.68628	7.38989	8	0.0014308	3.52908	7.36374	8	0.0118176	4.04815	8.26833	7
MT014810	Mtr.8365.1.S1_at	TIGR-MtGI7: TC81725; oligo-TC evalue 2e-33...	MtC10766_GC	MtC10766_GC	Late nodulin;					NCR220-TC41530		diff1		0.404342	0.663258	6.2961	6	0.0105496	2.34524	6.9833	8	0.000139044	3.05651	7.50963	8	0.561721	0.79095	6.49957	6	0.00661352	2.12322	6.71886	7	0.000266737	4.78203	7.62675	7	0.00542525	3.79252	7.5074	8
MT015808		TIGR-MtGI7: AJ388873; oligo-TC evalue 4e-31...	IMGA:AC144930_18.1	MtD34301_GC	Late nodulin AC144930.22 78114-75067 H EGN_Mt060719 20060801					NCR206-TC29875		diff1		0.332711	1.21531	6.74622	6	0.0315714	4.71292	8.45303	5	0.000531523	3.74712	8.95766	7	0.160412	2.2638	7.3478	7	0.00439754	2.85982	7.55184	8	0.000133473	5.09309	8.12915	8	0.0127032	4.03928	8.07488	7
MT011959	Mtr.37081.1.S1_at	TIGR-MtGI7: TC84718; oligo-TC evalue 2e-33...	MtC90851_GC	MtC90851_GC	Late nodulin;					NCR204-TC39188		diff1		0.0711192	0.371616	5.8223	4	0.00349217	1.54199	6.41776	5	0.000466449	1.28959	6.33103	8	0.589172	0.126401	5.63801	5	0.0364988	0.285723	5.83804	7	0.00410713	1.11536	6.25944	6	0.0382753	0.700489	5.93339	7
MT014815	Mtr.38104.1.S1_at	TIGR-MtGI7: TC89821; oligo-TC evalue 2e-33...	MtD03914_GC	MtD03914_GC	Late nodulin;					NCR203-TC30201		diff1		0.671318	0.498761	5.71019	3	0.0105536	4.2391	7.31041	6	0.0652795	2.4767	8.14167	2	0.0108066	3.55176	6.24075	4	0.0134127	2.77232	6.19684	4	0.000890072	5.43739	7.48802	4	0.0111223	4.75377	7.3377	4
MT015392	Mtr.10467.1.S1_at	TIGR-MtGI7: TC77351 homologue to GP|10175808|dbj|BAB06904. BH3185~unknown {Bacillus halodurans}, partial (33%); oligo-TC evalue 2e-33...	IMGA:AC150703_4.1	MtC60918_GC	hypothetical protein AC150703.38 144641-142035 E EGN_Mt060719 20060801	AT1G18800.1(%LS=33,2e-17)	nucleosome assembly protein (NAP) family protein	sp:P53997:SET_DROME(%LS=27,4e-09)	Protein SET Complete proteome	NCR200-TC35956		diff1		0.106529	1.36687	6.5404	7	0.00175496	4.43237	8.06084	8	0.000425914	3.77586	8.60319	8	0.393315	1.32005	7.08859	7	0.0065649	2.25834	7.20958	7	8.86311e-05	4.75643	8.05934	7	0.112848	3.39379	7.83149	4
MT006614	Mtr.9373.1.S1_at	TIGR-MtGI7: TC84513; oligo-TC evalue 2e-33...	MtC62015_GC	MtC62015_GC						NCR198-TC38924		diff1	C	0.36039	0.939336	6.33773	7	0.000430318	5.62944	8.93103	6	0.000726283	3.7567	9.31138	7	0.147764	2.44871	7.41144	6	0.0645077	2.15082	6.59295	8	0.0386616	2.38525	6.77197	7	0.00553066	3.73352	7.86502	8
MT015708	Mtr.38373.1.S1_at	TIGR-MtGI7: TC88888 similar to PIR|S31653|S31653 ubiquitin - Giardia lamblia (fragment), partial (22%); oligo-TC evalue 2e-33...	MtC60802_GC	MtC60802_GC	Proteinase inhibitor I4, serpin; Late nodulin;					NCR194-TC40662		diff1		0.180486	1.19378	6.35814	7	0.00027076	5.68782	8.6569	8	0.00112193	3.81182	9.27689	7	0.0894329	2.13895	7.2411	8	0.0381074	2.37502	7.55253	8	0.0107327	3.05687	7.21668	7	0.00968305	3.73848	8.14492	8
MT006407	Mtr.10947.1.S1_at	TIGR-MtGI7: TC92061; oligo-TC evalue 2e-33...	MtC61998_GC	MtC61998_GC	Late nodulin;					NCR193-TC34601		diff1		0.219627	0.647037	5.58056	8	0.000111606	4.52583	7.40341	7	0.000760597	2.97739	7.34267	7	0.196082	1.7854	6.08119	5	0.23404	0.885005	6.28815	7	0.0129647	1.67906	5.95289	7	0.0146011	2.37879	6.4112	8
MT014765	Mtr.37546.1.S1_x_at	TIGR-MtGI7: TC90417; oligo-TC evalue 2e-33...	MtD02469_GC	MtD02469_GC						NCR184-TC34333		diff1		0.214329	0.60932	6.05129	6	0.000750597	3.29737	6.90601	7	0.000444991	2.75489	7.22051	8	0.185159	1.49742	6.20623	5	0.00645676	1.43173	6.34274	8	0.00263873	3.14625	7.02094	7	0.00410665	3.1712	7.00445	8
MT015876	Mtr.37546.1.S1_x_at	TIGR-MtGI7: TC90182; oligo-TC evalue 2e-33...	MtD03894_GC	MtD03894_GC	Late nodulin;					NCR183-TC33762		diff1		0.404513	0.407162	6.354	6	0.000874821	2.97061	7.58228	6	0.00150797	2.26072	7.61864	8	0.748194	0.227733	6.29103	6	0.0829152	1.26124	7.01284	5	0.00462649	2.78209	7.38031	7	0.0266576	2.59403	7.51153	6
MT004066	Mtr.3210.1.S1_at	TIGR-MtGI7: TC90684; oligo-TC evalue 2e-33...	IMGA:AC123573_7.1	MtD11807_GC	hypothetical protein AC123573.41 70327-67425 E EGN_Mt060719 20060801					NCR169-TC41305		diff1	C	0.597118	0.37539	5.78063	6	0.000161273	5.08929	8.63445	7	0.000280036	3.85704	8.93054	8	0.193251	1.51168	6.91509	7	0.0223878	1.81163	6.96454	8	0.0257635	2.16954	6.93392	8	0.0131557	2.9736	8.02668	7
MT013024	Mtr.44716.1.S1_at	TIGR-MtGI7: TC91086; oligo-TC evalue 2e-33...	IMGA:AC150877_14.1	MtC61740_GC	Late nodulin AC150877.21 97759-98637 H EGN_Mt060719 20060801					NCR168-TC35186		diff1		0.670578	0.208891	7.55907	8	0.000151029	3.93879	8.83706	7	0.00351614	2.31063	9.26349	8	0.183666	1.16349	7.33364	7	0.121495	1.19125	7.95579	8	0.0261719	1.2011	6.95208	7	0.00630587	3.07023	8.43536	7
MT013498	Mtr.11429.1.S1_x_at	TIGR-MtGI7: TC93473; oligo-TC evalue 2e-33...	MtC61913_GC	MtC61913_GC						NCR167-TC42039		diff1	C	0.194255	2.38923	6.73849	4	0.000127755	6.06935	8.95042	6	0.00202603	4.52844	9.55922	7	0.0302563	3.24057	7.44678	8	0.142388	2.24065	7.7458	7	0.0755252	2.08715	6.89389	8	0.025867	3.25794	7.75399	7
MT003630	Mtr.13208.1.S1_at	TIGR-MtGI7: TC89768; oligo-TC evalue 2e-33...	MtD01502_GC	MtD01502_GC	Late nodulin;					NCR166-TC37420		diff1		0.298462	0.195167	5.23337	8	0.000301214	2.22008	6.07802	7	0.000535479	1.90027	6.22183	8	0.206397	0.608069	5.41183	7	0.0450514	0.519104	5.3433	6	0.00534864	1.16861	5.66923	7	0.00677052	1.77405	5.79278	8
MT015458	Mtr.37625.1.S1_at	TIGR-MtGI7: TC77787; oligo-TC evalue 2e-33...	MtD14267_GC	MtD14267_GC						NCR165-TC28696		diff1		0.244669	1.04905	6.02817	6	0.000324785	5.19352	8.1019	7	0.000572939	3.41673	8.69087	7	0.105377	2.02917	6.80566	6	0.0303269	1.48071	6.80552	8	0.00189236	2.64163	6.9036	8	0.00688737	3.10353	7.23393	8
MT014873	Mtr.42875.1.S1_s_at	TIGR-MtGI7: TC87788; oligo-TC evalue 2e-33...	MtC60579_GC	MtC60579_GC	Cytosolic fatty-acid binding; Late nodulin;					NCR164-TC36556		diff1		0.346933	0.841129	5.9983	6	0.000116553	5.88206	8.54365	8	0.00043111	4.16914	9.0593	8	0.0663433	2.06489	6.81413	8	0.0512638	2.07226	6.37525	7	0.0397325	1.67709	6.38359	8	0.00735795	3.33768	7.86079	7
MT007619		TIGR-MtGI7: TC86086 similar to GP|15155442|gb|AAK86324.1 AGRC899p {Agrobacterium tumefaciens str. C58 (Cereon)}, partial (2%); oligo-TC evalue 2e-33...	MtD01693_GC	MtD01693_GC	Late nodulin;					NCR161-TC32266		diff1		0.219269	0.409563	6.84285	8	9.88969e-05	2.529	7.94633	8	0.000321298	2.40003	7.80055	7	0.355986	0.738779	6.90762	7	0.0651884	0.854632	7.53853	5	0.000893364	2.29897	8.02975	7	0.00642152	2.58078	7.3386	8
MT000753	Mtr.40500.1.S1_at	TIGR-MtGI7: TC77749 similar to GP|5726302|gb|AAD48404.1| CsbB homolog {Staphylococcus aureus}, partial (12%); oligo-TC evalue 2e-33...	MtC60200_GC	MtC60200_GC	Late nodulin;					NCR160-TC32342		diff1		0.23187	1.10976	6.01897	7	0.000285473	5.90889	8.46553	7	0.000591021	4.23007	9.20563	8	0.0563362	2.77806	7.0681	8	0.0502093	1.78031	6.85104	8	0.0554768	1.5369	6.44746	8	0.00439068	3.70863	7.73529	8
MT015779		TIGR-MtGI7: TC89719; oligo-TC evalue 2e-33...	IMGA:AC150703_27.1	MtD13044_GC	Late nodulin AC150703.38 92141-90427 E EGN_Mt060719 20060801					NCR159-TC29831		diff1		0.338312	0.671087	5.70506	7	0.000231301	4.98577	7.56538	7	0.000239448	3.15087	8.12148	8	0.211755	1.58623	6.53817	6	0.0244696	1.49956	6.45287	8	0.0526736	1.87963	6.45912	6	0.00663085	3.22468	7.321	8
MT014685	Mtr.38489.1.S1_at	TIGR-MtGI7: TC80550; oligo-TC evalue 2e-33...	IMGA:CT963093_6.1	MtD01930_GC	Late nodulin CT963093.5 44880-45403 F EGN_Mt060719 20060801					NCR155-TC37055		diff1		0.785503	0.127224	6.20544	5	7.72267e-05	3.75789	7.93829	7	0.000139044	2.17801	7.70125	8	0.116366	1.46178	6.88114	7	0.12891	0.781053	7.47826	7	0.0297276	1.46042	6.72145	7	0.0163533	2.49876	7.69722	6
MT006211	Mtr.30980.1.S1_at	TIGR-MtGI7: TC92074; oligo-TC evalue 2e-33...	MtC61670_GC	MtC61670_GC	Late nodulin;					NCR153-TC35251		diff1		0.402967	0.455236	5.58847	7	5.77528e-05	4.37577	7.46038	8	0.000361257	3.05559	7.84233	8	0.201434	1.24197	6.4884	5	0.102363	1.13109	6.52936	8	0.0429607	1.21572	5.72894	7	0.00642902	2.98939	7.1548	8
MT015951	Mtr.44010.1.S1_at	TIGR-MtGI7: TC93435; oligo-TC evalue 2e-33...	MtD06892_GC	MtD06892_GC	Late nodulin;					NCR148-TC30863		diff1		0.0842329	2.04718	6.96153	7	0.000126419	5.55841	9.52592	8	0.00275495	4.09143	9.90933	7	0.0577934	3.07306	8.31149	7	0.0766297	2.36743	7.96117	8	0.0133198	3.09562	8.31253	5	0.0107624	3.44314	9.31672	7
MT009148	Mtr.43624.1.S1_at	TIGR-MtGI7: TC79496 similar to SP|P26415|NO14PEA Nodulin 14 precursor (N-14) (Fragment). [Garden pea] {Pisum sativum}, partial (24%); oligo-TC evalue 2e-33...	IMGA:CR932039_17.2	MtC60662_GC	Late nodulin CR932039.2 118420-119415 F EGN_Mt060719 20060801					NCR144-TC29276		diff1		0.531396	0.132685	9.27291	7	0.00903181	2.9658	9.23835	4	0.00438654	1.76865	9.80595	8	0.356834	0.340884	8.2248	6	0.242146	0.517865	10.0969	5	0.025167	1.10768	9.00038	7	0.00648816	1.41703	8.09851	7
MT014754	Mtr.18391.1.S1_at	TIGR-MtGI7: TC89968 similar to GP|23497521|gb|AAN37063.1 hypothetical protein {Plasmodium falciparum 3D7}, partial (4%); oligo-TC evalue 2e-33...	IMGA:AC169979_16.1	MtC61081_GC	Late nodulin AC169979.5 122191-125838 F EGN_Mt060719 20060801					NCR140-TC40943		diff1		0.379292	0.382907	6.75242	6	0.00077081	3.66287	9.29133	8	0.00281079	3.15646	8.66661	5	0.10991	1.08364	7.515	7	0.023545	1.23472	7.45567	4	0.00147663	1.8648	7.73575	6	0.0402403	2.32197	8.44528	7
MT003400		TIGR-MtGI7: TC89464 homologue to GP|15387758|emb|CAC59884. hypothetical predicted transmembrane protein LM15-1.48 unknown function {Leishmania major}, partial (3%); oligo-TC evalue 2e-33...	MtD03689_GC	MtD03689_GC						NCR139-TC33696		diff1		0.796107	-0.0413163	6.06604	3	0.0177964	1.27489	7.0792	7	0.000565652	1.68653	6.52678	8	0.815147	0.130793	6.05674	7	0.0159942	0.811403	6.88176	6	0.00336443	1.82394	7.20339	4	0.0892894	1.33649	7.376	5
MT006409	Mtr.3226.1.S1_at	TIGR-MtGI7: TC92672; oligo-TC evalue 2e-33...	MtC90572_GC	MtC90572_GC	Late nodulin;					NCR124-TC35233		diff1		0.173512	0.845072	6.37721	6	0.00949142	2.26977	7.6457	7	0.0002685	2.33943	7.39104	8	0.383941	0.831303	7.38508	6	0.274681	0.86548	7.25027	5	7.75275e-05	3.52786	7.59191	7	0.0373021	2.26311	8.11829	6
MT015192		TIGR-MtGI7: AW980926 similar to GP|11761099|dbj putative cytochrome P450 {Oryza sativa (japonica cultivar-group)}, partial (3%); oligo-TC evalue 2e-33...		MtD06247_GC						NCR123-TC31894		diff1		0.0817882	1.84184	6.64424	8	0.00566827	6.52679	9.12541	5	0.00215932	4.98548	10.5956	7	0.0789533	3.10201	8.07799	8	0.0323539	2.73626	7.89069	8	0.00896565	4.05937	8.16699	6	0.00511761	4.1777	8.25151	8
MT013916	Mtr.29545.1.S1_at	TIGR-MtGI7: TC83914; oligo-TC evalue 2e-33...	MtD07528_GC	MtD07528_GC	Late nodulin;					NCR105-TC42600		diff1		0.275705	0.307058	5.31785	7	0.00241985	2.72	6.33898	6	0.0012285	1.75988	6.39369	8	0.538608	0.357482	5.59164	7	0.0131064	0.763991	5.79016	6	0.00350024	2.09457	5.96458	7	0.00683663	1.94417	6.03987	8
MT016050	Mtr.29548.1.S1_s_at	TIGR-MtGI7: TC93416; oligo-TC evalue 2e-33...	MtC61235_GC	MtC61235_GC	Late nodulin;					NCR104-TC38808		diff1		0.140313	1.3356	6.01047	6	0.000629378	4.49266	7.78581	8	0.000312459	3.09815	8.12396	8	0.242842	1.47464	6.91154	7	0.163128	1.41021	6.85294	7	0.000434231	3.16726	6.87294	8	0.00915453	2.96569	7.30253	7
MT014540	Mtr.37700.1.S1_at	TIGR-MtGI7: TC78126; oligo-TC evalue 2e-33...	IMGA:CT963076_9.1	MtC60340_GC	Late nodulin CT963076.2 88823-88003 E EGN_Mt060719 20060801					NCR103-TC36312		diff1	C	0.706542	0.242141	5.61621	6	7.05055e-05	5.43732	8.32271	8	0.000664899	3.62325	8.89856	7	0.0841842	2.07964	6.92779	8	0.0556712	2.2626	6.33997	6	0.00660048	2.35561	6.74531	8	0.00577844	3.98056	7.68265	7
MT014808	Mtr.44553.1.S1_at	TIGR-MtGI7: TC81864 similar to GP|3876894|emb|CAB01173.1 predicted using Genefinder {Caenorhabditis elegans}, partial (4%); oligo-TC evalue 2e-33...	MtC61214_GC	MtC61214_GC	Late nodulin;					NCR102-TC37749		diff1	C	0.626713	0.267376	5.29035	5	0.000377523	4.52365	7.37214	7	0.000464075	2.65585	7.57599	6	0.200853	1.02595	5.86435	7	0.020699	1.05608	5.58328	8	0.000975005	2.78111	6.59023	7	0.00346339	2.60545	6.41272	8
MT009848	Mtr.38556.1.S1_at	TIGR-MtGI7: TC80317 similar to SP|P26415|NO14PEA Nodulin 14 precursor (N-14) (Fragment). [Garden pea] {Pisum sativum}, partial (24%); oligo-TC evalue 2e-33...	IMGA:CT030192_1.1	MtD02740_GC	Late nodulin CT030192.6 2218-2857 E EGN_Mt060719 20060801					NCR101-TC37320		diff1		0.315528	0.701857	5.84132	7	0.00108295	5.35858	7.71411	6	0.000322165	3.24549	7.9785	8	0.0900511	1.95007	6.69033	8	0.0366951	1.77027	6.5473	7	0.0869863	1.70788	6.17211	6	0.00786654	3.16573	7.1021	8
MT015619	Mtr.8724.1.S1_at	TIGR-MtGI7: TC87889; oligo-TC evalue 2e-33...	MtC60867_GC	MtC60867_GC	Late nodulin;			sp:P25225:NO3_PEA(%LS=85,5e-05)	Nodulin 3 precursor N-3 Metal-binding Nodulation Signal	NCR100-TC32805 NCRb		diff1		0.273708	0.36695	5.10394	5	0.000221445	3.46612	6.57609	8	0.000200273	2.86694	7.17815	8	0.0842602	0.933129	5.45438	8	0.0392843	0.572083	5.294	6	0.0100565	0.652425	5.36828	6	0.00465305	1.95852	5.8703	8
MT015618	Mtr.35425.1.S1_s_at	TIGR-MtGI7: TC87890; oligo-TC evalue 2e-33...		MtC60867_GC						NCR100-TC32805		diff1	C	0.182133	0.874321	5.68927	7	0.00023196	5.4652	7.98364	7	0.00111793	3.71181	8.83418	7	0.061506	2.01611	6.53789	8	0.0803124	1.49915	6.63091	7	0.00648389	1.67489	6.49121	7	0.00996259	3.09535	7.11389	7
MT001836	Mtr.12717.1.S1_at	TIGR-MtGI7: TC79418; oligo-TC evalue 2e-33...	MtC60561_GC	MtC60561_GC	ER lumen protein retaining receptor; Late nodulin;					NCR097-TC29173		diff1		0.468521	0.259802	5.17261	4	3.71127e-05	3.78558	6.85313	8	0.00030423	3.12319	7.62012	8	0.0731139	1.66335	5.84554	6	0.0984198	0.649027	5.90426	8	0.00120692	0.79717	5.75508	6	0.0139092	2.16866	6.12908	7
MT007845		TIGR-MtGI7: TC77786; oligo-TC evalue 6e-24...	IMGA:AC147774_21.2	MtC60982_GC	Late nodulin AC147774.3 103776-102567 F EGN_Mt060719 20060801					NCR096-TC28695		diff1		0.347584	0.211912	5.17883	7	0.000558307	3.05467	6.63451	6	0.000303448	2.12788	6.99318	8	0.194589	0.812023	5.47696	6	0.130113	0.505059	5.56169	5	0.00141918	1.28382	5.71934	8	0.0180287	1.62755	6.00962	7
MT007851	Mtr.12469.1.S1_at	TIGR-MtGI7: TC86728; oligo-TC evalue 2e-33...	MtC60270_GC	MtC60270_GC	Late nodulin;					NCR095-TC39812		diff1	C	0.946804	0.0551927	5.52995	7	0.00513769	4.10256	7.17073	6	0.000591021	3.74738	7.82815	7	0.280306	2.03536	6.56351	5	0.0100488	2.33176	6.37842	7	0.00963965	1.55381	5.69795	8	0.0109457	4.45121	7.90517	7
MT015292	Mtr.8556.1.S1_at	TIGR-MtGI7: TC76945 homologue to GP|22776219|dbj|BAC12496. ferrichrome ABC transporter permease {Oceanobacillus iheyensis}, partial (3%); oligo-TC evalue 2e-33...	IMGA:CT963114_26.1	MtC00483_GC	hypothetical protein CT963114.1 129613-130334 F EGN_Mt060719 20060801					NCR094-TC35791		diff1		0.183332	1.12537	6.03329	6	0.000972636	4.57083	8.31334	5	0.00289438	3.92916	8.96294	6	0.0921518	2.18743	7.07478	8	0.0475187	1.94106	6.99011	7	0.00119826	2.73977	7.12694	8	0.00964755	3.28368	7.92931	7
MT011002	Mtr.41022.1.S1_at	TIGR-MtGI7: TC81910; oligo-TC evalue 2e-33...	MtC61441_GC	MtC61441_GC	Late nodulin;			sp:P25225:NO3_PEA(%LS=85,6e-06)	Nodulin 3 precursor N-3 Metal-binding Nodulation Signal	NCR092-TC37621		diff1		0.598119	0.40227	5.32311	3	0.000344794	4.17492	7.15009	7	0.000522397	2.67978	7.20237	8	0.0456303	1.78459	5.71024	5	0.0230824	0.892591	5.40916	7	0.0160207	1.47607	5.79966	6	0.00457977	2.65892	6.43481	8
MT014835		TIGR-MtGI7: TC90998; oligo-TC evalue 2e-33...	IMGA:AC138527_10.2	MtC62031_GC	Late nodulin AC138527.22 94567-93319 E EGN_Mt060719 20060801					NCR086-TC30376		diff1		0.673336	0.191915	5.28196	7	0.000939878	3.52227	6.75601	7	0.000303448	2.94958	7.24704	8	0.209332	1.2157	5.72984	6	0.00654418	1.3641	5.87415	8	0.00402411	1.22842	5.7854	6	0.00980427	3.45201	7.03205	7
MT015562	Mtr.43113.1.S1_at	TIGR-MtGI7: TC78726; oligo-TC evalue 2e-33...	MtD33827_GC	MtD33827_GC	Late nodulin;					NCR084-TC36391 NCRc		diff1		0.436988	0.766579	6.07798	7	0.00126073	5.52791	8.64665	6	0.00030423	3.90354	9.03816	8	0.143002	1.96209	6.98533	8	0.0199346	2.11782	6.39901	8	0.00107047	3.60783	7.29015	8	0.0114253	3.99715	7.89513	7
MT016053		TIGR-MtGI7: TC84590 similar to SP|P26415|NO14PEA Nodulin 14 precursor (N-14) (Fragment). [Garden pea] {Pisum sativum}, partial (24%); oligo-TC evalue 2e-33...	MtD04392_GC	MtD04392_GC	Late nodulin;					NCR081-TC35331		diff1		0.569221	0.421006	5.96974	4	0.000170183	4.893	8.2904	7	0.00030423	3.81571	8.84005	8	0.113631	1.49144	6.69291	7	0.0756598	1.00976	6.97555	7	0.00738511	1.66713	6.67283	7	0.00825166	2.6902	7.83187	7
MT012759		TIGR-MtGI7: TC92558 similar to GP|10640281|emb|CAC12095. NADH dehydrogenase subunit I related protein {Thermoplasma acidophilum}, partial (5%); oligo-TC evalue 2e-33...	IMGA:AC146853_10.1	MtC61698_GC	Late nodulin AC146853.20 80805-80385 E EGN_Mt060719 20060801					NCR080-TC31234		diff1		0.341672	0.590532	5.54756	5	0.00456499	2.90273	6.51783	7	0.00164978	2.53401	6.92619	7	0.411452	1.00343	5.73602	5	0.0332866	1.52665	5.74253	8	0.00267557	3.03521	6.46708	7	0.00590634	3.58926	6.98564	8
MT014684	Mtr.13159.1.S1_at	TIGR-MtGI7: TC80844; oligo-TC evalue 2e-33...	IMGA:AC151619_6.1	MtD13527_GC	hypothetical protein AC151619.29 86644-87858 E EGN_Mt060719 20060801					NCR057-TC33488		diff1		0.141062	0.352629	6.47052	4	0.0379566	2.22636	7.39314	3	0.000346922	1.60001	7.30002	8	0.0886631	0.878598	6.83877	5	0.49282	0.136815	6.53342	8	0.000654971	1.27621	6.80701	7	0.00802163	0.868315	6.85196	7
MT014411		TIGR-MtGI7: TC86379; oligo-TC evalue 2e-33...	IMGA:AC151619_32.1	MtC60202_GC	hypothetical protein AC151619.29 52500-53270 F EGN_Mt060719 20060801					NCR054-TC28579		diff1		0.905867	0.0534858	7.53075	7	0.000167325	3.26146	8.87678	7	0.000715153	3.32511	9.17456	7	0.0915266	1.24152	7.89281	7	0.0512077	0.786975	8.27991	8	0.000491932	1.55629	8.00614	8	0.00374612	1.57287	8.15617	8
MT014231		TIGR-MtGI7: TC85425; oligo-TC evalue 2e-33...	IMGA:AC151619_30.1	MtC60150_GC	hypothetical protein AC151619.29 65268-65950 F EGN_Mt060719 20060801					NCR053-TC31903		diff1		0.289629	0.964423	6.2323	8	0.000129283	6.16084	9.32425	8	0.000578013	4.73332	9.88052	8	0.0806586	2.83853	7.599	8	0.0327504	2.49459	7.08593	8	0.00648389	3.47563	7.60263	7	0.00973259	4.15064	8.52068	7
MT016084	Mtr.35767.1.S1_at	TIGR-MtGI7: TC84662; oligo-TC evalue 2e-33...	MtC90927_GC	MtC90927_GC						NCR048-TC34565		diff1		0.362443	-0.0461972	4.98487	7	0.0124078	1.00814	5.63568	6	0.0257732	0.941683	5.9665	5	0.782612	0.0848201	5.19892	5	0.156474	0.242942	5.47246	8	0.0135572	1.08135	5.70178	5	0.00655235	0.851693	5.49237	8
MT010380		TIGR-MtGI7: TC80586; oligo-TC evalue 2e-33...	MtD02619_GC	MtD02619_GC	Late nodulin;					NCR047-TC29828		diff1		0.710072	0.11593	5.30838	8	0.00037653	2.47457	6.41974	7	0.000680783	1.68706	6.43629	8	0.242448	0.896286	5.74176	7	0.0233679	1.02164	5.76649	8	0.00185477	1.89873	5.9462	8	0.00652078	2.63029	6.49291	8
MT001929	Mtr.10931.1.S1_at	TIGR-MtGI7: TC79187; oligo-TC evalue 2e-33...	MtD00626_GC	MtD00626_GC						NCR045-TC29160		diff1		0.908658	0.0234483	5.23566	7	6.82144e-05	2.57896	6.36599	8	0.00702182	1.72438	6.41508	6	0.275789	0.966785	5.67371	3	0.0664498	0.59502	5.31245	7	0.00804264	0.945722	5.66576	7	0.0134693	1.768	6.11329	6
MT006553	Mtr.9039.1.S1_at	TIGR-MtGI7: TC81962; oligo-TC evalue 2e-33...	MtC61950_GC	MtC61950_GC	Cupredoxin; Late nodulin;					NCR038-TC34692		diff1		0.133201	1.22051	5.95856	5	0.000671657	4.10351	7.57967	6	0.000672138	2.90134	7.96112	7	0.040118	1.96352	6.8513	7	0.0781669	1.08354	6.22453	7	0.00659981	1.21015	6.28483	5	0.0160884	2.2257	7.07722	6
MT000949		TIGR-MtGI7: TC77979; oligo-TC evalue 2e-33...	MtD00164_GC	MtD00164_GC	Late nodulin;					NCR035-TC36162		diff1		0.271139	0.777944	6.08561	7	0.00185566	4.43969	7.83531	6	0.000214649	2.93601	7.69102	8	0.182302	1.54959	6.48443	8	0.0156414	1.80375	6.10306	8	0.00083138	3.1348	6.69978	8	0.010577	3.49617	7.37596	8
MT015943	Mtr.9509.1.S1_at	TIGR-MtGI7: TC93318; oligo-TC evalue 2e-33...	MtD07325_GC	MtD07325_GC	Late nodulin;					NCR033-TC42762		diff1		0.39671	0.537619	5.83746	7	0.000264315	4.43947	7.61149	8	0.000648209	2.59692	7.7187	8	0.221482	1.43623	6.50528	6	0.0813356	1.35659	6.71818	8	0.0157142	2.55652	6.37308	6	0.00735942	2.94307	6.99567	8
MT014715	Mtr.37545.1.S1_x_at	TIGR-MtGI7: TC88862; oligo-TC evalue 2e-33...	MtD34054_GC	MtD34054_GC						NCR032-TC29819		diff1		0.20793	0.320999	5.45011	8	0.00100265	2.64697	6.28531	6	0.000331023	2.41834	6.8567	8	0.341512	0.653392	5.83049	8	0.00216644	1.01611	5.93043	8	0.00655017	2.59099	6.39425	5	0.0101144	2.52487	6.47771	7
MT006775	Mtr.11160.1.S1_at	TIGR-MtGI7: TC84864; oligo-TC evalue 2e-33...	IMGA:AC159146_4.1	MtD34037_GC	Late nodulin AC159146.3 3198-2519 F EGN_Mt060719 20060801					NCR028-TC42570		diff1		0.795528	0.19757	5.92091	6	0.000765695	4.30044	8.00418	7	0.000447403	2.90802	7.88876	8	0.241364	1.37254	6.74627	7	0.155731	1.11869	6.77981	7	0.0039666	2.19725	6.50599	7	0.00625348	3.3867	7.33303	8
MT012078	Mtr.11172.1.S1_at	TIGR-MtGI7: TC84557; oligo-TC evalue 2e-33...	IMGA:AC146558_2.1	MtC61731_GC	Late nodulin AC146558.19 26112-25574 F EGN_Mt060719 20060801					NCR026-TC42818		diff1		0.395351	0.567637	5.63012	8	0.000161273	4.68769	7.68525	8	0.000545247	3.45865	8.28662	8	0.121701	1.85313	6.63215	8	0.0609015	1.57074	6.56162	7	0.000332239	2.65963	6.567	7	0.063057	2.76856	7.19791	5
MT003414	Mtr.9238.1.S1_at	TIGR-MtGI7: TC81256; oligo-TC evalue 2e-33...	MtC60957_GC	MtC60957_GC	Late nodulin;					NCR022-TC33888		diff1		0.518056	0.282528	6.23754	7	0.000341206	3.6968	8.24468	7	0.000311551	2.7196	7.96535	8	0.178714	1.24857	6.80386	7	0.0466176	0.992945	6.8591	5	0.000148323	2.25021	7.12256	8	0.00980427	2.42866	7.50234	8
MT013761	none	TIGR-MtGI7: TC83799; oligo-TC evalue 2e-33...	MtC61945_GC	MtC61945_GC	Late nodulin;					NCR015-TC39082		diff1		0.877893	0.071297	5.31867	5	8.96004e-05	3.31557	6.53091	8	0.00169837	2.23151	6.73888	7	0.100996	0.873433	5.46685	6	0.0400541	0.53317	5.6161	8	0.0395914	0.93933	5.32254	6	0.0065651	1.51277	5.85202	8
MT014764	Mtr.40135.1.S1_at	TIGR-MtGI7: TC81513; oligo-TC evalue 2e-33...	MtC61405_GC	MtC61405_GC	Late nodulin;					NCR009-TC37550		diff1		0.363714	0.607526	5.53308	7	0.000424568	4.47966	7.44384	8	0.000588416	2.96232	7.52404	8	0.077891	2.44612	6.38248	6	0.0380205	1.47865	6.43499	8	0.107777	1.16966	5.84974	8	0.00712709	3.06741	7.18611	8
MT015112	Mtr.40135.1.S1_at	TIGR-MtGI7: TC76549; oligo-TC evalue 2e-33...	MtC60151_GC	MtC60151_GC	Late nodulin;					NCR008-TC35568		diff1		0.263646	2.0972	7.37799	5	0.000882425	5.50116	9.97373	6	0.0312901	3.96447	10.992	4	0.077799	3.51804	8.39669	7	0.262101	2.28245	8.72083	5	0.00534025	3.88294	7.93205	7	0.0216472	3.61118	9.41117	6
MT014323	none	TIGR-MtGI7: TC85766; oligo-TC evalue 2e-33...	MtS10140_GC	MtS10140_GC						NCR007-TC32071		diff1		0.667235	0.521477	7.43379	5	0.000877157	5.45593	10.0827	6	0.0087262	4.56932	9.9298	5	0.149912	2.06731	8.16334	7	0.0543349	2.26119	8.9639	8	0.0272317	2.33646	7.86367	8	0.00657848	3.68908	9.49455	7
MT015116	Mtr.8974.1.S1_at	TIGR-MtGI7: TC76552; oligo-TC evalue 2e-33...	MtD16179_GC	MtD16179_GC						NCR005-TC40328		diff1		0.369057	0.955552	6.15824	8	0.00132283	5.21183	9.1262	6	0.000474093	3.95607	9.29363	6	0.133545	2.49373	7.40885	7	0.0238342	3.13448	7.23343	7	0.023018	3.13481	7.08329	7	0.00980427	4.02117	8.71589	8
MT015117	Mtr.8974.1.S1_at	TIGR-MtGI7: TC76550 similar to GP|10178060|dbj|BAB11424. beta-xylosidase {Arabidopsis thaliana}, partial (2%); oligo-TC evalue 2e-33...	IMGA:AC148657_10.1	MtD00115_GC	Late nodulin AC148657.1 21997-22745 F EGN_Mt060719 20060801					NCR004-TC35570		diff1	C	0.301124	2.98865	7.11697	3	0.00245963	5.46557	9.20342	5	0.00323144	4.35467	9.67584	7	0.149253	2.56426	7.97142	7	0.0704063	2.23876	8.01233	8	0.00585931	3.42135	7.43742	7	0.0265446	3.76858	8.09604	6
MT011868	Mtr.45037.1.S1_at	TIGR-MtGI7: TC82744 homologue to EGAD|142043|151512 second sucrose synthase {Pisum sativum}, partial (19%); oligo-TC evalue 2e-33...	MtD03596_GC	MtD03596_GC	Sucrose synthase;	AT4G02280.1(%LS=25,2e-88)	sucrose synthase	sp:O24301:SUS2_PEA(%LS=26,1e-103)	Sucrose synthase 2 2.4.1.13 Sucrose-UDP glucosyltransferase 2 Glycosyltransferase Transferase	MtSucS2 (MtSucS4)		diff1		0.101453	0.385153	6.82626	7	0.000223946	0.894745	6.56698	7	0.055875	0.431688	6.50612	8	0.0678019	0.554574	6.31972	7	0.142923	0.372135	7.14314	7	0.00532609	0.870376	6.56599	8	0.006234	0.815018	6.70176	8
MT005126	Mtr.43674.1.S1_at	TIGR-MtGI7: TC78918 homologue to SP|O24301|SUS2PEA Sucrose synthase 2 (EC 2.4.1.13) (Sucrose-UDP glucosyltransferase 2). [Garden pea] {Pisum sativum}, partial (73%); oligo-TC evalue 2e-33...	MtC50676_GC_Contig1	MtC50676_GC_Contig1	Sucrose synthase; Glycosyl transferase, group 1; Peptidase M, neutral zinc metallopeptidases, zinc-binding site;	AT4G02280.1(%LS=70,0.0)	sucrose synthase	sp:O24301:SUS2_PEA(%LS=70,0.0)	Sucrose synthase 2 2.4.1.13 Sucrose-UDP glucosyltransferase 2 Glycosyltransferase Transferase	MtSucS2		diff1		0.230307	0.361575	6.15453	4	0.0146476	0.758477	6.13918	4	0.0505092	0.412012	5.9735	6	0.178408	0.514212	5.91686	6	0.018699	0.750461	6.694	5	0.0238046	1.2002	6.27375	4	0.00448416	1.14449	6.47675	7
MT000141	Mtr.39452.1.S1_at	TIGR-MtGI7: AW574273 homologue to GP|7800905|emb nodulin 25 {Medicago truncatula}, partial (74%); oligo-TC evalue 2e-33...	MtD13949_GC	MtD13949_GC				sp:P10322:NO25_MEDSA(%LS=67,2e-71)	Nodulin 25 precursor N-25 Nitrogen fixation Nodulation Signal	MtNOD25		diff1		0.303755	1.89292	7.5391	6	0.0452418	7.38564	10.0973	3	0.00255009	5.18977	11.1442	7	0.244476	2.46085	9.21015	6	0.0697504	2.8991	8.35848	7	0.00653701	4.8123	8.79633	7	0.038499	4.4768	9.82719	5
MT007526	Mtr.37525.1.S1_at	TIGR-MtGI7: TC86110 multifunctional aquaporin [Medicago truncatula]; oligo-TC evalue 2e-33...	IMGA:AC152446_16.1	MtC10430_GC	Major intrinsic protein AC152446.31 58897-61236 F EGN_Mt060719 20060801	AT4G19030.1(%LS=26,3e-30)	major intrinsic family protein / MIP family protein	sp:P08995:NO26_SOYBN(%LS=41,7e-32)	Nodulin-26 N-26 3D-structure Membrane Nodulation Phosphorylation Repeat Transmembrane Transport	MtNip1 (Nodulin 26)		diff1	C	0.0133293	0.675287	6.75158	7	0.00108295	3.18408	8.15569	6	0.000415397	3.44891	8.41005	7	0.22363	0.613245	6.81013	7	0.0505445	0.706055	7.08558	6	0.00301086	2.29705	7.34659	6	0.0166564	1.60757	7.18831	7
MT015118	Mtr.40140.1.S1_at	TIGR-MtGI7: TC76553 homologue to SP|P28010|LGB4MEDSA Leghemoglobin. [Alfalfa] {Medicago sativa}, complete; oligo-TC evalue 2e-33...	MtD34670_GC	MtD34670_GC	Globin; Globin-related;	AT3G10520.1(%LS=82,4e-35)	non-symbiotic hemoglobin 2 (HB2) (GLB2)	sp:P28010:LGB4_MEDSA(%LS=87,1e-65)	Leghemoglobin Heme Iron Metal-binding Nitrogen fixation Oxygen transport Transport	MtLb1		diff1		0.118889	2.26391	8.46149	7	0.00838291	5.74067	10.7054	4	0.0205531	4.87866	11.1354	4	0.0810824	3.18078	9.37326	8	0.106005	3.03022	9.48968	6	0.0399307	2.90612	9.17278	5	0.0319664	3.65314	10.1428	6
MT000218	Mtr.8510.1.S1_at	TIGR-MtGI7: TC76859 Enod8.1 [Medicago truncatula], early nodule-specific protein; oligo-TC evalue 2e-33...	IMGA:AC139354_33.1	MtD11051.3_GC	Lipolytic enzyme, G-D-S-L AC139354.5 84220-81994 F EGN_Mt060719 20060801	AT3G26430.1(%LS=32,8e-27)	GDSL-motif lipase/hydrolase family protein	sp:Q7Y1X1:EST_HEVBR(%LS=32,1e-34)	Esterase precursor 3.1.1.- Early nodule-specific protein	MtENOD8.1		diff1	PC	0.668509	0.580957	8.0596	5	0.00100459	5.50759	10.2454	5	0.00170021	3.9188	10.6313	7	0.121369	2.74855	10.1398	5	0.027676	2.16377	8.96861	8	0.0316732	2.9894	9.68632	4	0.0190138	4.26192	10.3928	5
MT007326	Mtr.40731.1.S1_at	TIGR-MtGI7: TC87357 calmodulin-like protein 2 [Medicago truncatula]; oligo-TC evalue 2e-33...	IMGA:CT573353_9.1	MtC60404_GC	Calcium-binding EF-hand CT573353.14 59954-58206 F EGN_Mt060719 20060801	AT5G37780.1(%LS=97,3e-27)	calmodulin-1/4 (CAM1)	sp:P02598:CALM_TETPY(%LS=97,9e-27)	Calmodulin CaM Acetylation Calcium Direct protein	MtCaML2		diff1		0.370854	0.851961	5.90301	5	0.000344794	5.59208	8.13728	6	0.000578013	3.37107	8.34298	7	0.0863727	1.89391	6.47333	7	0.0948375	1.27121	6.22295	6	0.0471564	1.16567	6.08004	8	0.00529677	3.43995	7.26369	8
MT014173	Mtr.40138.1.S1_at	TIGR-MtGI7: TC76878 similar to SP|P28010|LGB4MEDSA Leghemoglobin. [Alfalfa] {Medicago sativa}, complete; oligo-TC evalue 2e-33...	IMGA:CT025840_43.2	MtC60324_GC	Globin; Globin-related CT025840.2 123508-125463 F EGN_Mt060719 20060801	AT3G10520.1(%LS=33,3e-06)	non-symbiotic hemoglobin 2 (HB2) (GLB2)	sp:P28010:LGB4_MEDSA(%LS=31,6e-14)	Leghemoglobin Heme Iron Metal-binding Nitrogen fixation Oxygen transport Transport	leghb		diff1		0.156745	1.4014	8.65976	6	0.00135248	6.66347	11.1435	5	0.00413657	5.11302	11.8017	7	0.190954	2.64773	10.1807	5	0.170634	2.71777	10.0947	6	0.0089435	3.25951	9.46792	8	0.0073262	3.23686	10.9174	6
MT008230	Mtr.24597.1.S1_at	TIGR-MtGI7: TC78425 similar to GP|11120514|gb|AAG30908.1 cytokinin oxidase {Arabidopsis thaliana}, partial (60%); oligo-TC evalue 2e-33...	IMGA:AC151806_20.1	MtD00283_GC	FAD linked oxidase, N-terminal AC151806.21 49493-54697 E EGN_Mt060719 20060801	AT5G21482.1(%LS=47,3e-72)	cytokinin oxidase	sp:Q9FUJ1:CKX7_ARATH(%LS=47,2e-71)	Cytokinin dehydrogenase 7 1.5.99.12 Cytokinin oxidase 7 CKO7 AtCKX7 AtCKX5 3D-structure FAD Flavoprotein Oxidoreductase	MtCKX1		diff1	C	0.338389	0.242661	6.01065	3	0.00049328	0.993171	6.35703	7	0.000346922	1.09812	6.31585	7	0.267894	0.645527	6.6478	2	0.68407	0.0755331	6.09023	7	0.00671501	0.489205	6.19234	7	0.0337571	0.542927	6.14039	6
MT011191		TIGR-MtGI7: TC82200 weakly similar to GP|9757884|dbj|BAB08471.1 RuvB DNA helicase-like protein {Arabidopsis thaliana}, partial (16%); oligo-TC evalue 2e-33...	MtC30533_GC	MtC30533_GC	Ribosomal protein S4; TIP49, C-terminal;	AT5G15200.1(%LS=26,1e-13)	40S ribosomal protein S9 (RPS9B)	sp:O59675:RS9B_SCHPO(%LS=24,5e-14)	#E# PM=11859360; 40S ribosomal protein S9-B Complete proteome Ribonucleoprotein Ribosomal protein			diff1		0.4041	0.159534	12.0627	6	0.0110214	1.16189	12.1032	7	0.0173726	0.86723	11.2207	7	0.0453691	1.26274	11.6013	6	0.00469472	0.688329	12.2949	6	0.016658	1.03287	11.3758	8	0.0018598	1.35325	12.6523	8
MT000195		TIGR-MtGI7: TC85597 similar to GP|22795244|gb|AAN08216.1 ribosomal protein L15 {Oryza sativa (japonica cultivar-group)}, complete; oligo-TC evalue 2e-33...	IMGA:AC146855_30.2	MtC00325_GC	Ribosomal L23 and L15e, core AC146855.5 47279-46052 E EGN_Mt060719 20060801	AT4G16720.1(%LS=72,2e-72)	60S ribosomal protein L15 (RPL15A) chr4:9399987-9401404 REVERSE	sp:O23515:RL15_ARATH(%LS=72,1e-71)	60S ribosomal protein			diff1		0.00916836	0.326177	8.55689	6	0.0263526	1.52421	9.96372	6	0.000928664	1.22563	8.94842	8	0.137339	0.6215	9.32466	8	0.0507293	0.369848	9.11737	8	0.0329971	0.589593	8.59061	8	0.0153515	0.572827	9.65968	8
MT000546		TIGR-MtGI7: TC86149 weakly similar to GP|19570054|gb|AAL92346.1 hypothetical protein {Dictyostelium discoideum}, partial (33%); oligo-TC evalue 2e-33...	MtC30144_GC	MtC30144_GC	Ribosomal protein L7, eukaryotic form;	AT1G80750.1(%LS=99,4e-64)	60S ribosomal protein L7 (RPL7A)	sp:Q9SAI5:RL71_ARATH(%LS=99,3e-63)	60S ribosomal protein			diff1		0.0765394	0.360963	7.22352	6	0.00321447	0.442854	7.89577	8	0.0273931	0.653914	7.33632	7	0.00576668	0.38101	7.53431	7	0.538747	0.0704812	7.72274	8	0.00383244	0.870365	7.74999	7	0.0309798	0.284995	7.38111	8
MT002140		TIGR-MtGI7: TC88541 weakly similar to GP|10176993|dbj|BAB10225. contains similarity to AAA-type ATPase~geneid MYH19.21 {Arabidopsis thaliana}, partial (26%); oligo-TC evalue 2e-33...	MtD00931_GC	MtD00931_GC		AT5G40010.1(%LS=47,2e-75)	AAA-type ATPase family protein	sp:P32839:BCS1_YEAST(%LS=17,7e-04)	Mitochondrial chaperone BCS1 ATP-binding Complete proteome Membrane Mitochondrion Nucleotide-binding Transmembrane			diff1		0.195005	0.370965	5.89657	3	0.0305252	0.896975	5.79198	4	0.0189957	0.823997	5.99895	5	0.0212719	0.777209	5.76536	7	0.0993071	0.66529	5.78653	3	0.0040676	0.763321	5.80076	7	0.0199029	0.928159	6.1502	7
MT005976		TIGR-MtGI7: TC93710 similar to PIR|T51273|T51273 promoter-binding factor-like protein - Arabidopsis thaliana, partial (30%); oligo-TC evalue 2e-33...	IMGA:AC149134_18.2	MtC93339_GC	cAMP response element binding (CREB) protein AC149134.2 94650-98339 E EGN_Mt060719 20060801	AT3G56850.1(%LS=83,3e-54)	ABA-responsive element-binding protein 3 (AREB3)					diff1		0.377516	0.280394	12.3953	8	0.000125471	1.99365	12.3102	8	0.0157409	1.5977	11.463	6	0.0138036	2.18163	12.1879	8	0.0377644	0.326404	12.5278	5	0.0126967	1.64393	12.06	7	0.00433889	1.88201	12.4428	6
MT004128		TIGR-MtGI7: TC80066 similar to PIR|T50518|T50518 ABC transporter-like protein - Arabidopsis thaliana, partial (14%); oligo-TC evalue 3e-29...	MtD27818_GC	MtD27818_GC	ABC transporter related;	AT3G60970.1(%LS=14,1e-63)	ABC transporter family protein	sp:Q7FB56:MRP15_ARATH(%LS=14,6e-63)	Putative multidrug resistance-associated protein			diff1		0.0371313	0.22226	6.00038	5	0.0177964	0.713243	6.36101	6	0.000161061	1.04354	6.4406	7	0.298873	0.225369	6.20727	7	0.00862421	0.390022	6.39708	7	0.0360778	0.623028	6.33394	5	0.0867666	0.522086	6.28834	6
MT003501		TIGR-MtGI7: TC87752 similar to GP|10178173|dbj|BAB11647. acyl-CoA oxidase {Arabidopsis thaliana}, partial (61%); oligo-TC evalue 2e-33...	MtC61505_GC	MtC61505_GC	Acyl-CoA dehydrogenase/oxidase C-terminal;	AT5G65110.1(%LS=99,0.0)	acyl-CoA oxidase (ACX2)	sp:O65201:ACOX2_ARATH(%LS=99,0.0)	Acyl-coenzyme A oxidase 2			diff1		0.0684155	0.318727	6.38062	6	0.00444159	1.24399	7.57008	7	0.000695665	1.26517	7.27177	7	0.0644166	0.478434	7.26267	8	0.160172	0.32446	7.4242	8	0.00648389	0.679626	7.11282	8	0.0332847	0.733073	7.75445	8
MT001696		TIGR-MtGI7: TC87869 similar to GP|23504577|emb|CAD51456. chromosome condensation protein putative {Plasmodium falciparum 3D7}, partial (0%); oligo-TC evalue 2e-33...	MtC91474_GC	MtC91474_GC	Xylose isomerase; Agenet;	AT5G55600.1(%LS=38,2e-41)	agenet domain-containing protein / bromo-adjacent homology (BAH) domain-containing protein	sp:P53214:YG1F_YEAST(%LS=48,8e-05)	Hypothetical 57.5 kDa protein			diff1		0.0898538	1.24335	8.24718	8	0.0102353	2.88567	9.37572	7	0.000427369	1.91053	8.69973	8	0.0269151	2.66118	9.49393	8	0.0682926	1.33196	9.38535	8	0.00832897	2.40759	8.69973	8	0.00308472	2.5861	9.9017	7
MT015356		TIGR-MtGI7: TC76385 weakly similar to GP|22135896|gb|AAM91530.1 unknown protein {Arabidopsis thaliana}, partial (14%); oligo-TC evalue 2e-33...	MtD00069_GC	MtD00069_GC	Bromo adjacent region; Tudor-like, plant;	AT1G68580.2(%LS=75,1e-100)	agenet domain-containing protein / bromo-adjacent homology (BAH) domain-containing protein					diff1		0.332898	0.350543	6.93789	4	0.00049328	0.93098	7.28458	7	0.0211482	1.05094	7.3253	6	0.0140215	0.698172	6.9012	7	0.00578038	0.547212	7.49234	7	0.0143742	0.886746	7.36246	5	0.00648449	0.453518	7.42225	6
MT007425		TIGR-MtGI7: TC76356 weakly similar to GP|22135896|gb|AAM91530.1 unknown protein {Arabidopsis thaliana}, partial (36%); oligo-TC evalue 2e-33...	MtD00190_GC	MtD00190_GC	Agenet;	AT1G68580.2(%LS=81,7e-97)	agenet domain-containing protein / bromo-adjacent homology (BAH) domain-containing protein					diff1		0.987307	0.0020651	6.52777	2	0.00519576	0.795422	7.37318	6	0.00179196	0.692415	6.95151	8	0.245308	0.476777	7.16441	3	0.0172211	0.708091	7.31761	4	0.00562724	0.565824	6.90935	7	0.0510477	0.36677	7.33717	7
MT006542		TIGR-MtGI7: TC91008 similar to SP|P17859|AMYAVIGMU Alpha-amylase precursor (EC 3.2.1.1) (1 4-alpha-D-glucan glucanohydrolase). [Rice bean Black gram], partial (40%); oligo-TC evalue 2e-33...	IMGA:AC151424_27.1	MtD01282.1_GC	Alpha amylase, catalytic region; Alpha-amylase beta-sheet, C-terminal AC151424.15 62871-60390 F EGN_Mt060719 20060801	AT4G25000.1(%LS=62,1e-112)	alpha-amylase	sp:P17859:AMYA_VIGMU(%LS=63,1e-142)	Alpha-amylase precursor 3.2.1.1 1			diff1		0.20412	0.549542	5.62312	7	0.00109628	1.82912	6.47351	8	0.00513554	1.02755	6.55393	8	0.209761	1.63378	6.79784	3	0.392087	0.451491	5.67956	5	0.00626432	1.20513	6.2648	5	0.00983413	1.91724	6.80716	6
MT000613		TIGR-MtGI7: TC77315 homologue to PIR|A46364|A46364 alternative respiratory pathway oxidase (EC 1.-.-.-) - Arabidopsis thaliana, partial (84%); oligo-TC evalue 2e-33...	MtC60198_GC	MtC60198_GC	Alternative oxidase;	AT3G22370.1(%LS=79,1e-147)	alternative oxidase 1a	sp:Q39219:AOX1A_ARATH(%LS=79,1e-146)	Alternative oxidase 1a			diff1		0.960936	0.0131349	5.81258	6	0.000694672	2.35756	6.75209	6	0.00034748	2.17808	6.79622	6	0.283418	0.966683	6.1501	4	0.0244813	0.543081	5.9837	7	0.0541238	0.571124	5.63126	3	0.0041439	2.2853	6.6495	7
MT015456		TIGR-MtGI7: TC77649 GP|3881978|emb|CAA72183.1 annexin-like protein {Medicago sativa}, partial (96%); oligo-TC evalue 2e-33...	MtD01690_GC	MtD01690_GC	Annexin;	AT1G68090.1(%LS=99,1e-93)	annexin 5 (ANN5)	sp:Q99JG3:ANX13_MOUSE(%LS=93,1e-59)	Annexin A13 Annexin XIII Annexin Calcium Calcium/phospholipid-binding Lipoprotein Myristate Repeat			diff1		0.634308	0.0551634	7.4788	6	0.000584793	0.920689	8.10096	8	0.000322165	1.43401	8.26918	8	0.095361	0.52622	7.92215	8	0.00529614	0.296169	7.71389	7	0.00232016	0.438041	7.90221	7	0.000204837	1.00097	8.18809	7
MT012736		TIGR-MtGI7: TC83644 similar to GP|15186732|dbj|BAB62890. aspartic proteinase delta {Glycine max}, partial (34%); oligo-TC evalue 2e-33...	MtC90067_GC	MtC90067_GC	Peptidase A1, pepsin;	AT1G11910.1(%LS=98,0.0)	aspartyl protease family protein	sp:O04057:ASPR_CUCPE(%LS=98,0.0)	Aspartic protein			diff1		0.687298	0.179461	6.49395	5	0.00435799	1.47791	7.16744	8	0.00126302	0.843342	6.49752	7	0.0551323	1.95765	7.41056	8	0.724983	0.156041	6.7472	6	0.00769471	1.73636	6.76601	4	0.00276341	2.48064	8.16682	6
MT007631		TIGR-MtGI7: TC86172 similar to GP|2970051|dbj|BAA25187.1 ARG10 {Vigna radiata}, partial (98%); oligo-TC evalue 2e-33...	MtC93065_GC	MtC93065_GC		AT5G19140.1(%LS=99,1e-105)	auxin/aluminum-responsive protein	sp:P24805:TSJT1_TOBAC(%LS=99,2e-27)	Stem-specific protein			diff1		0.252747	0.216709	6.24049	6	0.000308588	1.5812	6.84511	8	2.38743e-05	1.47001	7.06501	8	0.155987	0.532018	6.37715	6	0.850992	-0.0282315	6.39496	8	0.0177424	0.230659	6.13997	7	0.00183895	1.3734	6.90815	6
MT001122		TIGR-MtGI7: TC78018 similar to PIR|T04499|T04499 auxin-induced protein homolog F8F16.140 - Arabidopsis thaliana, partial (58%); oligo-TC evalue 2e-33...	IMGA:CR940307_22.1	MtC10140_GC	Auxin responsive SAUR protein CR940307.5 84089-83291 F EGN_Mt060719 20060801	AT4G31320.1(%LS=98,2e-46)	auxin-responsive protein	sp:P33081:AX15A_SOYBN(%LS=73,4e-10)	Auxin-induced protein			diff1		0.0761812	0.172359	5.52009	7	0.000463232	2.38711	6.659	6	0.00147682	1.90672	6.82999	8	0.0899659	0.458981	5.61226	7	0.478364	0.186723	5.86778	6	0.0039953	0.948083	5.96735	8	0.00162	1.75501	6.44461	7
MT000053		TIGR-MtGI7: BM813626 homologue to GP|16304410|gb| ascorbate peroxidase {Medicago sativa}, partial (44%); oligo-TC evalue 2e-33...	IMGA:AC148763_10.1	MtC60254_GC	Glycoside hydrolase, family 19; Chitin-binding, type 1 AC148763.14 31980-28962 F EGN_Mt060719 20060801	AT3G12500.1(%LS=37,8e-48)	basic endochitinase	sp:P36907:CHIX_PEA(%LS=44,9e-70)	Endochitinase precursor 3.2.1.14 Carbohydrate metabolism Chitin degradation Chitin-binding Glycosidase Hydrolase Polysaccharide degradation Signal			diff1		0.233935	0.363949	6.12401	8	0.0159756	1.30575	6.66806	6	0.00868089	0.583424	6.43042	6	0.0366405	1.85261	6.78052	8	0.210739	0.363553	6.6555	8	0.00129258	1.68601	6.6238	8	0.00102966	1.86507	7.00396	8
MT014511		TIGR-MtGI7: TC78332; oligo-TC evalue 2e-33...	MtD00676.1_GC	MtD00676.1_GC	C2 calcium-dependent membrane targeting;	AT2G45760.1(%LS=95,5e-26)	BON1-associated protein (BAP1)-related					diff1		0.0926891	0.692337	5.87152	6	0.0612765	1.17973	6.17789	6	0.0445302	0.875922	6.10648	3	0.108254	0.523066	5.93439	7	0.0220699	2.07366	6.71426	6	0.00145273	1.72472	6.37342	7	0.00481596	1.59533	7.02944	6
MT012964		TIGR-MtGI7: TC93285 similar to GP|8778305|gb|AAF79314.1| F14J16.11 {Arabidopsis thaliana}, partial (20%); oligo-TC evalue 2e-33...	MtC93350_GC	MtC93350_GC	Ribonuclease CAF1;	AT1G55870.1(%LS=32,2e-64)	CAF1 family ribonuclease	sp:Q9LG26:PARN_ARATH(%LS=27,1e-63)	#E# PM=11130712;15019988; PolyA-specific ribonuclease PARN 3.1.13.4 Polyadenylate- specific ribonuclease AtPARN Exonuclease Hydrolase Metal-binding Nuclear protein Nuclease RNA-			diff1		0.1563	0.626122	7.69238	5	0.00447415	1.29463	7.95732	8	0.0210355	0.447604	7.13686	8	0.0638302	1.13702	7.9496	7	0.214773	0.362568	7.75698	8	0.055078	1.07261	7.4852	6	0.0410584	0.649939	8.43385	6
MT003263		TIGR-MtGI7: TC90427 weakly similar to GP|16648830|gb|AAL25605.1 AT5g39670/MIJ24140 {Arabidopsis thaliana}, partial (46%); oligo-TC evalue 2e-33...	IMGA:AC135313_7.1	MtD22356_GC_Contig1	Calcium-binding EF-hand AC135313.9 40700-39913 E EGN_Mt060719 20060801	AT5G39670.1(%LS=93,2e-41)	calcium-binding EF hand family protein	sp:Q09011:CAST_SOLTU(%LS=42,1e-14)	Calcium-binding protein			diff1		0.237492	0.295381	5.99324	6	0.00100993	1.4653	6.59107	7	0.000892862	1.20319	6.49948	8	0.1923	0.734915	6.19394	6	0.000748908	0.957794	6.64325	8	0.00584219	2.12183	6.79193	7	0.00562138	1.65806	6.8697	8
MT010717		TIGR-MtGI7: TC88798 weakly similar to GP|7939550|dbj|BAA95753.1 contains similarity to calmodulin~geneid K5K13.13 {Arabidopsis thaliana}, partial (45%); oligo-TC evalue 2e-33...	IMGA:AC140033_18.2	MtC91434_GC	Parvalbumin AC140033.3 100218-99434 F EGN_Mt060719 20060801	AT5G39670.1(%LS=100,6e-40)	calcium-binding EF hand family protein	sp:P43187:ALLB3_BETVE(%LS=30,4e-12)	Calcium-binding allergen Bet v 3 Bet v III Allergen Calcium Repeat			diff1		0.50453	0.159573	7.45427	5	0.000154608	0.675756	7.54979	7	0.0207917	0.411764	7.24841	8	0.0505583	0.526832	7.08145	7	0.0214421	0.80694	7.80504	8	0.000584223	1.07036	7.74573	8	0.00447169	0.997423	7.58883	6
MT010414		TIGR-MtGI7: TC81190 type IIB calcium ATPase [Medicago truncatula]; oligo-TC evalue 2e-33...	MtD05282_GC	MtD05282_GC	ATPase, P-type, K/Mg/Cd/Cu/Zn/Na/Ca/Na/H-transporter; EGF-like region;	AT3G63380.1(%LS=12,4e-58)	calcium-transporting ATPase	sp:Q9LY77:ACA12_ARATH(%LS=12,2e-57)	Putative calcium-transporting ATPase 12			diff1		0.0739104	0.544674	6.55894	6	0.000720834	1.02313	7.01251	8	0.0102212	0.72299	6.72523	6	0.0497125	0.754235	6.87736	8	0.039217	0.998437	7.06828	7	0.000864143	1.30957	6.92795	8	0.000121719	1.44472	7.07476	8
MT007389		TIGR-MtGI7: TC85964 similar to PIR|D84841|D84841 calmodulin-like protein [imported] - Arabidopsis thaliana, partial (69%); oligo-TC evalue 2e-33...	IMGA:AC125478_12.2	MtC00701_GC	Calcium-binding EF-hand AC125478.14 63325-62322 F EGN_Mt060719 20060801	AT2G41410.1(%LS=95,3e-57)	calmodulin	sp:P30188:CALL1_ARATH(%LS=95,2e-56)	Calmodulin-like protein			diff1		0.104776	0.405496	7.40449	4	0.00266486	0.849408	7.91132	6	0.000225463	0.720686	7.49306	8	0.0785253	0.531916	7.72255	5	0.0220175	0.644007	7.95076	7	0.00336927	0.816485	7.64408	6	0.014565	0.721836	8.12435	8
MT015710		TIGR-MtGI7: TC87695 similar to GP|11994562|dbj|BAB02602. emb|CAB68186.1~geneid K20M4.4~strong similarity to unknown protein {Arabidopsis thaliana}, partial (42%); oligo-TC evalue 2e-33...	IMGA:AC146760_11.2	MtD01126_GC	calmodulin binding , putative AC146760.13 67094-64880 F EGN_Mt060719 20060801	AT3G13600.1(%LS=19,1e-44)	calmodulin-binding family protein					diff1		0.248826	0.18547	5.29623	5	0.0204411	0.877285	5.9693	5	0.00194442	1.04748	6.27698	4	0.654139	0.0715893	5.35709	5	0.271847	0.436979	5.97133	6	0.0161292	0.404702	5.59957	6	0.0121661	0.540727	5.73271	7
MT002146		TIGR-MtGI7: TC87732 similar to OMNI|EF1711 carbonic anhydrase {Enterococcus faecalis V583}, partial (13%); oligo-TC evalue 2e-33...	MtD00820_GC	MtD00820_GC	Carbonic anhydrase, eukaryotic;	AT3G52720.1(%LS=88,2e-57)	carbonic anhydrase family protein	sp:Q50940:CAH_NEIGO(%LS=91,2e-31)	Carbonic anhydrase precursor 4.2.1.1 Carbonate dehydratase 3D-structure Lyase Metal-binding Periplasmic Signal Zinc			diff1		0.554263	0.223538	5.81924	6	3.71127e-05	4.08821	7.83036	8	0.000225843	2.85182	8.14832	7	0.089308	1.24771	6.34622	8	0.113226	0.978899	6.37622	4	0.00596079	1.86326	6.73158	5	0.0146714	2.03031	6.91459	7
MT008768		TIGR-MtGI7: TC79137 similar to GP|16604448|gb|AAL24230.1 AT4g28880/F16A1610 {Arabidopsis thaliana}, partial (71%); oligo-TC evalue 2e-33...	MtC60470_GC	MtC60470_GC	Protein kinase;	AT4G28860.1(%LS=97,1e-141)	casein kinase	sp:P42158:KC1D_ARATH(%LS=71,1e-128)	Casein kinase I isoform delta-like 2.7.11.1 CKI-delta ATP-binding Kinase Nucleotide-binding Phosphorylation Serine/threonine-protein kinase Transferase			diff1		0.183591	0.442899	5.55525	6	3.05497e-05	3.93586	7.11257	8	0.000374752	2.92348	7.62906	7	0.146806	0.785407	5.66613	6	0.0150061	0.86735	5.74787	6	0.00665564	0.937823	5.79308	8	0.0325687	1.79484	6.48436	4
MT009292		TIGR-MtGI7: TC88824 similar to PIR|T47552|T47552 hypothetical protein F8J2.120 - Arabidopsis thaliana, partial (69%); oligo-TC evalue 2e-33...	IMGA:CT009488_20.2	MtD02623_GC	Octicosapeptide/Phox/Bem1p; CBS CT009488.4 79405-86218 E EGN_Mt060719 20060801	AT3G52950.1(%LS=9,2e-18)	CBS domain-containing protein / octicosapeptide/Phox/Bemp1 (PB1) domain-containing protein					diff1		0.0984661	0.387302	6.07846	4	0.000722691	1.80394	6.56658	7	0.00264367	1.46464	7.0761	8	0.449636	0.328485	5.81404	4	0.553227	0.117637	6.20792	8	0.000383484	0.988874	6.30547	7	0.0118568	1.18736	6.20923	7
MT000895		TIGR-MtGI7: TC77822 weakly similar to GP|21536834|gb|AAM61166.1 unknown {Arabidopsis thaliana}, partial (33%); oligo-TC evalue 2e-33...	MtD23820_GC	MtD23820_GC	Cellulose synthase;	AT4G24000.1(%LS=48,8e-52)	cellulose synthase family protein	sp:Q8LPK5:CESA8_ARATH(%LS=34,2e-36)	Cellulose synthase A catalytic subunit 8 UDP-forming 2.4.1.12 AtCesA-8 Irregular xylem protein			diff1		0.289309	0.19236	5.36895	4	0.0334642	0.482424	5.67713	7	0.0396527	0.67327	5.80656	5	0.0393795	0.813214	5.729	7	0.00357094	0.589157	5.71452	7	0.0496638	0.510257	5.53386	5	0.00829361	0.877657	6.04786	7
MT006279		TIGR-MtGI7: TC79194 GP|182592|gb|AAA52453.1|| fibrillarin {Homo sapiens}, partial (4%); oligo-TC evalue 2e-33...	IMGA:CR931734_1.2	MtD07770_GC	GroEL-like chaperone, ATPase CR931734.2 805-8478 E EGN_Mt060719 20060801	AT3G11830.1(%LS=25,3e-60)	chaperonin	sp:P80313:TCPH_MOUSE(%LS=26,3e-39)	T-complex protein			diff1		0.0100382	0.20876	5.82755	7	5.65432e-05	2.09965	6.63457	8	0.000222833	1.22899	6.3891	8	0.0648753	0.589157	5.7341	6	0.0138893	0.39013	5.84026	6	0.00344026	0.649408	5.89494	8	0.0209754	0.929626	6.15974	6
MT002568		TIGR-MtGI7: TC87902 similar to SP|P57742|PFD5ARATH Probable prefoldin subunit 5. [Mouse-ear cress] {Arabidopsis thaliana}, partial (85%); oligo-TC evalue 2e-33...	MtD01883_GC	MtD01883_GC	Prefoldin alpha-like;	AT5G23290.1(%LS=98,1e-54)	c-myc binding protein	sp:P57742:PFD5_ARATH(%LS=98,7e-54)	Probable prefoldin subunit 5 Chaperone			diff1		0.0271863	0.377162	6.54684	7	0.01337	0.994839	7.04279	6	0.000649895	0.739499	6.85515	7	0.0416577	0.7434	6.6805	5	0.391454	0.0977302	7.16339	7	0.000958768	0.753954	6.87627	6	0.00671124	0.464207	6.93363	7
MT005818		TIGR-MtGI7: TC91803 similar to GP|5733089|gb|AAD49420.1| amine oxidase {Canavalia lineata}, partial (30%); oligo-TC evalue 2e-33...	IMGA:CT954229_20.1	MtD02686_GC	Copper amine oxidase-3prime partial CT954229.6 125375-126310 E EGN_Mt060719 20060801	AT4G12270.1(%LS=65,8e-69)	copper amine oxidase family protein	sp:P49252:AMO_LENCU(%LS=30,3e-31)	Amine oxidase copper-containing precursor 1.4.3.6 Fragment Copper Direct protein			diff1		0.215934	0.702983	6.71732	2	0.00554892	0.607798	6.6155	6	0.00614038	0.917911	6.4547	7	0.0286859	0.524808	6.45766	7	0.981622	-0.00419067	6.35204	6	0.0176411	0.519488	6.41827	4	0.000163227	1.24868	6.73787	8
MT010063		TIGR-MtGI7: TC79812 weakly similar to PIR|T48875|T48875 copper transport protein [imported] - Arabidopsis thaliana, partial (48%); oligo-TC evalue 2e-33...	MtD02380_GC	MtD02380_GC	Ctr copper transporter;	AT5G59030.1(%LS=66,7e-26)	copper transporter 1 (COPT1)	sp:Q39065:COPT1_ARATH(%LS=66,4e-25)	Copper transporter 1 Copper Copper transport Ion transport Membrane Transmembrane Transport			diff1		0.515282	0.232461	5.3676	8	0.000360245	3.66521	6.87892	7	0.00033186	2.52303	6.97851	8	0.129133	1.10426	5.78053	8	0.0215476	0.813843	5.57511	8	0.00400786	1.17184	5.59105	8	0.00708071	2.94788	6.62728	8
MT001672		TIGR-MtGI7: TC87960 homologue to PIR|S39523|S39523 coproporphyrinogen oxidase (EC 1.3.3.3) precursor - soybean, partial (84%); oligo-TC evalue 2e-33...	MtC93164_GC	MtC93164_GC	Coproporphyrinogen III oxidase;	AT1G03475.1(%LS=97,1e-161)	coproporphyrinogen III oxidase	sp:P35055:HEM6_SOYBN(%LS=99,0.0)	Coproporphyrinogen III oxidase			diff1		0.0200294	0.376858	5.74552	6	0.00691794	1.03452	6.02906	6	0.00204649	0.903477	6.21375	8	0.300812	0.255509	5.66848	5	0.446519	0.0349104	5.794	6	0.0107577	0.718323	5.88516	7	0.00705433	0.751236	6.03269	8
MT007953		TIGR-MtGI7: TC86685 similar to GP|8101444|gb|AAF72556.1| cryptochrome 2 {Lycopersicon esculentum}, partial (75%); oligo-TC evalue 2e-33...	IMGA:AC122171_26.2	MtC30274_GC	Deoxyribodipyrimidine photolyase, class 1 AC122171.21 88383-92019 F EGN_Mt060719 20060801	AT1G04400.1(%LS=64,1e-135)	cryptochrome 2 apoprotein (CRY2) / blue light photoreceptor (PHH1)	sp:P40115:PHR1_SINAL(%LS=60,1e-129)	Deoxyribodipyrimidine photo-lyase 4.1.99.3 DNA photolyase Photoreactivating enzyme Chromophore DNA damage DNA repair DNA-binding FAD Flavoprotein Lyase Nucleotid			diff1		0.0638908	0.292621	6.17347	7	0.00542425	0.727236	6.3386	6	0.0188757	0.603028	6.20325	7	0.0590538	0.636503	6.26331	5	0.00588087	0.327832	6.23768	7	0.00543565	0.39647	5.98607	7	0.00454528	0.373143	6.30527	8
MT012194		TIGR-MtGI7: TC92113; oligo-TC evalue 2e-33...	IMGA:AC155897_14.1	MtD14109_GC	hypothetical protein AC155897.8 44374-45800 E EGN_Mt060719 20060801	AT3G05330.1(%LS=13,4e-14)	cyclin family					diff1		0.732299	0.049932	5.69943	7	0.0149273	0.772344	5.98349	5	0.00132	0.658045	6.77826	8	0.0541841	0.62443	6.0732	6	0.941525	-0.0215137	6.48847	7	0.00388872	0.499231	6.09635	8	0.00991988	0.420709	6.12466	8
MT001026		TIGR-MtGI7: TC86653 weakly similar to GP|21592732|gb|AAM64681.1 cysteine proteinase inhibitor like protein {Arabidopsis thaliana}, partial (64%); oligo-TC evalue 2e-33...	IMGA:AC148482_5.2	MtC60423_GC	Proteinase inhibitor I25, cystatin AC148482.10 27736-28454 F EGN_Mt060719 20060801	AT5G47550.1(%LS=90,1e-27)	cysteine protease inhibitor	sp:P09229:CYT1_ORYSA(%LS=92,7e-17)	Cysteine protein			diff1		0.141398	0.499254	6.86859	7	0.0033772	1.03282	7.36424	7	0.00147682	0.996423	7.02883	8	0.0479691	1.16676	7.10387	6	0.0345017	0.559891	7.14975	6	0.0054734	0.984868	7.17201	6	0.00238516	1.08396	7.54244	8
MT009351		TIGR-MtGI7: TC86136 weakly similar to PIR|A96673|A96673 probable cytochrome P450 F13O11.25 [imported] - Arabidopsis thaliana, partial (26%); oligo-TC evalue 2e-33...	IMGA:AC130800_58.2	MtD01236_GC	E-class P450, group I AC130800.23 75116-76964 E EGN_Mt060719 20060801	AT1G64950.1(%LS=99,1e-175)	cytochrome P450	sp:Q42602:C89A2_ARATH(%LS=99,1e-160)	Cytochrome P450 89A2 1.14.-.- CYPLXXXIX ATH 6-1 Heme Iron Membrane Metal-binding Monooxygenase Oxidoreductase Transmembrane			diff1		0.830303	0.0301581	13.9598	5	0.0602509	0.910445	13.7285	3	0.00415282	1.23121	14.0842	6	0.0607878	0.987875	13.6742	5	NaN	0.0911323	13.2661	1	0.0321057	1.02918	13.8976	5	0.014074	1.17489	13.8727	3
MT014867		TIGR-MtGI7: TC90821 weakly similar to PIR|A40938|A40938 cytochrome P450 ib - rabbit, partial (9%); oligo-TC evalue 2e-33...	MtD13756_GC	MtD13756_GC	E-class P450, group I;	AT4G31500.1(%LS=42,7e-48)	cytochrome P450 83B1 (CYP83B1)	sp:O65782:C83B1_ARATH(%LS=42,4e-47)	Cytochrome P450 83B1 1.14.-.- Heme Iron Membrane Metal-binding Monooxygenase Oxidoreductase Transmembrane			diff1		0.317893	0.148666	6.56945	7	0.00138635	1.01496	7.22426	7	0.000361257	0.996538	7.23432	8	0.0250857	0.549257	6.6443	8	0.00212691	0.299035	6.92962	6	0.0323545	0.456842	6.6986	7	0.00281454	0.711158	7.25549	8
MT000197		TIGR-MtGI7: TC85610 similar to GP|21068674|emb|CAD31843. putative cytochrome P450 monooxygenase {Cicer arietinum}, complete; oligo-TC evalue 2e-33...	IMGA:CT033764_13.2	MtD00388_GC	E-class P450, group I CT033764.1 100760-98260 F EGN_Mt060719 20060801	AT3G26310.1(%LS=41,1e-62)	cytochrome P450 family protein	sp:Q9LIP5:C71BW_ARATH(%LS=41,6e-62)	Cytochrome P450 71B35 1.14.-.- Heme Iron Membrane Metal-binding Monooxygenase Oxidoreductase Transmembrane			diff1		0.000521367	-0.84882	7.04669	7	0.000423207	1.38704	8.39707	8	1.01326e-05	1.77176	8.3037	8	0.433712	0.233234	7.63412	6	0.000240483	0.346983	8.13856	8	0.0181568	0.657183	7.64426	6	0.00117334	1.20436	8.70479	8
MT010343		TIGR-MtGI7: TC90372 similar to GP|20197166|gb|AAC27402.2 expressed protein {Arabidopsis thaliana}, partial (52%); oligo-TC evalue 2e-33...	IMGA:AC148996_17.1	MtD13792_GC	Helicase, C-terminal; Inorganic pyrophosphatase; WD40-like-5prime partial AC148996.1 128617-116778 E EGN_Mt060719 20060801	AT3G18600.1(%LS=17,3e-27)	DEAD/DEAH box helicase	sp:Q9VD51:PIT_DROME(%LS=14,4e-31)	Probable ATP-dependent RNA helicase pitchoune 3.6.1.- ATP-binding Complete proteome Helicase Hydrolase Nuclear protein			diff1		0.0414401	0.338521	5.86548	5	0.00107725	1.00203	6.38376	8	0.0115459	0.937228	6.30961	6	0.0838973	0.120337	5.60631	6	0.327853	0.126474	5.79014	5	0.00501107	0.586936	5.97916	7	0.00131124	0.450582	6.08282	7
MT007924		TIGR-MtGI7: TC86281 similar to PIR|T07089|T07089 dehydrin - soybean, partial (69%); oligo-TC evalue 2e-33...	IMGA:AC140722_13.2	MtD27182_GC	Dehydrin AC140722.11 72300-73170 F EGN_Mt060719 20060801	AT2G21490.1(%LS=97,3e-28)	dehydrin family protein	sp:P21298:DHLE_RAPSA(%LS=97,3e-32)	Late embryogenesis abundant protein			diff1		0.0679974	2.37223	9.46243	7	0.00040519	4.21905	10.9016	8	0.00191233	3.15879	9.89713	6	0.0326945	3.07871	10.2623	7	0.114396	2.60276	9.9943	5	0.0651016	3.43388	9.25893	4	0.00463663	3.57582	10.9653	6
MT004328		TIGR-MtGI7: TC81855 homologue to GP|15290186|dbj|BAB63876. putative lipoamide dehydrogenase {Oryza sativa (japonica cultivar-group)}, partial (13%); oligo-TC evalue 2e-33...	IMGA:AC126780_47.2	MtD07654_GC	FAD-dependent glycerol-3-phosphate dehydrogenase; Pyridine nucleotide-disulphide oxidoreductase, class I AC126780.18 98628-100185 E EGN_Mt060719 20060801	AT3G16950.1(%LS=9,1e-19)	dihydrolipoamide dehydrogenase 1	sp:P72740:DLDH_SYNY3(%LS=10,2e-12)	Dihydrolipoyl dehydrogenase 1.8.1.4 E3 component of pyruvate complex Dihydrolipoamide dehydrogenase LPD Complete proteome Direct protein			diff1		0.0892468	1.05366	7.83863	8	0.00077081	2.82929	9.36062	8	0.00476339	1.61601	9.46452	5	0.0315084	2.19956	9.12476	8	0.137014	0.847803	8.16581	7	0.00152233	2.26515	8.51787	8	0.0041439	2.52925	9.06054	7
MT000743		TIGR-MtGI7: TC77571 homologue to GP|20804846|dbj|BAB92528. putative rust resistance protein {Oryza sativa (japonica cultivar-group)}, partial (1%); oligo-TC evalue 2e-33...	IMGA:AC174145_19.1	MtC61035_GC	Disease resistance protein AC174145.8 86069-80447 E EGN_Mt060719 20060801	AT5G66900.1(%LS=33,1e-62)	disease resistance protein (CC-NBS-LRR class)	sp:Q9FKZ1:DRL42_ARATH(%LS=33,6e-62)	Probable disease resistance protein			diff1		0.703173	0.0515877	7.89117	4	0.00240624	0.544658	8.6882	7	0.000222833	0.651318	8.28445	8	0.515877	0.210191	8.33396	5	0.00169553	1.06922	8.93698	8	0.00251652	0.750965	8.23647	7	0.00206138	1.11821	8.95299	7
MT001324		TIGR-MtGI7: TC86670 weakly similar to GP|9758141|dbj|BAB08633.1 disease resistance protein-like {Arabidopsis thaliana}, partial (7%); oligo-TC evalue 2e-33...	IMGA:AC174145_19.1	MtC61035_GC	Disease resistance protein AC174145.8 86069-80447 E EGN_Mt060719 20060801	AT5G66900.1(%LS=33,1e-62)	disease resistance protein (CC-NBS-LRR class)	sp:Q9FKZ1:DRL42_ARATH(%LS=33,6e-62)	Probable disease resistance protein			diff1		0.157314	-0.0725225	7.55139	6	0.000797012	0.269369	8.02938	8	0.00271857	0.898331	7.50776	7	0.228144	0.203838	7.57387	7	0.00286233	0.76319	7.46493	8	0.000273632	0.640865	7.75388	8	0.000121567	0.93639	8.12687	8
MT011971		TIGR-MtGI7: TC77729 weakly similar to GP|22037342|gb|AAM90012.1 disease resistance-like protein GS3-5 {Glycine max}, partial (72%); oligo-TC evalue 1e-28...	IMGA:AC174338_4.1	MtD04526_GC	TIR; Disease resistance protein AC174338.11 61976-72137 E EGN_Mt060719 20060801	AT5G17680.1(%LS=27,2e-64)	disease resistance protein (TIR-NBS-LRR class)	sp:Q40392:TMVRN_NICGU(%LS=31,2e-61)	TMV resistance protein			diff1		0.0754934	0.497183	7.17412	5	0.000696479	0.84442	7.04938	7	0.000876813	0.721161	6.83557	8	0.179913	0.465353	6.87117	6	0.000247969	1.32875	7.48261	8	0.000187916	1.34239	7.18597	8	0.0034101	1.16345	7.66429	8
MT016073		TIGR-MtGI7: TC84993 weakly similar to GP|3947733|emb|CAA08797.1 NL25 {Solanum tuberosum}, partial (21%); oligo-TC evalue 2e-33...	IMGA:AC152496_22.1	MtD05496_GC	TIR AC152496.15 105870-99674 E EGN_Mt060719 20060801	AT5G17680.1(%LS=30,3e-57)	disease resistance protein (TIR-NBS-LRR class)	sp:Q40392:TMVRN_NICGU(%LS=31,2e-50)	TMV resistance protein			diff1		0.114943	1.32722	6.54994	3	0.00553056	1.05073	6.33714	5	0.000222833	1.252	6.49987	7	0.0617594	0.698108	6.19229	6	0.00958445	1.18629	6.75512	6	0.0100835	1.16718	6.5604	6	0.0277833	0.983136	6.48767	7
MT008162		TIGR-MtGI7: TC87069 weakly similar to GP|9758877|dbj|BAB09431.1 contains similarity to disease resistance protein~geneid K24G6.11 {Arabidopsis thaliana}, partial (4%); oligo-TC evalue 2e-33...	IMGA:AC158173_11.1	MtD06862_GC	hypothetical protein AC158173.13 43370-42047 F EGN_Mt060719 20060801	AT5G22690.1(%LS=5,4e-08)	disease resistance protein (TIR-NBS-LRR class)	sp:Q40392:TMVRN_NICGU(%LS=4,6e-04)	TMV resistance protein			diff1		0.324278	0.397458	5.4961	4	0.00240839	0.827248	5.73995	7	0.00558653	0.582396	5.49539	8	0.219601	0.621691	5.59373	4	0.00103665	1.01458	5.99695	8	0.0055551	1.11597	5.8133	7	0.00526835	0.976016	5.98427	8
MT008354		TIGR-MtGI7: TC87270 homologue to SP|Q42877|RPB2LYCES DNA-directed RNA polymerase II 135 kDa polypeptide (EC 2.7.7.6) (RNA polymerase II subunit 2)., partial (39%); oligo-TC evalue 2e-33...	IMGA:AC124216_19.1	MtC60436_GC	RNA polymerase Rpb2, domain 4; RNA polymerase Rpb2, domain 5; DNA-directed RNA polymerase, beta subunit AC124216.25 112909-103403 E EGN_Mt060719 20060801	AT4G21710.1(%LS=13,6e-81)	DNA-directed RNA polymerase II 135 kDa polypeptide / RNA polymerase II subunit 2 (RPB135) (RPB2) (RP140)	sp:Q42877:RPB2_LYCES(%LS=12,8e-81)	DNA-directed RNA polymerase II 135 kDa polypeptide 2.7.7.6 RNA polymerase II subunit 2 DNA-directed RNA polymerase Metal-binding Nuclear protein			diff1		0.12131	0.853474	6.73399	7	0.0153156	1.95504	7.66117	7	0.0215842	0.733456	7.01162	7	0.103878	1.49041	7.59902	6	0.221135	0.593328	6.79848	6	0.0227006	1.23576	6.79872	7	0.00205913	1.69231	7.57254	8
MT007211		TIGR-MtGI7: TC85650 similar to GP|21593700|gb|AAM65667.1 J8-like protein {Arabidopsis thaliana}, partial (62%); oligo-TC evalue 2e-33...	MtC00195_GC	MtC00195_GC	Heat shock protein DnaJ;	AT1G80920.1(%LS=95,2e-41)	DNAJ heat shock N-terminal domain-containing protein	sp:Q9SAG8:DNAJ8_ARATH(%LS=95,9e-41)	Chaperone protein			diff1		0.503757	0.28872	9.75374	6	0.00353216	1.03463	9.90371	8	0.0282732	0.689585	9.54554	6	0.0218244	1.28303	10.1528	8	0.0508845	0.332182	10.1565	8	0.0029368	0.893202	9.74408	7	0.0078404	0.994415	10.4875	7
MT005844		TIGR-MtGI7: TC80547 similar to GP|7268087|emb|CAB78425.1 DnaJ-like protein {Arabidopsis thaliana}, partial (34%); oligo-TC evalue 2e-33...	MtC61626_GC	MtC61626_GC	Heat shock protein DnaJ, N-terminal;	AT4G13830.2(%LS=97,1e-47)	DNAJ heat shock N-terminal domain-containing protein (J20)	sp:Q9SDN0:DNJ20_ARATH(%LS=97,5e-47)	Chaperone protein			diff1		0.558326	-0.103831	6.51151	6	0.00381334	1.22677	7.66444	5	0.0027786	0.903571	7.4592	6	0.0143665	1.21395	7.50519	5	0.0936504	0.17408	7.12401	8	7.54557e-05	0.7436	7.16334	8	0.000685792	1.03218	7.7053	8
MT012616		TIGR-MtGI7: BG648446; oligo-TC evalue 2e-33...	MtD16032_GC	MtD16032_GC		AT1G56280.1(%LS=21,5e-04)	drought-responsive family protein					diff1		0.131814	0.550822	6.62587	8	0.0128192	2.08265	7.86345	8	0.0208855	0.61948	7.68277	8	0.0237035	1.96241	7.72136	8	0.0227444	0.819365	7.2707	8	0.0454241	1.23784	7.17917	7	0.00127485	1.54689	8.01767	8
MT013960		TIGR-MtGI7: TC93836 weakly similar to GP|3241945|gb|AAC23732.1| unknown protein {Arabidopsis thaliana}, partial (9%); oligo-TC evalue 2e-33...	IMGA:AC148340_9.2	MtD05535_GC	Embryo-specific 3 AC148340.3 39010-40872 E EGN_Mt060719 20060801	AT5G62200.1(%LS=44,1e-15)	embryo-specific protein-related					diff1		0.118505	0.637202	5.65763	7	0.000102449	3.28436	7.02006	7	0.000379274	3.24441	7.60374	8	0.172317	1.20824	5.95673	8	0.0117461	1.08357	6.01581	6	0.000607706	2.84797	6.62242	7	0.00647082	2.39832	6.32615	8
MT008990		TIGR-MtGI7: TC88111 similar to GP|15215738|gb|AAK91414.1 At1g69830/T17F314 {Arabidopsis thaliana}, partial (9%); oligo-TC evalue 2e-33...	MtD01386_GC	MtD01386_GC		AT1G69830.1(%LS=11,7e-36)	Encodes a plastid-localized &#945;-amylase. Expression is reduced in the SEX4 mutant. Loss of function mutations show normal diurnal pattern of starch accumulation/degradation. Expression follows circadian rhythms. chr1:26291944-26296715 REVERSE					diff1		0.116129	1.58114	7.81378	8	0.00715005	3.38497	8.97317	8	0.00406732	1.27889	7.51409	8	0.0440921	2.71052	8.98244	8	0.0593553	1.75524	8.55476	8	0.0268573	2.07697	8.15104	8	0.00879865	2.36254	9.31217	8
MT003857		TIGR-MtGI7: TC91348 similar to PIR|E96746|E96746 hypothetical protein T9N14.18 [imported] - Arabidopsis thaliana, partial (48%); oligo-TC evalue 2e-33...	MtD08906_GC	MtD08906_GC	Endoplasmic reticulum oxidoreductin 1;	AT2G38960.1(%LS=62,1e-140)	endoplasmic reticulum oxidoreductin 1 (ERO1) family protein	sp:Q7X9I4:ERO2_ARATH(%LS=62,1e-140)	Endoplasmic oxidoreductin-2 precursor 1.8.4.- Electron transport Endoplasmic reticulum FAD Flavoprotein Glycoprotein Membrane Oxidoreductase Redox-acti			diff1		0.366579	0.464819	6.63737	2	3.71127e-05	2.40259	7.36224	8	0.000279089	1.52096	7.14498	8	0.0875441	0.455508	6.43326	8	0.0128797	0.329546	6.4592	8	0.00927228	0.70418	6.58444	8	0.00696099	0.878292	6.80572	8
MT010079		TIGR-MtGI7: TC80730 weakly similar to GP|20198248|gb|AAD26886.2 expressed protein {Arabidopsis thaliana}, partial (27%); oligo-TC evalue 2e-33...	IMGA:AC150799_17.2	MtD02660_GC	hypothetical protein AC150799.4 97035-97850 F EGN_Mt060719 20060801	AT5G06380.1(%LS=78,1e-15)	expressed protein					diff1		0.0319061	0.44973	5.64425	5	0.000312521	2.30127	6.34655	7	0.00194115	1.62917	6.62764	8	0.0791797	0.340635	5.37105	8	0.339184	0.199268	5.84028	8	0.0485138	1.09745	5.94133	5	0.247139	0.478742	5.82297	5
MT003298		TIGR-MtGI7: TC80644 similar to GP|20259627|gb|AAM14170.1 unknown protein {Arabidopsis thaliana}, partial (52%); oligo-TC evalue 2e-33...	IMGA:AC148995_14.2	MtC61110_GC	Protein of unknown function DUF584 AC148995.2 65955-65186 F EGN_Mt060719 20060801	AT5G03230.1(%LS=99,3e-31)	expressed protein					diff1		0.115255	0.387961	5.34974	7	0.00715211	1.10153	5.70891	4	0.00238979	0.665136	5.51304	7	0.0327418	0.719475	5.55849	7	0.00203449	0.317338	5.75571	6	0.028859	0.466159	5.40402	6	0.112033	0.27537	5.36116	7
MT008710		TIGR-MtGI7: TC87347 similar to PIR|D86268|D86268 hypothetical protein AAF99821.1 [imported] - Arabidopsis thaliana, partial (8%); oligo-TC evalue 2e-30...	IMGA:CT033767_3.1	MtD02060_GC	Protein of unknown function DUF1262 CT033767.2 30617-34403 E EGN_Mt060719 20060801	AT1G13530.1(%LS=71,2e-58)	expressed protein					diff1		0.136282	0.626506	5.9751	5	0.0101418	1.43671	6.59877	4	0.000209283	1.50694	6.7177	6	0.109725	0.480502	5.92753	4	0.0324111	1.10436	6.39903	5	0.00575157	0.587082	6.09721	5	0.103192	0.451816	6.42087	6
MT001795		TIGR-MtGI7: TC78895 similar to GP|6056390|gb|AAF02854.1| Unknown protein {Arabidopsis thaliana}, partial (28%); oligo-TC evalue 2e-33...	MtD35786_GC	MtD35786_GC		AT1G53800.2(%LS=39,5e-56)	expressed protein					diff1		0.353728	1.16012	7.06736	5	0.0145832	3.22778	9.29181	6	0.00143979	1.69434	8.13191	6	0.064842	1.76914	8.76208	5	0.0957368	1.48672	8.45697	7	0.0572246	1.744	7.76079	8	0.0078404	2.12907	9.38469	7
MT009892		TIGR-MtGI7: TC80701 homologue to PIR|A86473|A86473 hypothetical protein AAG35094.1 [imported] - Arabidopsis thaliana, partial (12%); oligo-TC evalue 2e-33...	MtC91140_GC	MtC91140_GC		AT1G72240.1(%LS=70,4e-13)	expressed protein					diff1		0.136914	0.99556	6.03973	6	0.0074525	2.06022	6.43434	7	0.00289862	1.17561	6.20913	7	0.0764979	1.82299	6.21821	6	0.018699	1.43951	6.29209	8	0.00162659	2.01281	6.33807	7	0.00814866	1.94673	6.41771	7
MT014745		TIGR-MtGI7: TC88800 weakly similar to GP|12322842|gb|AAG51404.1 unknown protein, 32997-32284 {Arabidopsis thaliana}, partial (71%); oligo-TC evalue 2e-33...	IMGA:AC148345_4.2	MtD02904_GC	SEC-C motif AC148345.3 18263-20940 F EGN_Mt060719 20060801	AT3G04950.1(%LS=64,2e-35)	expressed protein					diff1		0.0916347	0.452922	8.64641	7	0.000885309	1.44226	9.60221	8	0.0100148	1.07191	9.29851	8	0.065045	1.05846	9.38064	7	0.064002	0.40781	9.49749	8	0.0461317	0.895594	8.79142	7	0.00261632	1.05808	9.92012	8
MT012598		TIGR-MtGI7: TC90615 similar to GP|16649129|gb|AAL24416.1 Unknown protein {Arabidopsis thaliana}, partial (21%); oligo-TC evalue 2e-33...	IMGA:AC187044_15.1	MtD08994_GC	Protein of unknown function DUF506, plant AC187044.2 25971-24763 F EGN_Mt060719 20060801	AT2G38820.1(%LS=35,1e-27)	expressed protein					diff1		0.39646	0.108643	4.97212	6	0.00500251	0.918414	5.36665	8	0.00328417	0.966883	5.70459	8	0.0838973	0.643768	5.16504	5	0.0259037	0.304711	5.16262	6	0.0428794	0.345661	5.16481	8	0.00762226	0.878481	5.48697	8
MT015277		TIGR-MtGI7: AW694122 homologue to GP|2970051|dbj ARG10 {Vigna radiata}, partial (48%); oligo-TC evalue 2e-33...	MtD19217_GC	MtD19217_GC		AT5G19140.2(%LS=66,1e-64)	expressed protein	sp:P24805:TSJT1_TOBAC(%LS=99,5e-29)	Stem-specific protein			diff1		0.0330272	-0.289284	8.52846	7	0.00176294	0.829912	9.64212	7	0.00133764	1.03068	9.22625	7	0.978442	-0.0056742	8.67763	8	0.924928	0.0105303	8.84076	7	0.00965909	0.551452	9.04574	7	0.00335929	0.877716	9.44975	8
MT002471		TIGR-MtGI7: TC80207; oligo-TC evalue 2e-33...	IMGA:AC144375_17.2	MtC90298_GC_Contig1	hypothetical protein AC144375.14 104887-104243 F EGN_Mt060719 20060801	AT3G62650.1(%LS=73,8e-05)	expressed protein					diff1		0.0464599	0.295955	6.72389	6	0.00268034	0.882867	6.96906	5	0.00075665	0.857169	6.64811	8	0.0825333	0.614488	6.65056	5	0.00145033	0.869359	7.09721	7	0.0288695	0.382014	6.42874	6	0.00927058	0.804892	7.31571	8
MT000328		TIGR-MtGI7: TC77035 similar to GP|22135902|gb|AAM91533.1 membrane related protein CP5 putative {Arabidopsis thaliana}, partial (72%); oligo-TC evalue 2e-33...	MtC60112_GC	MtC60112_GC	Lipid-binding START;	AT1G64720.1(%LS=95,1e-137)	expressed protein	sp:Q8R1R3:STAR7_MOUSE(%LS=49,1e-08)	StAR-related lipid transfer protein			diff1		0.127012	0.748959	8.11709	7	0.0012521	1.15219	8.00689	6	0.00191233	0.930459	7.71168	7	0.0816375	0.997307	7.93496	5	0.230684	0.159753	8.05461	5	0.00101543	0.978999	7.84456	7	0.0292287	0.656011	7.74984	8
MT008582		TIGR-MtGI7: TC87504 similar to GP|15010642|gb|AAK73980.1 At1g59710/T30E1631 {Arabidopsis thaliana}, partial (63%); oligo-TC evalue 2e-33...	IMGA:AC134049_14.2	MtC30307_GC	Cytosolic fatty-acid binding; Actin-crosslinking proteins AC134049.24 50536-52728 F EGN_Mt060719 20060801	AT1G59710.1(%LS=65,2e-65)	expressed protein					diff1		0.158752	0.540757	6.28205	4	0.000396224	0.984646	6.86897	6	0.00170021	0.621888	6.21611	8	0.0339791	0.996182	6.70412	4	0.00023957	0.840002	6.48907	8	0.00505086	0.717831	6.37438	7	0.015144	0.630282	6.80055	7
MT000232		TIGR-MtGI7: TC76835 similar to GP|21537194|gb|AAM61535.1 unknown {Arabidopsis thaliana}, partial (40%); oligo-TC evalue 2e-33...	IMGA:AC186200_10.1	MtC60069.1_GC	hypothetical protein AC186200.4 32933-34873 F EGN_Mt060719 20060801	AT5G16110.1(%LS=40,5e-17)	expressed protein					diff1		0.67567	0.123686	8.078	8	0.00101505	0.859348	8.19897	8	0.0263751	1.18474	8.09378	7	0.0315919	0.728394	8.27931	8	0.00669841	0.266014	8.20719	8	0.0197413	0.841345	8.34428	7	0.0188173	0.48755	7.92314	8
MT014297		TIGR-MtGI7: TC76835 similar to GP|21537194|gb|AAM61535.1 unknown {Arabidopsis thaliana}, partial (40%); oligo-TC evalue 2e-33...	IMGA:AC186200_10.1	MtC60069.1_GC	hypothetical protein AC186200.4 32933-34873 F EGN_Mt060719 20060801	AT5G16110.1(%LS=40,5e-17)	expressed protein					diff1		0.972254	-0.0224237	6.67795	2	0.00366821	0.776812	8.05951	6	0.000578013	0.537763	7.58096	8	0.101289	0.582643	7.79792	5	0.0404121	0.357839	7.66004	7	0.00755043	0.524207	7.71027	6	0.0199037	0.295293	7.83795	7
MT012425		TIGR-MtGI7: TC90516; oligo-TC evalue 4e-31...	MtD03019_GC	MtD03019_GC		AT1G43760.1(%LS=23,8e-04)	expressed protein chr1:16531320-16533505 REVERSE	sp:P11369:POL2_MOUSE(%LS=9,5e-05)	Retrovirus-related Pol polyprotein LINE-1 Long interspersed element- 1 L1 Includes: Reverse transcriptase 2.7.7.49 Endonuclease Endonuclease Hydrolase N			diff1		0.33403	0.492427	5.49584	6	0.00155344	3.03088	7.42214	8	0.00422007	1.74837	8.3181	8	0.0639879	1.93035	7.71273	7	0.228226	1.34003	8.08254	6	0.0567757	1.94525	7.14224	8	0.00475952	1.94925	8.12957	7
MT001085		TIGR-MtGI7: TC86999 similar to GP|21593127|gb|AAM65076.1 unknown {Arabidopsis thaliana}, partial (79%); oligo-TC evalue 2e-33...	IMGA:AC136286_10.2	MtC91166_GC	hypothetical protein AC136286.30 55024-48228 F EGN_Mt060719 20060801	AT1G07040.1(%LS=32,5e-41)	expressed protein chr1:2160944-2163302 REVERSE					diff1		0.0900177	0.783337	6.07308	7	0.00802684	1.73643	6.34197	6	0.00046816	1.46088	6.61003	8	0.0563362	2.18468	6.55734	5	0.0128262	0.331655	6.05279	4	0.00870157	1.04342	6.25187	6	0.00523989	1.77755	6.72071	7
MT009897		TIGR-MtGI7: TC88390 similar to GP|13272457|gb|AAK17167.1 unknown protein {Arabidopsis thaliana}, partial (11%); oligo-TC evalue 2e-33...	MtD34321_GC	MtD34321_GC	Protein of unknown function DUF1645;	AT1G70420.1(%LS=86,1e-40)	expressed protein chr1:26543237-26544425 REVERSE					diff1		0.10467	0.230874	5.98942	6	0.0448624	0.399398	6.05623	7	0.0110748	0.546957	5.76771	7	0.02219	0.418955	5.8903	7	0.00243023	0.769914	6.1982	7	0.000687445	0.439641	6.01012	7	0.00205913	0.792619	6.38907	7
MT015846		TIGR-MtGI7: TC90751 similar to GP|21593732|gb|AAM65699.1 unknown {Arabidopsis thaliana}, partial (98%); oligo-TC evalue 2e-33...	MtC61234_GC	MtC61234_GC	Phospholipid methyltransferase;	AT1G80860.1(%LS=100,3e-66)	expressed protein chr1:30392944-30394183 REVERSE					diff1		0.245062	0.654503	5.63055	3	0.000300437	1.75095	6.21465	7	0.00112257	1.5025	6.31315	8	0.263086	0.286946	5.37039	8	0.215521	0.182118	5.27479	6	0.00970003	1.32574	6.02151	7	0.00614516	1.15451	5.95555	7
MT004053		TIGR-MtGI7: TC81970 similar to GP|9958057|gb|AAG09546.1| Unknown Protein {Arabidopsis thaliana}, partial (28%); oligo-TC evalue 2e-33...	MtD22334_GC_Contig1	MtD22334_GC_Contig1		AT1G13360.1(%LS=51,5e-24)	expressed protein chr1:4576954-4577841					diff1		0.0980817	0.170298	7.77206	5	0.0176759	0.52251	7.98821	7	0.00356892	0.738763	7.05903	8	0.158191	0.399568	8.02402	7	0.0123114	0.564016	8.0633	7	0.0137048	0.400157	7.46704	8	0.0261762	0.473104	8.01034	7
MT002752		TIGR-MtGI7: TC79942 similar to GP|8927657|gb|AAF82148.1| EST gb|N38213 comes from this gene. {Arabidopsis thaliana}, partial (9%); oligo-TC evalue 2e-33...	MtD02951_GC	MtD02951_GC	Nitrogenase component 1 alpha and beta subunits;	AT1G15780.1(%LS=8,2e-32)	expressed protein chr1:5430178-5435916 REVERSE					diff1		0.0888675	0.396986	12.8633	5	9.71369e-06	2.20222	12.9528	8	0.00105727	2.04076	11.7314	8	0.050736	1.91462	12.3696	5	0.0329479	0.663943	12.5739	8	0.00699388	2.16147	12.0554	7	0.000775464	2.55712	12.9307	7
MT011008		TIGR-MtGI7: TC81375 weakly similar to GP|21537367|gb|AAM61708.1 unknown {Arabidopsis thaliana}, partial (30%); oligo-TC evalue 4e-31...	MtC90547_GC	MtC90547_GC		AT1G27150.1(%LS=51,3e-84)	expressed protein chr1:9429044-9432235					diff1		0.697381	0.010353	5.61263	2	0.0087499	0.659559	6.15873	6	0.0125675	0.560497	6.13018	7	0.147483	0.290237	5.80269	5	0.987234	0.00347014	6.07171	8	0.0171072	0.484175	6.0688	6	0.0055509	0.549504	6.17553	6
MT005874		TIGR-MtGI7: TC93331 weakly similar to GP|20197329|gb|AAC63841.2 expressed protein {Arabidopsis thaliana}, partial (93%); oligo-TC evalue 2e-33...	MtD06760_GC	MtD06760_GC		AT2G31090.1(%LS=94,7e-25)	expressed protein chr2:13263215-13263788 FORWARD					diff1		0.0704192	0.547149	6.01174	5	0.00436437	0.760586	6.26501	8	0.000590695	0.750165	6.0796	8	0.0819488	0.702952	6.11718	6	0.0937101	0.882138	7.03993	4	0.00317793	0.81841	6.19654	6	0.0256059	0.817493	6.83809	7
MT005093		TIGR-MtGI7: TC91865; oligo-TC evalue 2e-33...	IMGA:AC170987_18.1	MtD06490_GC	Uncharacterised protein family containing protein AC170987.1 52406-55372 E EGN_Mt060719 20060801	AT2G38995.1(%LS=38,2e-20)	expressed protein chr2:16289244-16291778 FORWARD					diff1		0.408498	0.138144	5.60668	5	0.000340074	1.92011	6.25836	6	0.00342468	1.57864	6.53512	5	0.0458277	0.666753	5.544	5	0.426981	0.202571	6.14477	5	0.0076889	0.700833	5.58391	7	0.00536471	1.37445	5.96144	8
MT013595		TIGR-MtGI7: BG584039 homologue to GP|4249411|gb|A unknown protein {Arabidopsis thaliana}, partial (23%); oligo-TC evalue 2e-33...	MtC62892_GC	MtC62892_GC		AT2G48040.1(%LS=30,1e-38)	expressed protein chr2:19658266-19659835 REVERSE	sp:Q92508:FA38A_HUMAN(%LS=4,2e-14)	Protein FAM38A Membrane Transmembrane			diff1		0.474743	1.11623	6.75139	2	0.0436576	2.36467	7.77695	5	0.00112257	1.91651	8.58212	8	0.0461	2.72876	8.75979	6	0.348132	0.52412	8.23756	5	0.053401	1.79932	7.53699	6	0.00590634	2.0579	9.44108	7
MT001540		TIGR-MtGI7: TC78955 weakly similar to GP|22137114|gb|AAM91402.1 At1g24050/T23E2311 {Arabidopsis thaliana}, partial (57%); oligo-TC evalue 2e-33...	IMGA:AC144483_20.2	MtD04703_GC	hypothetical protein AC144483.10 94367-93575 F EGN_Mt060719 20060801	AT3G43110.1(%LS=87,2e-20)	expressed protein chr3:15102698-15103396 REVERSE					diff1		0.281368	0.193954	5.30228	5	0.00025578	1.7789	6.11486	7	0.000563005	1.35444	6.13368	7	0.0520348	0.794352	5.40597	5	0.0176238	0.384419	5.17198	5	0.00366703	1.21763	5.7449	8	0.00648124	1.07649	5.721	7
MT000682		TIGR-MtGI7: TC86462 homologue to PIR|T31613|T31613 hypothetical protein Y50E8A.i - Caenorhabditis elegans, partial (2%); oligo-TC evalue 2e-33...	IMGA:CT963130_31.1	MtC00654_GC	hypothetical protein CT963130.6 78341-77745 F EGN_Mt060719 20060801	AT3G57450.1(%LS=64,4e-09)	expressed protein chr3:21272911-21273599 FORWARD					diff1		0.319195	0.200752	6.77758	5	0.0107107	0.733205	7.1968	7	0.000356043	1.0998	7.10368	8	0.0248829	0.699979	6.95462	7	0.0103976	0.559245	7.04637	8	0.0169952	0.397521	6.85468	7	0.00031116	0.515456	7.115	8
MT015642		TIGR-MtGI7: TC78939 similar to GP|6671937|gb|AAF23197.1| unknown protein {Arabidopsis thaliana}, partial (17%); oligo-TC evalue 2e-33...	MtD00807_GC	MtD00807_GC	Serum albumin;	AT3G11810.1(%LS=87,3e-40)	expressed protein chr3:3727802-3729037 FORWARD	sp:P32323:AGA1_YEAST(%LS=13,3e-04)	A-agglutinin attachment subunit precursor Cell adhesion Complete proteome Glycoprotein GPI-anchor Lipoprotein Membrane Pheromone response Repeat Signal			diff1		0.0577228	1.38902	10.0975	7	0.00043002	3.14969	11.0564	7	0.000200277	2.39468	10.6089	8	0.0268887	2.5141	10.7928	8	0.105033	1.12491	11.1538	7	0.0113903	2.36362	9.68145	6	0.00236083	2.70981	11.88	7
MT012353		TIGR-MtGI7: TC92323 similar to GP|21536728|gb|AAM61060.1 adhesive/proline-rich-like protein {Arabidopsis thaliana}, partial (46%); oligo-TC evalue 2e-33...	IMGA:AC148396_2.2	MtC92245_GC	hypothetical protein AC148396.3 77427-76598 F EGN_Mt060719 20060801	AT4G33660.1(%LS=26,7e-07)	expressed protein chr4:16167292-16167954 REVERSE					diff1		0.612026	0.131511	12.8137	7	0.000511701	1.75427	13.0302	6	0.00463991	1.71166	12.8982	7	0.0214738	1.67723	12.3783	6	0.0936551	0.688789	13.377	3	0.0297909	1.50708	13.0363	5	0.0128361	1.77611	13.1722	5
MT004275		TIGR-MtGI7: TC81626 similar to PIR|B85438|B85438 hypothetical protein AT4g37090 [imported] - Arabidopsis thaliana, partial (7%); oligo-TC evalue 2e-33...	MtC61463_GC	MtC61463_GC		AT4G37090.1(%LS=94,1e-32)	expressed protein chr4:17477226-17478723 FORWARD	sp:Q9U7E0:ATRX_CAEEL(%LS=8,2e-04)	Transcriptional regulator ATRX homolog 3.6.1.- ATP-dependent helicase xnp-1 X-linked nuclear protein			diff1		0.240992	0.674337	8.79656	6	0.00105125	2.6175	9.88943	8	0.000913349	1.77255	9.18175	8	0.052069	1.61751	9.49919	7	0.00425101	1.66518	9.93623	8	0.0758361	1.18723	9.04414	7	0.0117587	1.56078	10.0554	8
MT001280		TIGR-MtGI7: TC78435 similar to PIR|B71448|B71448 hypothetical protein - Arabidopsis thaliana, partial (88%); oligo-TC evalue 2e-33...	IMGA:CR954195_6.2	MtC45658_GC	Gtk16 protein, putative CR954195.2 82659-85993 F EGN_Mt060719 20060801	AT4G17790.1(%LS=34,6e-41)	expressed protein chr4:9891064-9892807 FORWARD					diff1		0.255429	0.309385	7.2215	5	0.0160989	0.71159	7.2123	7	0.000676338	0.619954	6.94365	8	0.0489112	0.664548	7.0935	7	0.000206063	1.01817	7.22474	8	0.00141047	0.890991	7.15814	6	0.00494175	0.880591	7.48014	8
MT001019		TIGR-MtGI7: TC78108 similar to GP|10177926|dbj|BAB11337. geneid MCA23.24~unknown protein {Arabidopsis thaliana}, partial (30%); oligo-TC evalue 2e-33...	MtD00179_GC	MtD00179_GC		AT5G47900.1(%LS=41,1e-46)	expressed protein chr5:19409209-19411387 FORWARD					diff1		0.428617	0.233713	6.68852	5	0.00225621	1.41737	6.39019	3	0.00367074	1.31473	6.67844	7	0.182432	0.302943	5.79674	5	0.497533	0.128927	6.5973	6	0.0105334	0.875221	6.43661	8	0.0092948	0.546498	6.04627	6
MT014238		TIGR-MtGI7: TC91477 GP|13274188|emb|CAC33843. nodulin 25 {Medicago truncatula}, partial (12%); oligo-TC evalue 1e-28...	MtC60085.3_GC	MtC60085.3_GC		AT5G52230.1(%LS=16,7e-04)	expressed protein chr5:21225116-21229035 REVERSE	sp:P10322:NO25_MEDSA(%LS=80,6e-78)	Nodulin 25 precursor N-25 Nitrogen fixation Nodulation Signal			diff1		0.282509	1.40913	6.79777	7	0.0004814	6.80247	10.0586	7	0.00528261	4.73113	10.9142	6	0.129494	3.08214	8.53992	7	0.0429721	3.29996	7.42394	7	0.00332818	4.34979	8.31111	8	0.0032444	4.85321	9.12217	8
MT009117		TIGR-MtGI7: TC88221 homologue to GP|8809592|dbj|BAA97143.1 geneid MNB8.9~pir||T09020~similar to unknown protein {Arabidopsis thaliana}, partial (8%); oligo-TC evalue 2e-33...	IMGA:AC149127_8.1	MtC10545_GC	hypothetical protein AC149127.6 41977-44061 F EGN_Mt060719 20060801	AT5G53030.2(%LS=83,3e-18)	expressed protein chr5:21522300-21523846	sp:Q9M160:Y4095_ARATH(%LS=36,1e-07)	#E# PM=10617198;14593172; Protein At4g00950			diff1		0.11486	0.363533	6.10114	7	0.0406891	1.40014	6.88544	6	0.00440871	0.426214	6.54174	6	0.0742832	1.26736	7.15843	7	0.0343147	0.646509	6.60883	8	0.0485145	0.867799	6.48864	8	0.00655235	0.822087	7.07659	8
MT007775		TIGR-MtGI7: TC77742 weakly similar to GP|20268752|gb|AAM14079.1 unknown protein {Arabidopsis thaliana}, partial (16%); oligo-TC evalue 2e-33...	MtD01289_GC	MtD01289_GC		AT5G12470.1(%LS=96,1e-131)	expressed protein chr5:4044625-4047439 REVERSE	sp:Q9JKS6:PCLO_RAT(%LS=2,4e-04)	Protein piccolo Aczonin Multidomain presynaptic cytomatrix protein			diff1		0.59318	0.100435	13.0927	6	0.000828158	1.00789	13.1879	7	0.00232848	1.31538	12.3432	7	0.0663408	1.79251	12.4756	6	0.0651865	-0.221151	12.9633	5	0.00392401	1.16847	12.0901	6	0.00338086	1.32676	13.4483	5
MT002116		TIGR-MtGI7: TC79476 similar to GP|14423560|gb|AAK62462.1 Unknown protein {Arabidopsis thaliana}, partial (43%); oligo-TC evalue 2e-33...	MtC10784_GC	MtC10784_GC	High potential iron-sulfur protein;	AT5G16550.1(%LS=85,2e-52)	expressed protein chr5:5405468-5406887					diff1		0.690923	0.163467	7.12068	7	0.0244771	1.35955	8.53947	7	0.00215987	0.696637	7.40215	7	0.042744	1.4502	8.74744	6	0.00400636	1.30793	8.26068	8	0.0676405	0.992233	7.59244	6	0.0028727	0.67853	8.38958	8
MT002230		TIGR-MtGI7: TC88560 similar to PIR|T39903|T39903 serine-rich protein - fission yeast (Schizosaccharomyces pombe), partial (4%); oligo-TC evalue 2e-33...	MtD01749_GC	MtD01749_GC	Cyclin-like F-box;	AT4G02440.1(%LS=74,3e-45)	F-box family protein	sp:Q8LEA8:EID1_ARATH(%LS=74,2e-44)	#E# PM=10617198;14593172; Phytochrome A-associated F-box protein Empfindlicher im dunkelroten Licht protein 1 Nuclear protein Phytochrome signaling pathway Ubl conjugation pathw			diff1		0.395057	0.400966	8.34152	6	0.00344672	2.19481	9.53586	7	0.0301811	1.40338	8.79386	7	0.029508	1.84386	9.23097	7	0.0384577	0.948911	9.77299	8	0.0504423	1.57298	8.85271	8	0.00369394	1.90671	10.2393	7
MT012719		TIGR-MtGI7: TC78463 similar to GP|4406756|gb|AAD20067.1| expressed protein {Arabidopsis thaliana}, partial (93%); oligo-TC evalue 2e-33...	IMGA:CT573052_27.2	MtD02407_GC	Fatty acid elongase 3-ketoacyl-CoA synthase 1 CT573052.2 62487-65899 F EGN_Mt060719 20060801	AT2G03530.1(%LS=40,1e-59)	F-box family protein-related	sp:Q9ZQ89:UPS2_ARATH(%LS=38,6e-59)	Ureide permease 2 AtUPS2 ATP-binding Membrane Nucleotide-binding Transmembrane Transport			diff1		0.237666	0.167933	7.58286	7	0.031403	0.407743	7.64551	6	0.00475607	0.699424	7.18018	8	0.25504	-0.172986	7.20453	6	0.36482	-0.032884	7.56125	5	0.0116959	0.571051	7.78835	7	0.017909	0.334358	7.66232	8
MT007800		TIGR-MtGI7: TC86484 similar to GP|21554919|gb|AAM63730.1 unknown {Arabidopsis thaliana}, partial (94%); oligo-TC evalue 2e-33...	MtC10432_GC	MtC10432_GC	NSF attachment protein;	AT4G20410.1(%LS=99,1e-123)	gamma-soluble NSF attachment protein / gamma-SNAP	sp:Q9SPE5:SNAG_ARATH(%LS=99,1e-122)	Gamma-soluble NSF attachment protein			diff1		0.00413515	0.228373	6.46295	6	0.000678643	0.711973	6.98061	7	0.00762811	0.468949	6.75677	8	0.288205	0.15289	6.52525	6	0.00344985	0.159959	6.35454	7	0.00246304	0.658424	6.83757	7	0.0199731	0.433033	6.94298	8
MT002203		TIGR-MtGI7: TC79258 similar to GP|21592967|gb|AAM64916.1 putative GDSL-motif lipase/acylhydrolase {Arabidopsis thaliana}, partial (73%); oligo-TC evalue 2e-33...	IMGA:AC146559_24.1	MtD17834_GC	Lipolytic enzyme, G-D-S-L AC146559.20 31152-33188 E EGN_Mt060719 20060801	AT5G33370.1(%LS=25,3e-32)	GDSL-motif lipase/hydrolase family protein	sp:P40603:APG_BRANA(%LS=12,2e-07)	Anter-specific proline-rich protein			diff1		0.0879449	0.27917	5.76033	7	0.00095392	2.12254	6.74805	7	0.00168292	2.29938	7.05397	7	0.0997792	1.86013	6.44817	7	0.535398	0.161255	6.05146	7	0.0236129	0.683374	6.08565	6	0.00447169	1.76952	6.59023	8
MT008862		TIGR-MtGI7: TC79419 weakly similar to GP|10177901|dbj|BAB11233. 6-phosphogluconolactonase-like protein {Arabidopsis thaliana}, partial (63%); oligo-TC evalue 2e-33...	MtC10791_GC	MtC10791_GC	6-phosphogluconolactonase;	AT5G24400.1(%LS=91,6e-80)	glucosamine/galactosamine-6-phosphate isomerase family protein	sp:Q9CQ60:6PGL_MOUSE(%LS=91,2e-36)	6-phosphogluconolactonase 3.1.1.31 6PGL Hydrolase			diff1		0.11989	0.647214	11.0194	8	3.17164e-05	2.70446	11.4659	8	0.000218535	2.01847	10.5345	8	0.0177812	2.71404	11.411	7	0.73785	0.141798	11.0246	5	0.00271976	2.17858	10.9969	6	0.000510269	2.34388	11.7381	7
MT010532		TIGR-MtGI7: TC80420 homologue to GP|13487785|gb|AAK27719.1 ADP-glucose pyrophosphorylase large subunit CagpL2 {Cicer arietinum}, partial (33%); oligo-TC evalue 2e-33...	MtC20106_GC	MtC20106_GC	Proteinase inhibitor I4, serpin; Nucleotidyl transferase; Trimeric LpxA-like;	AT1G27680.1(%LS=90,0.0)	glucose-1-phosphate adenylyltransferase large subunit 2 (APL2) / ADP-glucose pyrophosphorylase	sp:P55243:GLGL3_SOLTU(%LS=91,1e-165)	Glucose-1-phosphate adenylyltransferase large subunit 3			diff1		0.170618	0.38154	5.83632	4	0.00170718	1.06637	6.36804	6	0.00281084	0.991996	6.0468	7	0.133545	0.164923	5.76236	7	0.99774	0.000385618	5.71637	5	0.0223968	0.612392	5.86929	7	0.0188899	0.594354	6.1904	8
MT010216		TIGR-MtGI7: TC89669 homologue to GP|1237082|emb|CAA65540.1 ADP-glucose pyrophosphorylase {Pisum sativum}, partial (66%); oligo-TC evalue 2e-33...	IMGA:CT963111_3.2	MtC61246_GC	Nucleotidyl transferase; Trimeric LpxA-like CT963111.1 100714-96786 E EGN_Mt060719 20060801	AT5G48300.1(%LS=19,5e-51)	glucose-1-phosphate adenylyltransferase small subunit 1 (APS1) / ADP-glucose pyrophosphorylase (ADG1)	sp:P52417:GLGS2_VICFA(%LS=19,1e-50)	Glucose-1-phosphate adenylyltransferase small subunit 2			diff1		0.0842933	0.740287	6.78258	4	0.00597557	0.751019	6.51575	6	0.00179196	1.10983	6.52247	8	0.0838584	0.115803	6.13843	6	0.101361	0.142419	6.31706	6	0.00790453	0.974379	6.4464	5	0.00532037	0.931567	6.71321	7
MT015227		TIGR-MtGI7: TC85451 similar to PIR|T06239|T06239 probable glutathione transferase (EC 2.5.1.18) 2 4-D inducible - soybean, complete; oligo-TC evalue 2e-33...	MtD27540_GC	MtD27540_GC	Glutathione S-transferase, C-terminal-like;	AT1G17180.1(%LS=58,1e-46)	glutathione S-transferase	sp:Q03666:GSTX4_TOBAC(%LS=58,2e-51)	Probable glutathione S-transferase 2.5.1.18 Auxin-induced protein			diff1		0.0804321	0.274602	6.90722	6	0.0212117	0.33868	7.45775	8	0.00635551	0.914468	6.87039	8	0.118751	0.570397	7.17382	8	0.00281916	1.05078	7.65892	8	0.0701533	0.548794	7.20726	5	0.000758446	1.33137	7.94742	8
MT001009		TIGR-MtGI7: TC86536 similar to PIR|T12997|T12997 hypothetical protein T21L8.170 - Arabidopsis thaliana, partial (85%); oligo-TC evalue 2e-33...	MtC91195_GC	MtC91195_GC	Major facilitator superfamily MFS_1;	AT3G47420.1(%LS=97,0.0)	glycerol-3-phosphate transporter	sp:P57057:GLPT_HUMAN(%LS=93,1e-114)	Glycerol-3-phosphate transporter G-3-P transporter G-3-P permease Solute carrier family 37 member 1 Membrane Polymorphism Sugar transport Transmembrane Transpor			diff1		0.135957	0.284299	5.86867	5	0.00811027	1.47661	6.86427	7	0.00425286	1.00171	6.58428	7	0.0423329	0.760633	6.16411	8	0.458354	0.226944	6.20498	7	0.0298762	0.597878	6.37236	8	0.0507872	0.576496	6.08691	6
MT013048		TIGR-MtGI7: TC84883; oligo-TC evalue 2e-33...	IMGA:AC130802_14.1	MtD05292_GC	hypothetical protein AC130802.36 24895-24347 E EGN_Mt060719 20060801	AT4G08230.1(%LS=72,6e-05)	glycine-rich protein chr4:5187853-5189637 REVERSE	sp:Q70E73:RAPH1_HUMAN(%LS=3,9e-04)	Ras-associated and pleckstrin homology domains-containing protein			diff1		0.625896	0.0425568	5.44561	6	0.0048433	0.724021	5.82501	7	0.0247987	0.701946	6.60004	8	0.517178	0.11748	5.33233	7	0.00851504	0.350627	5.34118	6	0.0194516	0.395271	5.48176	6	0.0333225	0.816677	6.35616	8
MT002858		TIGR-MtGI7: TC89330; oligo-TC evalue 2e-33...	IMGA:AC156828_42.2	MtD02196_GC	hypothetical protein AC156828.8 40776-41451 F EGN_Mt060719 20060801	AT4G39260.1(%LS=27,2e-05)	glycine-rich RNA-binding protein 8 (GRP8) (CCR1)	sp:Q03251:GRP8_ARATH(%LS=27,1e-04)	Glycine-rich RNA-binding protein			diff1		0.362359	0.54271	6.1298	4	0.000254268	4.26151	8.59822	6	0.00054918	3.39254	8.88257	8	0.459133	1.07955	7.03689	5	0.105676	1.455	7.12253	6	0.000576112	2.82683	7.5345	7	0.00650027	2.92523	7.96289	7
MT000849		TIGR-MtGI7: TC86615 weakly similar to GP|8778409|gb|AAF79417.1| F16A14.5 {Arabidopsis thaliana}, partial (31%); oligo-TC evalue 2e-33...	IMGA:CT027665_23.2	MtD00172_GC	Lipase, active site; X8 CT027665.2 52216-55211 F EGN_Mt060719 20060801	AT1G18650.1(%LS=42,3e-27)	glycosyl hydrolase family protein 17	sp:P12347:PER_ACEME(%LS=58,3e-28)	Period clock protein			diff1		0.776484	0.123767	11.5897	8	0.014279	1.78325	12.8758	5	0.0190584	1.24867	12.2593	8	0.0196442	1.81343	12.0109	8	0.00247036	1.29073	12.6077	8	0.0318648	1.30929	12.0023	6	0.0134602	1.67986	12.3937	5
MT006869		TIGR-MtGI7: TC88251 similar to PIR|C96703|C96703 hypothetical protein T23K23.13 [imported] - Arabidopsis thaliana, partial (73%); oligo-TC evalue 2e-33...	MtC20213_GC	MtC20213_GC	Glycosyl transferase, family 20; Trehalose-phosphatase;	AT4G17770.1(%LS=76,0.0)	glycosyl transferase family 20 protein / trehalose-phosphatase family protein	sp:P78875:TPP1_SCHPO(%LS=73,4e-89)	Trehalose-phosphatase 3.1.3.12 Trehalose 6-phosphate phosphatase TPP Complete proteome Hydrolase			diff1		0.028754	0.42346	6.46626	7	0.0398922	0.680583	6.80028	4	0.0230875	0.564434	6.26661	7	0.206397	-0.10387	5.93156	5	0.687228	-0.0362897	5.97844	6	0.00157788	0.974219	6.61444	5	0.00345627	0.586158	6.51193	7
MT002817		TIGR-MtGI7: TC88761 similar to GP|20197396|gb|AAC67353.2 expressed protein {Arabidopsis thaliana}, partial (8%); oligo-TC evalue 2e-33...	IMGA:AC155890_1.2	MtC63383_GC	Glycosyl transferase, family 8 AC155890.2 39926-32430 E EGN_Mt060719 20060801	AT2G38650.1(%LS=47,2e-93)	glycosyl transferase family 8 protein	sp:Q9LSG3:QUA1_ARATH(%LS=60,1e-35)	Glycosyltransferase QUASIMODO1 2.4.1.- Cell adhesion Cell wall Coiled coil Glycoprotein Glycosyltransferase Golgi apparatus Membrane Signal-anchor Tran			diff1		0.109767	0.235202	11.3979	5	0.00251796	0.983344	11.7849	8	0.000384773	0.795392	10.9442	7	0.11296	0.709853	11.255	6	0.0116408	0.439913	11.5058	8	0.0152007	0.684297	11.3209	8	0.000903866	0.881372	11.8057	8
MT012704		TIGR-MtGI7: TC93265 similar to GP|5882724|gb|AAD55277.1| F25A4.4 {Arabidopsis thaliana}, partial (64%); oligo-TC evalue 2e-33...	IMGA:AC147483_5.2	MtD07101_GC	GNS1/SUR4 membrane protein AC147483.13 36218-37263 F EGN_Mt060719 20060801	AT4G36830.1(%LS=92,1e-100)	GNS1/SUR4 membrane family protein	sp:P40319:ELO3_YEAST(%LS=77,5e-08)	#E# PM=8649379;8027068; Elongation of fatty acids protein 3 SUR4 protein SRE1 protein v- SNARE bypass mutant gene 1 protein Complete proteome Fatty acid biosynthesis Lipid synth			diff1		0.123925	0.634884	7.54426	4	0.007663	0.604752	8.65146	5	0.0353945	0.526728	7.12001	7	0.297553	0.130156	7.64828	7	0.0885516	0.257125	7.97631	8	0.0039967	0.785278	7.28283	8	0.0455129	0.507896	7.9395	7
MT014419		TIGR-MtGI7: TC86283 EGAD|127388|135851 Alfin-1 {Medicago sativa}, partial (97%); oligo-TC evalue 2e-33...	IMGA:AC161569_22.1	MtD15276_GC	Epoxide hydrolase N-terminal domain-like phosphatase AC161569.7 86468-88490 F EGN_Mt060719 20060801	AT2G32150.1(%LS=64,2e-51)	haloacid dehalogenase-like hydrolase family protein					diff1		0.210494	0.684354	7.77754	6	0.0289547	1.06527	8.03189	8	0.00554484	0.758676	7.82	7	0.0347543	1.26011	7.81287	6	0.00238472	0.97686	8.14281	7	0.0879916	0.673066	7.49481	6	0.0904783	0.556507	8.5903	7
MT002588		TIGR-MtGI7: TC79728 similar to GP|22136692|gb|AAM91665.1 unknown protein {Arabidopsis thaliana}, partial (79%); oligo-TC evalue 2e-33...	IMGA:AC125478_3.2	MtD01924_GC	Haloacid dehalogenase/epoxide hydrolase; HAD-superfamily subfamily IA hydrolase, REG-2-like AC125478.14 16361-20356 F EGN_Mt060719 20060801	AT2G41250.1(%LS=24,6e-28)	haloacid dehalogenase-like hydrolase family protein	sp:Q8TWR2:Y970_METKA(%LS=18,6e-05)	Putative HAD-hydrolase MK0970 3.-.-.- Complete proteome Hydrolase Hypothetical protein			diff1		0.643774	-0.0459549	6.45605	5	0.0209551	0.669547	6.63294	8	0.00249273	0.993393	6.73188	7	0.434042	0.132523	6.24654	7	0.267306	0.116134	6.96564	7	0.0115433	0.665441	6.55716	7	0.0124963	0.658943	6.74759	8
MT007570		TIGR-MtGI7: TC86176 similar to PIR|S59538|S59538 heat shock transcription factor HSF34 - soybean, partial (85%); oligo-TC evalue 2e-33...	IMGA:CR954193_15.2	MtC60174_GC	HSF/ETS, DNA-binding CR954193.3 88172-90657 F EGN_Mt060719 20060801	AT4G36990.1(%LS=75,2e-36)	heat shock factor protein 4 (HSF4) / heat shock transcription factor 4 (HSTF4)	sp:P22335:HSF24_LYCPE(%LS=78,3e-42)	Heat shock factor protein			diff1		0.173408	1.84539	8.14978	6	0.00833885	3.48487	9.80164	7	0.0355698	1.476	8.752	5	0.0638327	1.47602	8.57633	5	0.0391733	1.95005	8.52656	8	0.0702326	2.22255	8.05957	6	0.00754078	2.53024	9.33604	8
MT008525		TIGR-MtGI7: TC87500 similar to PIR|T05686|T05686 farnesylated protein ATFP6 - Arabidopsis thaliana, partial (95%); oligo-TC evalue 2e-33...	IMGA:CU024868_30.1	MtD07003_GC	Heavy metal transport/detoxification protein CU024868.2 78220-78981 F EGN_Mt060719 20060801	AT4G38580.1(%LS=100,6e-61)	heavy-metal-associated domain-containing protein / copper chaperone (CCH)-related	sp:Q6BK66:CCS1_DEBHA(%LS=23,2e-04)	Superoxide dismutase 1 copper chaperone Chaperone Complete proteome Copper Metal-binding			diff1		0.362525	0.524053	8.9107	7	0.0111207	2.16836	10.0112	8	0.0488247	0.613064	8.20335	8	0.0453691	1.82685	9.50249	8	0.232946	0.500734	9.39248	8	0.0147426	1.5103	8.89245	8	0.00271079	1.70606	10.0977	8
MT007446		TIGR-MtGI7: TC85984 homologue to GP|15076863|gb|AAK82969.1 putative heme oxygenase 1 precursor {Pisum sativum}, partial (84%); oligo-TC evalue 2e-33...	MtC10279_GC	MtC10279_GC	Haem oxygenase;	AT2G26670.1(%LS=100,1e-105)	heme oxygenase 1 (HO1) (HY1)	sp:P14791:HMOX1_CHICK(%LS=67,3e-06)	Heme oxygenase 1 1.14.99.3 HO-1 Direct protein			diff1		0.695321	-0.114355	7.94169	8	0.00914448	1.07871	8.14061	7	0.00142059	0.720436	8.1415	7	0.242541	1.26692	8.60878	5	0.238803	0.310361	7.87002	7	0.00532609	1.0441	8.19013	6	0.00106316	1.96544	8.88336	6
MT011545		TIGR-MtGI7: TC82793 similar to GP|8778238|gb|AAF79247.1| F10B6.11 {Arabidopsis thaliana}, partial (4%); oligo-TC evalue 2e-33...	MtD03724_GC	MtD03724_GC	EGF-like region; Phospholipase A2, active site;	AT1G14710.2(%LS=17,5e-28)	hydroxyproline-rich glycoprotein family protein					diff1		0.640354	0.156538	11.9058	6	0.000415503	1.64983	12.1514	8	0.0237448	1.29594	11.462	6	0.0144716	1.64794	11.8979	8	0.00348884	0.642344	11.996	8	0.0198122	1.52942	11.3316	8	0.0133134	1.41872	12.4429	6
MT015025		TIGR-MtGI7: BG581341 GP|23499153|em hypothetical protein {Plasmodium falciparum 3D7}, partial (6%); oligo-TC evalue 2e-33...	IMGA:AC175537_16.1	MtD02399_GC	hypothetical protein AC175537.18 167692-169802 E EGN_Mt060719 20060801	AT4G11430.1(%LS=73,8e-07)	hydroxyproline-rich glycoprotein family protein	sp:P02840:SGS3_DROME(%LS=45,7e-07)	Salivary glue protein	NCR251-TC31009		diff1		0.190434	0.200757	7.1305	5	0.00131819	1.9675	8.2733	7	0.00111706	2.24573	8.31175	6	0.277432	0.33739	7.1186	6	0.00271105	1.03267	7.83782	8	0.0171186	0.493714	7.17892	7	0.0407216	0.776553	7.74875	7
MT011222		TIGR-MtGI7: TC82044 similar to PIR|B86285|B86285 hypothetical protein AAD39642.1 [imported] - Arabidopsis thaliana, partial (16%); oligo-TC evalue 2e-33...	IMGA:AC144731_48.2	MtD03756_GC	hypothetical protein AC144731.15 77556-74546 E EGN_Mt060719 20060801	AT1G15130.1(%LS=18,7e-34)	hydroxyproline-rich glycoprotein family protein chr1:5205997-5209910 REVERSE	sp:P13983:EXTN_TOBAC(%LS=16,7e-11)	Extensin precursor Cell wall hydroxyproline-rich glycoprotein Cell wall Glycoprotein Hydroxylation Repeat Signal Structural protein			diff1		0.00869118	-0.459042	12.1759	5	0.000720834	1.36851	12.5964	7	0.0071729	0.824149	12.2395	6	0.120631	0.950025	12.0609	6	0.565353	-0.144647	12.5658	6	0.0441186	0.820258	12.2478	8	0.00779515	1.05672	12.6501	6
MT010860		TIGR-MtGI7: TC81629 similar to GP|15081654|gb|AAK82482.1 AT4g26750/F10M2390 {Arabidopsis thaliana}, partial (19%); oligo-TC evalue 2e-33...	IMGA:CT009653_8.2	MtC90989_GC	Protein of unknown function DUF605 CT009653.2 5323-8550 F EGN_Mt060719 20060801	AT4G26750.1(%LS=63,2e-48)	hydroxyproline-rich glycoprotein family protein chr4:13475700-13478503 REVERSE	sp:P13983:EXTN_TOBAC(%LS=37,3e-19)	Extensin precursor Cell wall hydroxyproline-rich glycoprotein Cell wall Glycoprotein Hydroxylation Repeat Signal Structural protein			diff1		0.134471	0.579867	12.3238	5	0.0282732	2.43451	13.361	4	0.00117721	2.90055	12.3899	6	0.0320892	2.8002	12.4017	7	0.103106	0.564048	13.1028	7	0.00396158	2.51992	12.4451	5	0.0291153	3.28969	12.8345	3
MT014881		TIGR-MtGI7: TC92369; oligo-TC evalue 2e-33...	IMGA:AC148652_11.1	MtC90753_GC	hypothetical protein AC148652.1 18750-44497 E EGN_Mt060719 20060801	ATMG00860.1(%LS=82,2e-25)	hypothetical protein chrM:235916-236392 FORWARD	sp:Q05654:RT21_SCHPO(%LS=64,1e-138)	Retrotransposable element Tf2 155 kDa protein			diff1		0.550911	0.0575558	7.4017	7	0.000296328	1.48129	7.95673	7	2.45694e-05	1.80966	8.10852	8	0.217244	0.297858	7.22244	8	0.0130294	0.191273	7.54055	7	0.0108246	0.824956	7.66097	8	0.00138167	0.606006	7.54166	8
MT002657		TIGR-MtGI7: TC88794 similar to GP|15524453|emb|CAC69349. unnamed protein product {Glycine max}, partial (79%); oligo-TC evalue 1e-28...	MtC61233_GC	MtC61233_GC	Pectinesterase inhibitor;	AT1G47960.1(%LS=78,9e-33)	invertase/pectin methylesterase inhibitor family protein	sp:Q8GT41:PLA1_PLAAC(%LS=98,2e-13)	#E# PM=12859456; Putative invertase inhibitor precursor Pollen allergen Pla a 1 Allergen Direct protein sequencing Signal			diff1		0.174492	1.44702	7.1707	6	0.0167851	2.78121	8.44421	7	0.00371669	1.35843	7.07737	7	0.0310218	2.49192	9.10694	7	0.0645077	1.46147	7.92855	8	0.0242225	1.86108	7.34728	8	0.0143489	1.81987	8.78253	7
MT009244		TIGR-MtGI7: TC87976 similar to GP|15144508|gb|AAK84475.1 unknown {Lycopersicon esculentum}, partial (80%); oligo-TC evalue 4e-31...	IMGA:AC174339_22.1	MtC60755_GC	Isochorismatase hydrolase AC174339.10 39696-36837 E EGN_Mt060719 20060801	AT2G22570.1(%LS=45,7e-33)	isochorismatase hydrolase family protein	sp:Q8K999:Y450_BUCAP(%LS=31,7e-05)	Hypothetical transport protein			diff1		0.742598	0.0521128	6.35065	8	0.00105502	1.33657	7.2216	8	0.0075439	0.646647	7.05768	7	0.194012	0.580808	6.58094	5	0.058578	0.453866	6.92843	8	0.00844249	0.705241	6.89544	7	0.00562138	0.947661	7.27089	8
MT000300		TIGR-MtGI7: TC85827 similar to GP|16930473|gb|AAL31922.1 At1g09660/F21M125 {Arabidopsis thaliana}, partial (65%); oligo-TC evalue 2e-33...	IMGA:AC140549_7.2	MtC30099_GC	KH AC140549.12 33989-37201 F EGN_Mt060719 20060801	AT1G09660.1(%LS=32,2e-31)	KH domain-containing quaking protein	sp:Q91XU1:QKI_RAT(%LS=11,2e-05)	Quaking protein			diff1		0.251031	0.189926	6.82763	3	0.00136767	0.723397	7.01981	7	0.00212069	0.639382	6.68607	8	0.0280465	0.480444	6.81044	7	0.473065	0.0513006	6.77954	8	0.0137892	0.382826	6.84461	7	0.0412471	0.355833	6.99946	6
MT010267		TIGR-MtGI7: TC89661 weakly similar to GP|18252885|gb|AAL62369.1 unknown protein {Arabidopsis thaliana}, partial (70%); oligo-TC evalue 2e-33...	IMGA:AC174351_18.2	MtD02256_GC	Glyoxalase/bleomycin resistance protein/dioxygenase AC174351.5 91943-92977 F EGN_Mt060719 20060801	AT1G80160.1(%LS=82,5e-32)	lactoylglutathione lyase family protein / glyoxalase I family protein					diff1		0.0744083	0.326368	5.68586	8	0.00137091	0.782943	5.84865	7	0.00258156	0.730207	5.79871	7	0.456931	0.4023	5.66741	6	0.0284024	0.497742	5.92268	6	0.00263315	1.58461	6.24568	7	0.00639544	1.66816	6.4623	8
MT001306		TIGR-MtGI7: TC78397 weakly similar to GP|18072503|emb|CAC85156. galactose binding lectin {Arachis hypogaea}, partial (16%); oligo-TC evalue 2e-33...	MtD00282_GC	MtD00282_GC	Concanavalin A-like lectin/glucanase;	AT4G02420.1(%LS=38,1e-06)	lectin protein kinase	sp:Q41160:LCB3_ROBPS(%LS=98,3e-26)	Putative bark agglutinin LECRPA3 precursor Fragment Calcium Glycoprotein Lectin Manganese Metal-binding Signal	PsNlec1-like		diff1		0.150389	1.13687	6.07714	6	6.82144e-05	5.07364	8.32038	8	0.000335467	3.64621	8.29535	7	0.0945115	2.11099	6.80593	6	0.0211952	1.45824	6.07978	8	0.000446876	2.70721	7.20455	7	0.00328395	3.62275	7.45813	8
MT000245		TIGR-MtGI7: TC85729 weakly similar to GP|4115549|dbj|BAA36416.1 lectin-related polypeptide {Robinia pseudoacacia}, partial (55%); oligo-TC evalue 2e-33...	MtC60066_GC	MtC60066_GC	Concanavalin A-like lectin/glucanase;	AT5G10530.1(%LS=38,1e-24)	lectin protein kinase	sp:Q41160:LCB3_ROBPS(%LS=100,3e-70)	Putative bark agglutinin LECRPA3 precursor Fragment Calcium Glycoprotein Lectin Manganese Metal-binding Signal			diff1		0.510639	0.410934	5.84202	7	0.0347359	1.75864	6.43078	6	0.00022341	1.75675	6.55567	8	0.236997	1.44449	6.34223	6	0.0100067	1.69934	6.34619	7	0.00127108	3.28108	6.60768	8	0.00491377	2.98702	6.83219	8
MT008293		TIGR-MtGI7: TC78356 weakly similar to GP|18092161|gb|AAL59140.1 cGMP-gated channel {Oncorhynchus mykiss}, partial (4%); oligo-TC evalue 2e-33...	MtC10073_GC	MtC10073_GC		AT3G19020.1(%LS=8,2e-05)	leucine-rich repeat family protein / extensin family protein	sp:Q8WYB5:MYST4_HUMAN(%LS=3,9e-05)	Histone acetyltransferase MYST4 2.3.1.48 2.3.1.- MYST protein			diff1		0.147351	1.45351	7.52158	2	0.00303088	2.75301	8.35866	5	0.00528975	2.01486	8.42637	7	0.137838	1.28029	7.04338	6	0.207792	0.82393	8.42388	5	0.00330821	2.49349	8.04725	5	0.0344151	2.09086	8.23744	7
MT012739		TIGR-MtGI7: TC92045; oligo-TC evalue 2e-33...	IMGA:AC160842_59.1	MtD05215_GC	hypothetical protein AC160842.22 162582-160518 E EGN_Mt060719 20060801	AT4G13340.1(%LS=15,2e-19)	leucine-rich repeat family protein / extensin family protein	sp:P21997:SSGP_VOLCA(%LS=19,1e-19)	Sulfated surface glycoprotein 185 precursor SSG 185 Direct protein			diff1		0.336507	0.104611	7.60904	5	0.000221587	1.32269	8.74499	7	0.000109732	1.53818	8.76557	8	0.0584999	0.718473	8.11424	8	0.000904778	0.569067	8.35887	7	0.000428694	1.35292	8.50182	6	0.0119166	1.18075	8.74631	5
MT014759	Mtr.12464.1.S1_s_at	TIGR-MtGI7: TC81587 similar to PIR|C85435|C85435 hypothetical protein AT4g36860 [imported] - Arabidopsis thaliana, partial (22%); oligo-TC evalue 2e-33...	IMGA:AC148241_5.2	MtC30535.1_GC	LIM, zinc-binding; Ubiquitin interacting motif; Peptidase M, neutral zinc metallopeptidases, zinc-binding site AC148241.21 48197-52546 E EGN_Mt060719 20060801	AT4G36860.2(%LS=19,5e-41)	LIM domain-containing protein	sp:Q8BYH8:CHD9_MOUSE(%LS=2,2e-05)	Chromodomain-helicase-DNA-binding protein			diff1	C	0.0371313	-0.225882	6.26008	3	0.0131043	0.768623	7.2113	2	0.00795053	0.528997	6.69499	8	0.479043	0.192516	6.30891	3	0.397403	-0.0543038	6.65686	4	0.00119826	0.662392	6.77599	5	0.0114253	0.828451	7.00371	5
MT011848		TIGR-MtGI7: TC82897 similar to GP|16604396|gb|AAL24204.1 AT5g18630/T1A410 {Arabidopsis thaliana}, partial (35%); oligo-TC evalue 2e-33...	IMGA:AC175685_8.1	MtC90915_GC	Lipase, class 3 AC175685.2 109648-105703 E EGN_Mt060719 20060801	AT5G18630.1(%LS=22,5e-25)	lipase class 3 family protein					diff1		0.147282	-0.170656	7.60285	6	0.000199325	0.630329	7.77633	7	0.00152636	0.683511	7.53398	7	0.0461	0.519714	7.54745	7	0.00402342	0.505553	7.54302	8	0.00148842	0.426097	7.53454	8	0.00205596	0.590896	7.87456	8
MT000721		TIGR-MtGI7: TC86404 homologue to PIR|T07126|T07126 magnesium chelatase (EC 4.99.1.-) chain chlH - soybean, partial (61%); oligo-TC evalue 2e-33...	MtC60262_GC	MtC60262_GC	CobN/magnesium chelatase;	AT5G13630.1(%LS=61,0.0)	magnesium-chelatase subunit chlH	sp:O50314:BCHH_CHLVI(%LS=65,1e-150)	Magnesium-chelatase subunit H 6.6.1.1 Mg-protoporphyrin IX chelatase subunit H Bacteriochlorophyll biosynthesis Chlorophyll biosynthesis Ligase Photosynthesis			diff1		0.0708582	0.222804	5.17737	5	0.0659634	0.550918	5.18088	8	0.00887673	0.897219	5.58729	7	0.628371	-0.0406842	5.05607	7	0.007819	0.258612	5.03012	7	0.00784418	0.402296	5.08938	7	0.0307128	0.75752	5.34237	7
MT008975		TIGR-MtGI7: TC87699 similar to GP|13540262|gb|AAK29382.1 MAP kinase phosphatase {Arabidopsis thaliana}, partial (32%); oligo-TC evalue 2e-33...	IMGA:CT573420_3.1	MtD00642_GC	Dual specificity protein phosphatase CT573420.5 26327-29637 E EGN_Mt060719 20060801	AT3G55270.1(%LS=55,3e-73)	MAP kinase phosphatase (MKP1)	sp:Q9PW71:DUS4_CHICK(%LS=43,2e-23)	Dual specificity protein			diff1		NaN	0.434468	6.84356	1	0.00613465	0.795485	6.78713	5	0.00880915	0.83813	7.1067	6	0.0391739	0.504475	6.89753	3	0.144287	0.806576	8.11807	4	0.0162187	0.710361	6.79702	5	0.00369394	0.819529	7.33453	8
MT001188		TIGR-MtGI7: TC78456 similar to GP|11994404|dbj|BAB02363. gb|AAC28507.1~geneid MIL23.25~strong similarity to unknown protein {Arabidopsis thaliana}, partial (40%); oligo-TC evalue 2e-33...	IMGA:AC124969_55.2	MtC60433.1_GC	TRANSPARENT TESTA 12 protein. (exp=-1; wgp=0; cg=-1; genomes=0, putative AC124969.12 84980-86793 E EGN_Mt060719 20060801	AT3G21690.1(%LS=16,8e-27)	MATE efflux family protein	sp:Q9LYT3:TT12_ARATH(%LS=16,1e-17)	TRANSPARENT TESTA 12 protein			diff1		0.267432	-0.165877	5.97308	5	0.000671496	1.15561	6.47707	7	0.0044476	1.00199	6.47401	8	0.101113	1.05682	6.40791	6	0.813629	0.0848348	6.77554	6	0.00105142	0.743032	6.20291	8	0.0043268	1.11141	6.38913	6
MT012404		TIGR-MtGI7: TC92240 weakly similar to GP|18958689|gb|AAL82672.1 putative membrane protein {Oryza sativa (japonica cultivar-group)}, partial (15%); oligo-TC evalue 2e-33...	MtD05539_GC	MtD05539_GC	Multi antimicrobial extrusion protein MatE; TonB box, N-terminal;	AT3G08040.1(%LS=18,4e-25)	MATE efflux family protein					diff1		0.638594	-0.0525767	5.21745	4	0.00309183	0.630566	5.27511	6	0.010174	0.306465	5.36883	6	0.271736	0.357521	5.11461	6	0.00719059	0.144543	5.01051	7	0.00916515	0.565831	5.17741	6	0.00313543	0.805482	5.35458	8
MT010360		TIGR-MtGI7: TC89766 weakly similar to SP|P56045|RL20HELPY 50S ribosomal protein L20. [Campylobacter pylori] {Helicobacter pylori}, partial (11%); oligo-TC evalue 2e-33...	IMGA:AC153003_31.2	MtD03506_GC	hypothetical protein AC153003.14 73050-77827 E EGN_Mt060719 20060801	AT1G10970.1(%LS=22,4e-25)	metal transporter	sp:O04089:ZIP4_ARATH(%LS=24,2e-24)	Zinc transporter 4			diff1		0.720129	-0.0325328	5.67603	3	0.000340074	1.06574	6.71107	8	0.00441088	0.868756	6.47438	6	0.780047	0.0319901	6.29339	6	0.0109801	-0.124273	6.18929	8	0.0109935	0.95822	6.62754	5	0.0389109	0.209412	5.91348	6
MT015524		TIGR-MtGI7: TC77937 similar to GP|14715462|dbj|BAB62040. CjMDR1 {Coptis japonica}, partial (24%); oligo-TC evalue 6e-24...	IMGA:AC174332_22.1	MtC00486.3_GC	CMP/dCMP deaminase, zinc-binding; Cyclic peptide transporter AC174332.7 19770-12264 E EGN_Mt060719 20060801	AT1G02520.1(%LS=22,1e-80)	multidrug resistance P-glycoprotein	sp:Q9FWX7:MDR8_ARATH(%LS=22,7e-80)	Multidrug resistance protein			diff1		0.0177977	-0.534219	7.06901	5	0.0106793	0.552562	7.49726	6	0.000676338	1.18058	7.59789	7	0.316182	0.398042	7.34712	6	0.00023957	0.7008	7.6662	8	0.00363391	0.643156	7.46972	7	0.00031116	0.930161	7.58965	8
MT002365		TIGR-MtGI7: TC79924 weakly similar to GP|15146278|gb|AAK83622.1 AT5g20070/F28I16220 {Arabidopsis thaliana}, partial (21%); oligo-TC evalue 2e-33...	MtD01225_GC	MtD01225_GC		AT5G20070.1(%LS=47,4e-52)	MutT/nudix family protein	sp:Q94A82:NUD19_ARATH(%LS=47,2e-51)	Probable NADH pyrophosphatase NUDT19			diff1		0.0961692	1.05597	12.5168	4	0.00123007	2.77629	13.2894	7	0.00100647	3.16092	12.2029	7	0.0239447	3.18845	12.503	8	0.67361	0.244631	13.1428	5	0.00897554	3.00597	12.4329	4	0.0234692	3.39728	12.9952	3
MT001698		TIGR-MtGI7: TC87973 weakly similar to PIR|D86282|D86282 protein F10B6.26 [imported] - Arabidopsis thaliana, partial (82%); oligo-TC evalue 2e-33...	IMGA:AC174349_6.1	MtC50923.1_GC_Contig2	NUDIX hydrolase AC174349.10 8296-10388 E EGN_Mt060719 20060801	AT1G18300.1(%LS=54,4e-33)	MutT/nudix family protein	sp:Q9LE73:NUDT4_ARATH(%LS=54,2e-32)	Nudix hydrolase 4 3.6.1.- AtNUDT4 ADP-ribose pyrophosphatase EC Hydrolase Magnesium Manganese Metal-binding NAD			diff1		0.203683	0.66706	6.65287	5	0.00514323	1.45585	7.0165	7	0.00253681	1.22108	7.04562	7	0.0301481	0.591389	6.4871	8	0.0263025	1.4728	6.7784	7	0.00226801	0.834754	6.51312	8	0.00044404	1.54952	7.19578	7
MT006461		TIGR-MtGI7: TC84394 similar to PIR|T05803|T05803 hypothetical protein M7J2.190 - Arabidopsis thaliana, partial (7%); oligo-TC evalue 2e-33...	IMGA:AC140670_29.1	MtD31066_GC	NUDIX hydrolase AC140670.6 110571-107805 E EGN_Mt060719 20060801	AT4G12720.3(%LS=19,6e-13)	MutT/nudix family protein	sp:Q94B74:NUDT2_ARATH(%LS=33,1e-12)	Nudix hydrolase 2 3.6.1.- AtNUDT2 ADP-ribose pyrophosphatase EC Hydrolase Magnesium Manganese Metal-binding NAD			diff1		0.501171	0.0782371	5.15611	7	0.00617218	0.755707	5.44389	6	0.00295344	0.326502	5.40313	8	0.0721337	0.496475	5.45381	6	0.148482	0.19332	5.64287	7	0.00823529	0.625359	5.4738	7	0.00540329	0.792589	5.62019	7
MT001597		TIGR-MtGI7: TC78291 weakly similar to PIR|A84793|A84793 nodulin-like protein [imported] - Arabidopsis thaliana, partial (54%); oligo-TC evalue 3e-26...	MtD02269_GC	MtD02269_GC	TonB box, N-terminal;	AT4G08290.1(%LS=93,1e-101)	nodulin MtN21 family protein	sp:Q6J163:5NG4_PINTA(%LS=85,4e-61)	Auxin-induced protein			diff1		0.431601	0.438291	6.43828	3	0.000965297	1.60342	6.94402	6	0.000361257	1.44647	6.71694	8	0.0084616	-0.414587	5.65595	8	0.0071519	0.565336	6.24552	7	0.000535096	0.676583	6.40759	7	0.00758083	1.00788	6.52899	6
MT014322		TIGR-MtGI7: TC76987 similar to SP|P93848|LGB2VICFA Leghemoglobin 29 (VfLb29). [Broad bean] {Vicia faba}, complete; oligo-TC evalue 2e-33...	MtC60411_GC	MtC60411_GC	Globin; Globin-related;	AT3G10520.1(%LS=75,2e-32)	non-symbiotic hemoglobin 2 (HB2) (GLB2)	sp:P28010:LGB4_MEDSA(%LS=81,3e-44)	Leghemoglobin Heme Iron Metal-binding Nitrogen fixation Oxygen transport Transport			diff1		0.246702	0.886551	6.36861	8	0.000759376	5.30278	8.6208	7	0.00170021	3.98251	9.56819	7	0.178305	2.19886	7.5619	7	0.0304573	2.60966	7.45283	7	0.0111251	2.54327	7.09597	7	0.0138306	3.99373	8.81389	6
MT014486		TIGR-MtGI7: TC77993 similar to SP|P93848|LGB2VICFA Leghemoglobin 29 (VfLb29). [Broad bean] {Vicia faba}, complete; oligo-TC evalue 2e-33...	MtC60279_GC	MtC60279_GC	Globin; Globin-related;	AT3G10520.1(%LS=94,2e-37)	non-symbiotic hemoglobin 2 (HB2) (GLB2)	sp:P93848:LGB2_VICFA(%LS=99,2e-56)	Leghemoglobin 29 VfLb29 Heme Iron Metal-binding Nitrogen fixation Oxygen transport Transport	MtLb29		diff1		0.339165	0.68091	6.06003	7	0.000202445	5.04739	8.28858	7	0.000231432	3.96481	8.96006	8	0.17853	1.55122	6.77285	7	0.044214	1.80061	6.98254	7	0.0169952	1.82282	6.51912	8	0.00544075	3.90327	8.05682	8
MT003786		TIGR-MtGI7: TC80495 similar to SP|P42511|LGBCANLI Leghemoglobin. {Canavalia lineata}, partial (94%); oligo-TC evalue 2e-33...	MtC61128_GC	MtC61128_GC	Globin; Globin-related;	AT3G10520.1(%LS=93,5e-41)	non-symbiotic hemoglobin 2 (HB2) (GLB2)	sp:P42511:LGB_CANLI(%LS=98,4e-49)	Leghemoglobin Heme Iron Metal-binding Nitrogen fixation Oxygen transport Transport			diff1		0.299992	0.631155	6.72232	7	0.00125298	4.15105	8.12658	6	0.000973446	2.35775	7.96628	7	0.166704	1.09966	6.81678	4	0.0484223	1.17112	7.16934	7	0.00337627	2.24777	6.97937	8	0.00682141	1.63342	7.42669	7
MT011385		TIGR-MtGI7: TC78496 similar to PIR|T49936|T49936 hypothetical protein F17I14.190 - Arabidopsis thaliana, partial (23%); oligo-TC evalue 2e-33...	IMGA:AC144564_44.2	MtC45314_GC	hypothetical protein AC144564.12 130605-129960 E EGN_Mt060719 20060801	AT5G64430.1(%LS=30,1e-04)	octicosapeptide/Phox/Bem1p (PB1) domain-containing protein					diff1		0.112265	0.977909	6.67986	7	0.00460354	2.24399	7.95697	8	0.0660023	0.786091	5.87494	6	0.037026	1.94405	8.43957	7	0.0591686	1.1266	7.21612	7	0.0304042	1.86782	7.29429	6	0.00796775	1.943	7.90197	7
MT005989		TIGR-MtGI7: TC90545 similar to GP|11072026|gb|AAG28905.1 F12A21.16 {Arabidopsis thaliana}, partial (33%); oligo-TC evalue 2e-33...	IMGA:CT573421_27.2	MtD06120_GC	Peptidase M3A and M3B, thimet/oligopeptidase F CT573421.5 110632-117168 E EGN_Mt060719 20060801	AT1G67690.1(%LS=8,3e-19)	peptidase M3 family protein / thimet oligopeptidase family protein					diff1		0.139142	0.152896	5.47119	6	0.000671496	2.14844	6.45262	6	0.00147878	1.63298	6.556	8	0.38935	0.179452	5.29126	6	0.0126427	0.310584	5.61536	8	0.00322046	1.04657	5.93507	7	0.059041	1.03779	5.96635	3
MT004833		TIGR-MtGI7: TC91515 similar to GP|23310840|gb|AAN19110.1 Sequence 6 from patent US 6403859, partial (85%); oligo-TC evalue 2e-33...	IMGA:AC129092_23.2	MtD26179_GC	Pyridoxal kinase , putative AC129092.13 34923-29341 H EGN_Mt060719 20060801	AT5G37850.1(%LS=15,4e-13)	pfkB-type carbohydrate kinase family protein	sp:Q8W1X2:PDXK_ARATH(%LS=15,3e-12)	Pyridoxal kinase 2.7.1.35 Pyridoxine kinase Pyridoxal kinase- like protein			diff1		0.0675876	0.338845	6.16179	3	0.00034129	1.53693	6.78922	7	0.00362938	1.11622	6.53545	8	0.313093	0.375306	6.31296	5	0.622682	0.0757893	5.90485	8	0.00223394	1.07953	6.37555	4	0.00281454	1.31429	6.55105	7
MT010993		TIGR-MtGI7: TC90437 similar to GP|18377969|gb|AAL67127.1 unknown protein {Arabidopsis thaliana}, partial (81%); oligo-TC evalue 2e-33...	IMGA:AC145330_5.2	MtC61436_GC	Engulfment and cell motility, ELM AC145330.19 35521-31324 E EGN_Mt060719 20060801	AT3G03610.1(%LS=12,8e-15)	phagocytosis and cell motility protein ELMO1-related					diff1		0.0100108	0.214169	6.18921	7	0.000860348	0.462538	6.27558	7	0.000222833	0.534194	6.16809	8	0.0830838	0.287443	6.12059	8	0.0353609	0.283122	6.37096	7	0.0338887	0.573539	6.39863	6	0.00106316	0.605951	6.41544	8
MT008874		TIGR-MtGI7: TC79403 homologue to GP|10190525|emb|CAC09322. unnamed protein product {Pisum sativum}, partial (42%); oligo-TC evalue 2e-33...	IMGA:AC148527_12.1	MtC61213_GC	Phosphoglucomutase/phosphomannomutase alpha/beta/alpha domain I AC148527.20 44804-38385 E EGN_Mt060719 20060801	AT5G51820.1(%LS=10,8e-25)	phosphoglucomutase	sp:Q23919:PGM_DICDI(%LS=11,1e-21)	Phosphoglucomutase 5.4.2.2 Glucose phosphomutase PGM Carbohydrate metabolism Glucose metabolism Isomerase Magnesium Metal-binding Phosphorylation			diff1		0.151143	0.731564	6.48323	3	0.000800698	0.597486	5.91159	7	0.0289365	0.560078	6.19252	6	0.343378	0.134192	5.73226	6	0.322922	0.131411	6.32379	7	0.0247162	0.977782	6.21645	6	0.0320986	0.649414	6.20741	7
MT013950		TIGR-MtGI7: TC85132; oligo-TC evalue 2e-33...	IMGA:CT963132_15.1	MtC61790_GC	Knottin CT963132.5 13236-12691 F EGN_Mt060719 20060801	AT1G55010.1(%LS=95,5e-09)	plant defensin-fusion protein	sp:O80994:AFP3_ARATH(%LS=92,6e-08)	Probable cysteine-rich antifungal protein			diff1		0.590401	0.323108	5.07129	3	0.000187153	3.21899	6.28082	7	0.000214649	2.13471	6.6977	8	0.3192	0.665144	5.55025	4	0.0805948	0.390355	5.34916	8	0.00673989	0.910432	5.57015	6	0.00886095	1.70943	5.76797	7
MT010446		TIGR-MtGI7: TC90178 similar to GP|13958032|gb|AAK50769.1 polygalacturonase {Pisum sativum}, partial (94%); oligo-TC evalue 2e-33...	MtD02239_GC	MtD02239_GC	Parallel beta-helix repeat;	AT1G60590.1(%LS=95,0.0)	polygalacturonase	sp:Q9FY19:PGLR2_JUNAS(%LS=68,3e-74)	Polygalacturonase precursor PG 3.2.1.15 Pectinase Major pollen allergen Jun a 2 Allergen Cell wall Direct protein			diff1		0.147716	1.25643	7.07714	8	0.00590802	3.80958	9.16439	7	0.04115	1.1777	7.1801	8	0.0421009	2.65722	8.68388	8	0.0571832	2.11674	8.49338	6	0.0458037	2.30876	7.71881	6	0.00759583	2.43766	8.80409	8
MT014190		TIGR-MtGI7: TC76353 PIR|S06921|UQPM polyubiquitin 5 - garden pea, partial (89%); oligo-TC evalue 2e-33...	IMGA:AC146307_7.1	MtC60490_GC	Ubiquitin AC146307.20 15436-13816 E EGN_Mt060719 20060801	AT4G05320.1(%LS=55,1e-104)	polyubiquitin (UBQ10) (SEN3)	sp:P69326:UBIQ_WHEAT(%LS=100,1e-35)	Ubiquitin Nuclear protein			diff1		0.782251	-0.0473748	11.6044	6	0.0173783	0.278727	12.2168	8	0.00145833	0.898609	11.8493	8	0.135715	0.163392	12.0852	8	0.00119609	0.361747	10.965	7	0.0309963	0.495965	12.0696	6	0.00373433	1.06713	12.1604	8
MT014185		TIGR-MtGI7: CB891360 homologue to PIR|T02995|T02 unspecific monooxygenase (EC 1.14.14.1) - common tobacco, partial (23%); oligo-TC evalue 2e-33...	IMGA:AC174341_21.1	MtC00117.15_GC	Ubiquitin AC174341.7 40649-38207 E EGN_Mt060719 20060801	AT4G05320.4(%LS=89,0.0)	polyubiquitin (UBQ10) (SEN3)	sp:P69326:UBIQ_WHEAT(%LS=100,2e-35)	Ubiquitin Nuclear protein			diff1		0.746952	-0.0325388	12.3619	7	0.072913	0.389418	12.3226	6	0.00932827	0.869269	12.6719	5	0.137339	0.298653	12.3616	7	0.0376858	0.491625	12.8831	2	0.00854404	0.633711	12.5343	5	0.00670654	0.811181	12.8127	7
MT005136		TIGR-MtGI7: TC91819 similar to GP|17064932|gb|AAL32620.1 similar to high affinity potassium transporter {Arabidopsis thaliana}, partial (19%); oligo-TC evalue 2e-33...	IMGA:CT954231_3.2	MtD05185_GC	K+ potassium transporter CT954231.1 50367-44919 E EGN_Mt060719 20060801	AT1G70300.1(%LS=45,1e-134)	potassium transporter	sp:Q8W4I4:POT6_ARATH(%LS=45,1e-134)	Potassium transporter 6 AtPOT6 AtHAK6 Ion transport Membrane Potassium Potassium transport Transmembrane Transport			diff1		0.153007	0.387422	6.22177	5	3.71127e-05	1.71576	6.56438	7	0.000680783	1.42209	6.76404	7	0.339486	0.29829	5.97237	5	0.250013	0.15513	6.1463	7	0.000704611	0.983152	6.11266	6	0.00150994	0.823231	6.42917	8
MT016320		AutoInterpro: K+ potassium transporter...	IMGA:CT954231_3.2	MtD05185_GC	K+ potassium transporter CT954231.1 50367-44919 E EGN_Mt060719 20060801	AT1G70300.1(%LS=45,1e-134)	potassium transporter	sp:Q8W4I4:POT6_ARATH(%LS=45,1e-134)	Potassium transporter 6 AtPOT6 AtHAK6 Ion transport Membrane Potassium Potassium transport Transmembrane Transport			diff1		0.102546	0.173013	5.65778	5	0.00966864	1.78061	6.88214	4	0.000687821	1.47906	6.91791	7	0.631926	0.130514	5.76841	4	0.0058603	0.217888	6.2685	6	0.0100213	0.90747	6.21351	6	0.0314647	0.540463	6.49097	6
MT001141		TIGR-MtGI7: TC78450 nodule-specific glycine-rich protein 3 [Medicago truncatula]; oligo-TC evalue 2e-33...	IMGA:AC146817_22.2	MtC60459_GC	Nodule-specific GRP-repeat AC146817.10 29153-27139 F EGN_Mt060719 20060801	AT4G08380.1(%LS=29,8e-04)	proline-rich extensin-like family protein	sp:P36079:YKI3_YEAST(%LS=14,8e-05)	Hypothetical 23.7 kDa protein	GRP3A (nodule-specific glycine-rich protein)		diff1	C	0.141032	1.31107	6.59335	7	3.5985e-05	4.55654	9.82909	8	0.00850115	3.24527	10.1812	6	0.0864402	2.53386	8.06346	7	0.117079	1.59538	8.01666	8	0.0192625	2.57599	7.8944	6	0.00309153	2.94253	8.63097	8
MT012575		TIGR-MtGI7: TC92230; oligo-TC evalue 2e-33...	IMGA:AC135848_15.1	MtC90738_GC	hypothetical protein AC135848.38 51611-51050 E EGN_Mt060719 20060801	AT1G23720.1(%LS=7,1e-04)	proline-rich extensin-like family protein					diff1		0.154771	0.309171	8.13121	6	0.00251452	0.903981	8.15293	7	0.0592002	0.59407	8.66928	6	0.593494	0.172601	7.14672	8	0.046762	0.677141	7.63245	6	0.000270386	1.4487	8.60533	8	0.0233678	1.16983	8.35901	8
MT010832		TIGR-MtGI7: TC90848 similar to GP|15810235|gb|AAL07235.1 putative Pto kinase interactor {Arabidopsis thaliana}, partial (21%); oligo-TC evalue 2e-33...	MtC91618_GC	MtC91618_GC	Protein kinase; C-5 cytosine-specific DNA methylase; Helix-turn-helix, Fis-type;	AT5G65530.1(%LS=66,1e-119)	protein kinase	sp:Q9FE20:PBS1_ARATH(%LS=71,4e-46)	#E# PM=11359614;11130714; Serine/threonine-protein kinase PBS1 2.7.11.1 AvrPphB susceptible protein 1 ATP-binding Direct protein sequencing Kinase Nucleotide-binding Phosphoryla			diff1		0.226359	0.953123	7.42584	6	0.0595622	1.7089	8.0367	5	0.0230103	0.705684	7.42911	8	0.068107	1.73898	8.42503	7	0.135543	0.865818	8.10707	8	0.0155853	1.74663	7.9197	8	0.00503104	1.69773	8.8663	8
MT014683		TIGR-MtGI7: TC89248 GP|4678270|emb|CAB41178.1 protein kinase-like protein {Arabidopsis thaliana}, partial (4%); oligo-TC evalue 2e-33...	MtD02648_GC	MtD02648_GC	Immunoglobulin/major histocompatibility complex;	AT3G57770.1(%LS=6,9e-04)	protein kinase					diff1		0.607991	0.231313	8.29684	5	0.00342303	1.60719	9.59085	8	0.0320703	0.390058	8.96698	8	0.0752366	1.11226	8.90512	7	0.207792	0.342353	8.28713	8	0.0102857	1.17822	9.11562	7	0.00266344	1.16702	9.42248	7
MT001823		TIGR-MtGI7: AL376162 similar to PIR|D84555|D845 probable protein kinase [imported] - Arabidopsis thaliana, partial (10%); oligo-TC evalue 2e-33...	MtC90782_GC	MtC90782_GC	Amino acid-binding ACT;	AT2G17700.1(%LS=43,6e-43)	protein kinase family protein	sp:Q2RNG2:GLND_RHORT(%LS=10,6e-07)	Protein-PII uridylyltransferase 2.7.7.59 PII uridylyl- transferase Uridylyl-removing enzyme UTase Complete proteome Nitrogen fixation Nucleotidyltransferase Transferase			diff1		0.150959	0.974392	6.9698	5	4.64502e-05	4.29184	8.22767	8	0.00120014	3.31289	8.84304	7	0.115771	1.64816	7.15195	7	0.310434	0.818504	7.4331	5	7.33576e-05	2.65737	7.2211	7	0.00653902	2.62539	7.34071	6
MT005483		TIGR-MtGI7: TC82895 similar to GP|9294011|dbj|BAB01914.1 casein kinase-like protein {Arabidopsis thaliana}, partial (13%); oligo-TC evalue 4e-31...	IMGA:AC146329_41.2	MtD05592_GC	Protein kinase; TonB box, N-terminal-3prime partial AC146329.19 1171-226 E EGN_Mt060719 20060801	AT3G13670.1(%LS=25,5e-20)	protein kinase family protein					diff1		0.128095	0.609346	9.03535	5	0.000950945	3.61789	10.7671	8	0.000411026	1.85751	9.60355	8	0.121677	2.32502	11.2116	4	0.0514716	1.73074	10.0189	8	0.0288809	2.68075	9.9283	6	0.0047531	2.55319	10.9985	7
MT013775		TIGR-MtGI7: TC93852; oligo-TC evalue 2e-33...	MtD06473_GC	MtD06473_GC	Protein kinase;	AT4G35780.1(%LS=8,2e-05)	protein kinase family protein					diff1		0.0440351	0.590587	6.19413	7	1.80868e-05	4.11356	8.47738	8	0.000139044	3.09891	8.49563	8	0.0769333	1.47509	7.25919	7	0.0514716	0.826559	6.84232	7	0.00057638	2.09445	7.18571	7	0.00263673	2.37945	7.59381	8
MT003532		TIGR-MtGI7: TC90255 weakly similar to PIR|T06082|T06082 protein kinase homolog T9A14.110 - Arabidopsis thaliana, partial (4%); oligo-TC evalue 2e-33...	MtD02000_GC	MtD02000_GC	Protein of unknown function DUF26;	AT4G05200.1(%LS=35,3e-28)	protein kinase family protein	sp:Q9FHD4:UDU2_ARATH(%LS=82,1e-21)	DUF26 domain-containing protein			diff1		0.106319	0.628042	6.57116	4	0.046569	1.83978	7.69629	4	0.00193011	1.73196	6.98017	8	0.372139	0.382569	6.31951	3	0.512323	0.136831	6.77145	8	0.0016626	1.16156	6.63494	6	0.0258533	1.03819	6.53369	5
MT008669		TIGR-MtGI7: TC87063 weakly similar to GP|4127461|emb|CAA09731.1 receptor-like protein kinase RLK3 {Arabidopsis thaliana}, partial (25%); oligo-TC evalue 2e-33...	IMGA:AC174280_18.1	MtD02917_GC	Protein kinase; Haem peroxidase, plant/fungal/bacterial AC174280.11 71963-68486 E EGN_Mt060719 20060801	AT4G05200.1(%LS=38,3e-56)	protein kinase family protein	sp:Q9FHD4:UDU2_ARATH(%LS=89,6e-28)	DUF26 domain-containing protein			diff1		0.0921419	0.469591	5.33425	8	0.00224472	1.16091	5.58115	7	0.00343926	0.835662	5.72203	7	0.0289968	1.28784	5.75414	6	0.0285553	0.478208	5.41208	8	0.0312546	0.674286	5.33074	7	0.0154004	0.950727	5.41261	7
MT015843		TIGR-MtGI7: TC82470 homologue to GP|23497460|gb|AAN37003.1 hypothetical protein {Plasmodium falciparum 3D7}, partial (8%); oligo-TC evalue 2e-33...	IMGA:AC158498_24.2	MtD03649_GC	tRNA-binding arm; t-snare AC158498.3 81708-85405 E EGN_Mt060719 20060801	AT5G27220.1(%LS=77,1e-34)	protein transport protein-related	sp:O67124:RAD50_AQUAE(%LS=61,6e-36)	Probable DNA double-strand break repair rad50 ATPase ATP-binding Coiled coil Complete proteome DNA damage DNA repair Hydrolase Metal-binding Nucleotide-binding Z			diff1		0.712869	0.0181251	6.06344	5	0.00157239	0.957127	6.57552	6	0.0546223	0.53565	6.17885	7	0.239169	0.103593	6.01515	4	0.177955	0.178871	6.75815	7	0.000704611	0.802029	6.39057	7	0.0508369	0.601539	6.67613	6
MT010650		TIGR-MtGI7: TC89650 homologue to GP|13274996|emb|CAC34013. soybean protox-1 {Glycine max}, partial (27%); oligo-TC evalue 2e-33...	MtD23413_GC	MtD23413_GC	Amine oxidase;	AT4G01690.1(%LS=37,5e-89)	protoporphyrinogen oxidase (PPOX)	sp:P55826:PPOC_ARATH(%LS=37,3e-88)	Protoporphyrinogen oxidase			diff1		0.208322	0.200162	5.7339	6	0.0146625	1.06719	6.20075	5	0.00496594	0.826478	6.3789	6	0.261701	0.224253	5.53396	5	0.449299	0.0622209	6.24389	7	0.00918482	0.625454	5.99337	7	0.0193493	0.609024	6.12669	7
MT008131		TIGR-MtGI7: TC86937 weakly similar to PIR|T04921|T04921 hypothetical protein T9A21.30 - Arabidopsis thaliana, partial (37%); oligo-TC evalue 2e-33...	MtD00212_GC	MtD00212_GC	Protein of unknown function DUF250;	AT1G44750.1(%LS=86,1e-93)	purine permease family protein	sp:Q10354:YDB1_SCHPO(%LS=96,0.001)	Hypothetical protein			diff1		0.629072	0.261907	5.35707	4	3.71127e-05	3.90781	7.04039	8	0.000715153	2.46939	7.1216	7	0.316193	0.974096	5.68226	5	0.0427007	0.768788	5.71464	7	0.00636612	1.85659	5.93149	6	0.00577844	2.35262	6.41182	8
MT008978		TIGR-MtGI7: TC88261 similar to PIR|S22697|S22697 extensin - Volvox carteri (fragment), partial (7%); oligo-TC evalue 2e-33...	IMGA:AC146777_23.2	MtC10894_GC	HUA2 , related AC146777.27 107316-111276 F EGN_Mt060719 20060801	AT5G23150.1(%LS=23,9e-21)	PWWP domain-containing protein	sp:P21997:SSGP_VOLCA(%LS=18,2e-13)	Sulfated surface glycoprotein 185 precursor SSG 185 Direct protein			diff1		0.109947	1.0207	8.00214	8	0.0062499	3.13765	9.97307	7	0.00134968	1.13945	8.6023	8	0.0798774	2.01264	9.38717	7	0.054811	1.62698	9.2302	8	0.0391679	2.13439	8.90473	7	0.00749682	2.00475	9.96756	7
MT001419		TIGR-MtGI7: TC78433 similar to GP|3790100|gb|AAC67586.1| pyrophosphate-dependent phosphofructokinase beta subunit {Citrus x paradisi}, partial (29%); oligo-TC evalue 2e-33...	IMGA:AC162440_8.1	MtD07320_GC	Phosphofructokinase-3prime partial AC162440.7 61739-63206 E EGN_Mt060719 20060801	AT4G04040.1(%LS=10,7e-18)	pyrophosphate--fructose-6-phosphate 1-phosphotransferase beta subunit	sp:Q41141:PFPB_RICCO(%LS=9,3e-17)	#E# PM=7835697; Pyrophosphate--fructose 6-phosphate 1-phosphotransferase beta subunit EC 2.7.1.90 PFP 6-phosphofructokinase			diff1		0.19632	0.303587	11.2502	7	0.00469513	1.19385	11.5803	6	0.00393342	0.754664	10.5528	8	0.141678	0.385646	10.7789	7	0.848177	0.0710854	10.9995	6	0.023302	0.480967	10.5309	7	0.0189691	0.532784	10.6337	8
MT008989		TIGR-MtGI7: TC87641 weakly similar to GP|19550749|gb|AAL91506.1 caffeic acid O-methyltransferase II {Nicotiana tabacum}, partial (43%); oligo-TC evalue 2e-33...	IMGA:AC150443_24.2	MtD18460_GC	O-methyltransferase, family 2; Dimerisation AC150443.2 78817-77102 E EGN_Mt060719 20060801	AT5G54160.1(%LS=33,1e-39)	quercetin 3-O-methyltransferase 1 / flavonol 3-O-methyltransferase 1 / caffeic acid/5-hydroxyferulic acid O-methyltransferase (OMT1)	sp:Q9FK25:OMT1_ARATH(%LS=33,7e-39)	Quercetin 3-O-methyltransferase 1 2.1.1.76 AtOMT1 Flavonol 3- O-methyltransferase 1 3D-structure Methyltransferase Transferase			diff1		0.39094	0.119546	5.58721	5	0.0409734	0.514657	6.00878	5	0.00775774	0.711511	5.76776	5	0.126889	0.544082	5.72116	4	0.012708	0.400097	5.64313	6	0.00444352	0.517626	5.70333	8	0.000591019	0.828274	5.94144	8
MT015987		TIGR-MtGI7: AW329243 similar to GP|16549089|db respiratory burst oxidase homolog {Solanum tuberosum}, partial (18%); oligo-TC evalue 2e-33...	IMGA:AC161241_8.1	MtC61766_GC	Calcium-binding EF-hand; Ferric reductase-like transmembrane component AC161241.18 23074-19582 E EGN_Mt060719 20060801	AT1G09090.2(%LS=20,7e-72)	respiratory burst oxidase protein B (RbohB) / NADPH oxidase	sp:Q8CIY2:DUOX1_RAT(%LS=10,2e-20)	Dual oxidase 1 precursor 1.6.3.1 1.11.1.- Calcium FAD Glycoprotein Hydrogen peroxide Membrane NADP Oxidoreductase Peroxidase Repeat Signal Thyroid hor			diff1		0.181547	0.317695	6.5706	4	6.01953e-05	1.68363	7.3014	8	0.000319889	1.73836	7.43195	8	0.0361692	0.83168	6.71348	7	0.000890749	1.099	7.20065	7	0.00390743	0.546723	6.64684	7	0.00582381	0.945514	7.3429	8
MT015310		TIGR-MtGI7: TC85875 similar to EGAD|134327|143298 leghemoglobin {Medicago sativa}, partial (95%); oligo-TC evalue 2e-33...	IMGA:AC130652_2.1	MtC60131_GC	Globin; Globin-related AC130652.27 99528-89470 E EGN_Mt060719 20060801	AT4G29090.1(%LS=37,5e-08)	reverse transcriptase	sp:P28010:LGB4_MEDSA(%LS=25,1e-11)	Leghemoglobin Heme Iron Metal-binding Nitrogen fixation Oxygen transport Transport			diff1		0.0878418	2.37643	7.72974	7	0.00211139	6.33057	10.7544	5	0.0117759	5.14108	11.5568	5	0.13446	3.05988	9.16188	7	0.0445207	3.28907	9.11644	8	0.0109935	3.83725	8.52436	8	0.0478128	4.44229	10.2942	5
MT011258		TIGR-MtGI7: TC90024 similar to GP|21537200|gb|AAM61541.1 RNA recognition motif-containing protein SEB-4 {Arabidopsis thaliana}, partial (43%); oligo-TC evalue 2e-33...	MtC90429_GC	MtC90429_GC	RNA-binding region RNP-1 (RNA recognition motif); EGF-like region;	AT1G78260.1(%LS=98,3e-70)	RNA recognition motif (RRM)-containing protein	sp:Q9H0Z9:RNPC1_HUMAN(%LS=97,1e-31)	RNA-binding region-containing protein			diff1		0.338502	0.667944	8.56677	6	0.00461619	2.60054	9.71966	7	0.00133643	1.39653	8.62067	8	0.0592663	2.24154	10.1557	6	0.0450514	1.49575	9.78946	8	0.174225	1.41808	8.08439	6	0.0343176	2.12233	10.6458	5
MT002287		TIGR-MtGI7: TC88996 similar to PIR|T00933|T00933 RNA-binding protein homolog At2g42240 - Arabidopsis thaliana, partial (51%); oligo-TC evalue 2e-33...	MtD01271_GC	MtD01271_GC	Nucleotide-binding, alpha-beta plait;	AT2G42240.1(%LS=95,2e-36)	RNA recognition motif (RRM)-containing protein	sp:Q9YGP5:RBPMS_XENLA(%LS=45,3e-15)	#E# PM=10096065; RNA-binding protein with multiple splicing homolog RBP-MS HEart			diff1		0.0947786	0.808634	8.56378	7	0.00720209	2.30399	9.98609	8	0.0131446	0.5246	7.84737	6	0.0510453	1.92935	9.86438	8	0.0298622	1.18305	9.68238	7	0.0258593	1.55626	9.03879	8	0.00637544	1.87611	9.98594	6
MT011775		TIGR-MtGI7: TC89660 similar to GP|11034579|dbj|BAB17103. hypothetical protein~similar to Arabidopsis thaliana chromosome 3 K15M2.15, partial (16%); oligo-TC evalue 2e-33...	MtD04036_GC	MtD04036_GC	Aminoacyl-tRNA synthetase, class I; Nucleotide-binding, alpha-beta plait;	AT3G15010.2(%LS=58,5e-33)	RNA recognition motif (RRM)-containing protein	sp:P48809:RB27C_DROME(%LS=44,3e-11)	#E# PM=1730754;15917496; Heterogeneous nuclear ribonucleoprotein 27C Hrb27-C hnRNP 48 HRP48.1 Alternative splicing Complete proteome Nuclear protein Repeat Ribonucleoprotein RNA			diff1		0.266404	1.26804	7.1786	4	0.00721352	2.66498	7.87552	8	0.0113404	1.07526	7.19689	7	0.126817	1.90574	8.02541	6	0.397483	0.727046	7.38527	6	0.0862274	1.76527	7.3897	6	0.00214778	1.78906	8.07697	8
MT012180		TIGR-MtGI7: TC91726 weakly similar to PIR|S46008|S46008 probable carboxypeptidase C (EC 3.4.16.5) YBR139w - yeast (Saccharomyces cerevisiae), partial (5%); oligo-TC evalue 2e-33...	MtC91674_GC	MtC91674_GC	Peptidase S10, serine carboxypeptidase;	AT5G22980.1(%LS=13,4e-11)	serine carboxypeptidase III	sp:P38109:YBY9_YEAST(%LS=13,1e-12)	#E# PM=8091856;7813418; Putative serine carboxypeptidase in ESR1-IRA1 intergenic region EC 3.4.16.- Carboxypeptidase Complete proteome Hydrolase Hypothetical protein Protease			diff1		0.238138	0.668871	5.54824	7	0.0107939	1.78874	6.67494	7	0.00746315	0.651911	6.22842	7	0.0883845	1.30948	6.53947	7	0.54516	0.359224	6.37142	5	0.0218185	1.22766	6.18551	7	0.013032	1.4202	7.2544	6
MT007225		TIGR-MtGI7: TC85674 similar to PIR|E96500|E96500 probable histidine decarboxylase [imported] - Arabidopsis thaliana, partial (85%); oligo-TC evalue 2e-33...	IMGA:AC187356_7.1	MtC00514_GC	Pyridoxal-dependent decarboxylase AC187356.1 549-15 E EGN_Mt060719 20060801	AT1G43710.1(%LS=31,6e-76)	serine decarboxylase	sp:P54772:DCHS_LYCES(%LS=35,2e-49)	Histidine decarboxylase 4.1.1.22 HDC TOM92 Decarboxylase Lyase Pyridoxal phosphate			diff1		0.0104398	0.522835	7.67323	7	0.000218568	2.04006	8.7379	6	0.00017674	1.60391	8.14115	8	0.0239011	1.48943	7.94079	7	0.0226438	0.677188	7.64507	7	0.000549286	1.30482	7.96059	8	0.00050074	1.2046	8.12017	8
MT010935		TIGR-MtGI7: TC90479 similar to GP|18844762|dbj|BAB85233. hypothetical protein {Oryza sativa (japonica cultivar-group)}, partial (56%); oligo-TC evalue 2e-33...	IMGA:CR932039_11.2	MtD03734_GC	hypothetical protein CR932039.2 94238-95171 F EGN_Mt060719 20060801	AT4G01575.1(%LS=86,8e-32)	serine protease inhibitor					diff1		0.102682	0.679095	6.16696	7	0.105074	2.9229	7.35684	3	0.000200273	2.2853	8.21782	7	0.327073	1.22505	7.30469	4	0.067755	1.21887	6.78806	5	0.0195169	1.40952	6.46134	5	0.0380887	1.73131	7.90303	7
MT008360		TIGR-MtGI7: TC78583 similar to GP|4097585|gb|AAD09518.1| NTGP4 {Nicotiana tabacum}, partial (86%); oligo-TC evalue 2e-33...	MtD00528_GC	MtD00528_GC	AIG1;	AT1G33970.2(%LS=97,1e-109)	similar to avirulence-responsive family protein / avirulence induced gene (AIG1) family protein [Arabidopsis thaliana] (TAIR:At4g09950.1); similar to putative NTGP4 [Oryza sativa (japonica cultivar-group)] (GB:XP_466219.1); contains InterPro domain AIG1 f	sp:P54120:AIG1_ARATH(%LS=84,1e-77)	Protein AIG1 Coiled coil GTP-binding Nucleotide-binding			diff1		0.484307	0.108203	6.94258	7	0.00280946	1.01983	7.65549	8	0.0187767	0.658394	6.67408	6	0.134076	0.61243	7.17542	7	0.0592447	0.300147	7.07199	8	0.00275592	1.0099	7.22027	5	0.000526733	0.881172	7.18488	8
MT015786		TIGR-MtGI7: BG580352 homologue to GP|20302996|gb| nodule-specific glycine-rich protein 2A {Medicago truncatula}, partial (44%); oligo-TC evalue 2e-33...	IMGA:AC156828_11.2	MtD02600_GC	hypothetical protein AC156828.8 44294-45002 F EGN_Mt060719 20060801	AT1G31810.1(%LS=6,5e-09)	similar to formin homology 2 domain-containing protein / FH2 domain-containing protein [Arabidopsis thaliana] (TAIR:At5g58160.1); similar to formin homology 2 domain-containing protein / FH2 domain-containing protein [Arabidopsis thaliana] (TAIR:At2g25050	sp:Q9S8M0:LECT_SOLTU(%LS=16,8e-07)	Chitin-binding lectin 1 precursor PL-I Chitin-binding Direct protein			diff1		0.33006	0.520502	7.62032	7	0.00390454	1.73071	8.02348	7	0.0131389	1.75438	8.46642	7	0.332374	0.81704	7.35204	8	0.125477	1.05637	8.51382	6	0.00467438	2.52882	8.93312	5	0.00964362	1.99573	8.73709	8
MT015537		TIGR-MtGI7: TC78576 similar to GP|21728344|gb|AAM76922.1 stem rust resistance protein Rpg1 {Hordeum vulgare subsp. vulgare}, partial (1%); oligo-TC evalue 2e-33...	MtD31267_GC	MtD31267_GC	Heavy metal transport/detoxification protein;	AT1G01490.2(%LS=24,3e-08)	similar to heavy-metal-associated domain-containing protein [Arabidopsis thaliana] (TAIR:At5g23760.1); similar to unknown [Populus tremuloides] (GB:AAO63778.1); contains InterPro domain Heavy metal transport/detoxification protein (InterPro:IPR006121) chr					diff1		0.399902	0.862945	6.56662	3	0.224715	2.13879	7.46161	2	0.000222833	1.72649	7.59586	8	0.0143665	1.23949	6.88025	4	0.00144384	2.19698	7.96142	7	0.00379307	2.24282	7.78234	5	0.0178462	1.54516	7.94632	7
MT008398		TIGR-MtGI7: TC87493 similar to PIR|T06674|T06674 hypothetical protein T17F15.40 - Arabidopsis thaliana, partial (11%); oligo-TC evalue 2e-33...	IMGA:AC146743_32.2	MtD00432_GC	Lipase, active site AC146743.11 40519-44004 E EGN_Mt060719 20060801	AT3G48090.2(%LS=50,2e-52)	similar to lipase class 3 family protein / disease resistance protein-related [Arabidopsis thaliana] (TAIR:At3g48080.1); similar to EDS1-like protein [Nicotiana benthamiana] (GB:AAL85347.1) chr3:17766359-17768742 REVERSE					diff1		0.104966	0.303488	6.45374	5	0.00161885	0.537998	6.53158	4	0.000664899	0.622109	6.30304	8	0.0801719	0.383715	6.36655	7	0.000581876	0.739311	6.58036	8	0.00017631	1.26728	6.79795	7	0.00280695	0.629802	6.93931	8
MT005253		TIGR-MtGI7: TC91139 similar to GP|15292825|gb|AAK92781.1 unknown protein {Arabidopsis thaliana}, partial (22%); oligo-TC evalue 2e-33...	IMGA:AC140026_27.2	MtD06813_GC	hypothetical protein AC140026.11 114267-122302 E EGN_Mt060719 20060801	AT4G31430.3(%LS=15,1e-09)	similar to nucleoporin-related [Arabidopsis thaliana] (TAIR:At5g20200.1); similar to OSJNBa0071I13.9 [Oryza sativa (japonica cultivar-group)] (GB:CAE03408.3) chr4:15248462-15252843 FORWARD					diff1		0.989584	0.00119964	5.89879	4	0.000100918	2.94766	7.61345	7	0.00112257	2.14727	7.66563	6	0.276816	0.552041	6.4145	5	0.0147298	0.523255	6.67387	7	0.00855329	1.4072	6.76415	6	0.0198984	1.13485	6.75138	7
MT002473		TIGR-MtGI7: TC89051 similar to GP|4371285|gb|AAD18143.1| unknown protein {Arabidopsis thaliana}, partial (26%); oligo-TC evalue 2e-33...	MtD02017_GC	MtD02017_GC	WD-40 repeat;	AT2G37160.2(%LS=82,0.0)	similar to transducin family protein / WD-40 repeat family protein [Arabidopsis thaliana] (TAIR:At3g53390.1); similar to CreC [Emericella nidulans] (GB:AAF63188.1); contains InterPro domain G-protein beta WD-40 repeat (InterPro:IPR001680) chr2:15615907-15	sp:Q8TBZ3:WDR20_HUMAN(%LS=60,3e-48)	WD-repeat protein			diff1		0.412863	0.111374	6.47947	6	0.000588308	0.957127	7.43413	8	0.00430581	0.405917	7.25312	6	0.090385	0.682171	7.10632	6	0.492512	0.135375	7.17947	6	0.0155853	0.549934	7.1245	8	0.0102043	0.562267	7.57069	8
MT010424		TIGR-MtGI7: TC90018 weakly similar to PIR|B84607|B84607 hypothetical protein At2g21950 [imported] - Arabidopsis thaliana, partial (55%); oligo-TC evalue 2e-33...	IMGA:AC146748_12.2	MtD02645_GC	Cyclin-like F-box AC146748.16 62042-64244 E EGN_Mt060719 20060801	AT2G21950.1(%LS=94,1e-110)	SKP1 interacting partner 6 (SKIP6)	sp:Q8LAW2:AFR_ARATH(%LS=69,1e-13)	Protein AFR Protein ATTENUATED FAR-RED RESPONSE Kelch repeat Phytochrome signaling pathway Repeat Ubl conjugation pathway			diff1		0.0799437	1.39011	6.93311	7	0.00665155	3.28059	8.58608	7	0.00134361	1.20434	6.92039	8	0.0838584	2.48436	8.26326	6	0.0829272	1.12594	7.06736	8	0.0171054	2.26451	7.12517	7	0.0121987	2.24294	8.81002	5
MT001902		TIGR-MtGI7: TC77780 weakly similar to GP|23237921|dbj|BAC16494. contains ESTs D41667(S4320) AU033165(S4320)~mucin-like protein, partial (13%); oligo-TC evalue 2e-33...	IMGA:AC156828_3.2	MtD00991_GC	Strictosidine synthase; Quinoprotein amine dehydrogenase, beta chain-like AC156828.8 8681-12712 F EGN_Mt060719 20060801	AT3G51440.1(%LS=21,9e-13)	strictosidine synthase family protein	sp:Q9D7N9:APMAP_MOUSE(%LS=18,2e-08)	Adipocyte plasma membrane-associated protein			diff1		0.925998	0.021616	5.45487	4	0.000839891	2.35234	6.40527	5	0.00112193	1.78768	6.59216	8	0.161088	0.412752	5.45465	6	0.640223	0.16737	5.9008	5	0.0039666	0.749798	5.74131	7	0.0081261	1.18021	5.9985	7
MT001953		TIGR-MtGI7: TC77781 weakly similar to GP|23237921|dbj|BAC16494. contains ESTs D41667(S4320) AU033165(S4320)~mucin-like protein, partial (22%); oligo-TC evalue 2e-33...	IMGA:AC156828_4.2	MtD01069_GC	Strictosidine synthase; Soluble quinoprotein glucose dehydrogenase AC156828.8 15109-18523 E EGN_Mt060719 20060801	AT3G51440.1(%LS=21,2e-14)	strictosidine synthase family protein	sp:Q9D7N9:APMAP_MOUSE(%LS=18,1e-08)	Adipocyte plasma membrane-associated protein			diff1		0.270037	0.0912713	5.31801	8	0.000687389	2.31776	6.45316	5	0.00880915	1.46816	6.30295	6	0.390228	0.276202	5.35877	4	0.280027	0.157103	5.53095	7	0.00238647	0.538494	5.57562	7	0.0267081	0.68508	5.54483	7
MT000992		TIGR-MtGI7: TC77988 homologue to GP|18375499|gb|AAK09427.2 sucrose-phosphate synthase {Medicago sativa}, partial (62%); oligo-TC evalue 2e-33...	IMGA:AC182813_20.2	MtC00458_GC	Sucrose-phosphate synthase , putative-5prime partial AC182813.8 131049-129082 H EGN_Mt060719 20060801	AT5G20280.1(%LS=27,1e-104)	sucrose-phosphate synthase	sp:Q43876:SPS_VICFA(%LS=27,1e-159)	Sucrose-phosphate synthase 2.4.1.14 UDP-glucose-fructose- phosphate glucosyltransferase Glycosyltransferase Phosphorylation Transferase			diff1		0.00328955	0.290519	7.2415	8	0.00054151	0.789829	7.15608	8	0.00790741	1.43695	7.99519	8	0.734864	0.0585388	6.97001	6	0.170493	0.174338	7.45782	7	0.00110001	1.06645	7.67372	7	0.00835342	0.798077	7.14125	8
MT003942		TIGR-MtGI7: TC90542 similar to GP|10177340|dbj|BAB10596. transporter-like protein {Arabidopsis thaliana}, partial (16%); oligo-TC evalue 2e-33...	MtD05570_GC	MtD05570_GC	Major facilitator superfamily MFS_1;	AT5G13740.1(%LS=27,1e-41)	sugar transporter family protein	sp:P25351:YCR3_YEAST(%LS=16,9e-16)	Hypothetical transport protein			diff1		0.103855	0.518865	5.4403	6	0.0769769	1.51142	6.00193	3	0.00413827	1.57858	6.17998	4	0.106197	0.487928	5.62514	6	0.0729797	0.196344	5.23432	7	0.00658394	0.743476	5.45847	5	0.0103642	1.17496	5.79374	7
MT001909		TIGR-MtGI7: TC78211 weakly similar to GP|15624010|dbj|BAB68064. sulfate transporter-like protein {Oryza sativa (japonica cultivar-group)}, partial (66%); oligo-TC evalue 1e-28...	IMGA:AC139842_4.1	MtC61184_GC	Sulphate transporter AC139842.21 75883-82448 F EGN_Mt060719 20060801	AT5G19600.1(%LS=17,1e-35)	sulfate transporter	sp:Q94LW6:SUT35_ARATH(%LS=17,6e-35)	Probable sulfate transporter 3.5 Membrane Sulfate transport Symport Transmembrane Transport			diff1		0.0598705	1.14065	5.88472	7	0.000439387	4.77875	7.30879	6	0.000963588	2.99656	7.92821	7	0.0682437	1.59123	6.10896	7	0.0510887	1.16174	6.22694	7	0.00167711	1.8806	6.2111	8	0.00766729	2.64863	6.6021	7
MT014343		TIGR-MtGI7: TC85846 homologue to SP|P12886|ADH1PEA Alcohol dehydrogenase 1 (EC 1.1.1.1). [Garden pea] {Pisum sativum}, partial (78%); oligo-TC evalue 1e-28...	MtC63317_GC	MtC63317_GC	Alcohol dehydrogenase superfamily, zinc-containing; Alcohol dehydrogenase, zinc-binding;	AT1G77120.1(%LS=99,0.0)	The protein undergoes thiolation following treatment with the oxidant tert-butylhydroperoxide. chr1:28980345-28982311 FORWARD	sp:P12886:ADH1_PEA(%LS=100,0.0)	Alcohol dehydrogenase 1 1.1.1.1 Metal-binding NAD Oxidoreductase Zinc			diff1		0.105088	0.291845	8.27864	6	0.0277696	0.839512	8.07794	4	0.00528261	1.10054	8.76533	7	0.0903897	0.233446	7.71138	7	0.0340045	0.33706	9.16347	7	0.00325119	0.505224	8.31062	8	0.0201662	0.836531	8.71073	8
MT015770		TIGR-MtGI7: TC89164 weakly similar to GP|10177340|dbj|BAB10596. transporter-like protein {Arabidopsis thaliana}, partial (49%); oligo-TC evalue 2e-33...	MtD02278_GC	MtD02278_GC	Major facilitator superfamily MFS_1;	AT5G13750.1(%LS=98,1e-162)	transporter-related chr5:4438203-4441524 FORWARD	sp:P25351:YCR3_YEAST(%LS=35,2e-30)	Hypothetical transport protein			diff1		0.140174	0.826291	5.81346	3	0.00689094	1.95424	6.56696	4	0.000897681	1.62185	6.58093	7	0.0669741	0.938616	5.90545	5	0.781311	0.17736	5.8608	3	0.00300144	0.980214	5.8651	6	0.0050774	1.52622	6.3319	7
MT015422		TIGR-MtGI7: TC86086 similar to GP|15155442|gb|AAK86324.1 AGRC899p {Agrobacterium tumefaciens str. C58 (Cereon)}, partial (2%); oligo-TC evalue 2e-33...	IMGA:AC150841_8.1	MtC00422.3_GC	Kunitz inhibitor ST1-like AC150841.6 4470-3706 F EGN_Mt060719 20060801	AT1G73260.1(%LS=57,4e-08)	trypsin and protease inhibitor family protein / Kunitz family protein	sp:P29421:IAAS_ORYSA(%LS=75,2e-15)	#E# PM=12447439;1511747; Alpha-amylase/subtilisin inhibitor precursor RASI Alpha-amylase inhibitor Direct protein sequencing Protease inhibitor Serine protease inhibitor Signal			diff1		0.991279	-0.00219761	8.92401	8	0.0208229	0.887254	9.64991	7	0.00461734	0.933769	8.45015	7	0.0441251	0.811569	9.28656	7	0.0234281	0.68174	10.2868	7	0.0475189	0.544376	9.03677	8	0.00531879	0.499121	10.2499	7
MT002835		TIGR-MtGI7: TC89334 similar to GP|22655310|gb|AAM98245.1 unknown protein {Arabidopsis thaliana}, partial (17%); oligo-TC evalue 2e-33...	IMGA:AC151964_35.2	MtC91068_GC	Pentaxin AC151964.12 16345-10581 F EGN_Mt060719 20060801	AT4G22290.1(%LS=26,6e-64)	ubiquitin carboxyl-terminal hydrolase family protein					diff1		0.293079	0.787286	8.16806	6	0.0140278	2.78973	9.82895	7	0.0422394	0.916658	7.95724	8	0.0705302	2.10638	9.44065	6	0.171954	0.90119	9.40003	7	0.0535619	1.61015	8.16349	7	0.0073262	2.14665	10.2329	7
MT013985		TIGR-MtGI7: TC93017 similar to GP|9293960|dbj|BAB01863.1 ubiquitin conjugating protein-like {Arabidopsis thaliana}, partial (16%); oligo-TC evalue 2e-33...	MtD19704_GC	MtD19704_GC	Ubiquitin-conjugating enzyme, E2;	AT3G20060.1(%LS=49,1e-10)	ubiquitin-conjugating enzyme 19 (UBC19)					diff1		0.228417	1.11592	7.19883	7	0.0160565	3.19856	8.62762	6	0.00325794	1.39992	7.75819	8	0.0494293	2.28	8.52538	8	0.0964005	1.36549	8.07045	8	0.0127468	2.24709	7.79347	6	0.00143835	2.2711	8.84523	8
MT014677		TIGR-MtGI7: AW688412; oligo-TC evalue 7e-30...	MtC61002_GC	MtC61002_GC	Ubiquitin-conjugating enzyme, E2;	AT5G41340.1(%LS=100,1e-81)	ubiquitin-conjugating enzyme 4 (UBC4)	sp:P42749:UBC5_ARATH(%LS=100,6e-81)	Ubiquitin-conjugating enzyme E2-21 kDa 2 6.3.2.19 Ubiquitin- protein			diff1		0.418454	0.0648389	7.40703	7	0.000114348	0.86926	8.10987	8	0.00255783	1.08994	7.92704	8	0.0638327	0.434973	8.05743	6	0.0269838	0.300216	8.14036	8	0.0479391	0.424665	7.83	7	0.0197544	0.541749	8.0151	8
MT000653		TIGR-MtGI7: TC86446; oligo-TC evalue 2e-33...	MtC90971_GC	MtC90971_GC	U box;	AT5G37490.1(%LS=50,2e-51)	U-box domain-containing protein	sp:Q64HA9:SPL11_ORYSA(%LS=20,1e-18)	Spotted leaf protein			diff1		0.132381	0.529643	8.73414	7	0.000161273	0.950649	9.2833	7	0.00287501	0.942716	8.92175	6	0.5041	0.209595	8.56461	8	0.199684	0.368239	8.63536	7	0.00127108	1.22666	9.04866	8	0.00772338	0.687068	9.14314	8
MT002579		TIGR-MtGI7: TC89010 similar to SP|Q96558|UGDHSOYBN UDP-glucose 6-dehydrogenase (EC 1.1.1.22) (UDP-Glc dehydrogenase) (UDP-GlcDH) (UDPGDH). [Soybean], partial (84%); oligo-TC evalue 2e-33...	MtD02294_GC	MtD02294_GC	6-phosphogluconate dehydrogenase, C-terminal-like;	AT5G39320.1(%LS=88,0.0)	UDP-glucose 6-dehydrogenase	sp:Q96558:UGDH_SOYBN(%LS=88,0.0)	UDP-glucose 6-dehydrogenase 1.1.1.22 UDP-Glc dehydrogenase UDP-GlcDH UDPGDH NAD Oxidoreductase			diff1		0.340761	0.140181	5.15584	6	0.00277259	0.558289	5.34394	7	0.0221261	0.504903	5.20116	7	0.230644	0.289642	5.30163	5	0.000705721	0.620672	5.43827	8	0.0160207	1.16945	5.63227	7	0.00528299	1.05881	5.64744	7
MT007565		TIGR-MtGI7: TC86153 similar to GP|15451080|gb|AAK96811.1 Unknown protein {Arabidopsis thaliana}, partial (74%); oligo-TC evalue 2e-33...	IMGA:AC161032_18.2	MtC10133_GC	Universal stress protein (Usp) AC161032.19 88269-90356 E EGN_Mt060719 20060801	AT2G47710.1(%LS=34,1e-11)	universal stress protein (USP) family protein					diff1		0.395767	1.25776	6.12462	2	3.71127e-05	2.89658	7.02497	6	0.00077387	2.44849	7.28039	7	0.0816565	1.72037	6.30359	5	0.149132	0.479231	6.16655	6	0.0010826	1.07061	5.93229	6	0.078864	1.32653	6.17936	3
MT000444		TIGR-MtGI7: TC86063 weakly similar to GP|16323382|gb|AAL15185.1 unknown protein {Arabidopsis thaliana}, partial (46%); oligo-TC evalue 2e-33...	IMGA:AC149080_6.2	MtC10058_GC	Universal stress protein (Usp) AC149080.14 32484-30936 F EGN_Mt060719 20060801	AT3G62550.1(%LS=32,2e-09)	universal stress protein (USP) family protein					diff1		0.0193323	0.453156	5.93423	4	0.000161273	3.99538	7.7926	5	0.000143406	2.87369	7.9469	8	0.122	1.30118	6.4557	7	0.0769587	0.510652	6.32055	7	0.000458241	1.77798	6.5774	8	0.00167837	1.9562	6.71407	7
MT000776		TIGR-MtGI7: TC77759 homologue to GP|11602747|emb|CAC18556. early nodulin ENOD18 {Vicia faba}, complete; oligo-TC evalue 2e-33...	MtC90716_GC	MtC90716_GC	Universal stress protein (Usp);	AT3G53990.1(%LS=38,4e-21)	universal stress protein (USP) family protein	sp:P42297:YXIE_BACSU(%LS=35,4e-04)	Hypothetical protein	enod18		diff1		0.800684	0.0198421	9.15756	8	0.00498184	0.927447	9.40887	8	0.00130259	1.00694	9.20149	7	0.0791797	0.328049	8.8376	8	0.00473978	0.44696	8.91367	8	0.00861836	0.956717	9.13371	7	0.00623889	0.54209	9.25354	8
MT000839		TIGR-MtGI7: TC86359 similar to GP|2414681|emb|CAB16318.1 cysteine proteinase precursor {Vicia narbonensis}, partial (95%); oligo-TC evalue 2e-33...	IMGA:AC155228_13.1	MtD12691_GC	Peptidase C13, legumain AC155228.11 100918-94372 F EGN_Mt060719 20060801	AT4G32940.1(%LS=19,3e-35)	vacuolar processing enzyme gamma / gamma-VPE	sp:P49046:LEGU_CANEN(%LS=31,2e-54)	Legumain precursor 3.4.22.34 Asparaginyl endopeptidase Direct protein			diff1		0.202304	-0.224784	6.06918	7	0.00640331	0.631727	6.3378	7	0.00773846	0.748208	6.22091	6	0.101712	0.698545	6.43002	8	0.000235325	0.84629	6.61271	8	0.0010017	1.08209	6.49517	7	0.000602496	1.57554	7.07909	8
MT015543		TIGR-MtGI7: TC87318 similar to PIR|T01970|T01970 probable wound-induced protein T9A4.6 - Arabidopsis thaliana, partial (83%); oligo-TC evalue 2e-33...	MtC61020_GC	MtC61020_GC		AT4G10270.1(%LS=98,2e-28)	wound-responsive family protein					diff1		0.104483	0.140659	6.22381	3	0.0221124	2.35144	7.88139	4	8.6831e-05	2.37695	8.00674	8	0.131392	1.12548	7.09017	4	0.218796	0.412281	7.1326	4	0.0205907	0.908879	6.90468	6	0.0149072	1.15172	7.56656	6
MT015542		TIGR-MtGI7: TC87319 similar to PIR|T01970|T01970 probable wound-induced protein T9A4.6 - Arabidopsis thaliana, partial (83%); oligo-TC evalue 2e-33...	MtC61255_GC	MtC61255_GC		AT4G10270.1(%LS=98,5e-29)	wound-responsive family protein					diff1		0.523134	0.596443	6.45723	2	0.00406788	2.41133	7.6794	5	0.000222159	2.39806	7.80471	8	0.145109	1.14759	7.03201	3	0.0541354	0.488605	6.79126	5	0.00788248	0.764481	7.45102	2	0.0247706	1.12394	7.46146	4
MT015030		TIGR-MtGI7: TC91910 homologue to GP|6688818|emb|CAB65284.1 putative wound-induced protein {Medicago sativa subsp. x varia}, partial (97%); oligo-TC evalue 2e-33...	MtC62005_GC	MtC62005_GC		AT4G10265.1(%LS=85,4e-13)	wound-responsive protein					diff1		0.108267	0.457825	6.56708	5	0.00255163	2.33643	7.53795	6	0.000393981	2.30081	7.79857	6	0.0371189	1.03687	6.78942	8	0.0700711	0.482979	6.78598	6	0.0288272	0.684708	6.39437	6	0.00227312	1.21526	7.18374	7
MT004766		TIGR-MtGI7: TC82505; oligo-TC evalue 2e-33...	MtD11581_GC	MtD11581_GC	Late nodulin;							diff1		0.0382271	0.550499	5.45018	7	0.000129018	2.09552	6.05899	7	0.00322757	1.63341	6.26967	7	0.405099	0.265559	5.15617	6	0.007819	0.51823	5.25942	7	0.00831976	1.9084	5.94496	7	0.0763227	1.03259	5.67973	5
MT015393		TIGR-MtGI7: TC77353; oligo-TC evalue 2e-33...	MtC93119_GC	MtC93119_GC								diff1		0.210494	2.06072	7.02828	4	0.00415499	5.73178	8.66567	6	0.000567167	4.25465	9.42927	8	0.188809	2.10973	7.54878	8	0.0117208	2.87902	7.7647	8	0.000784819	5.43571	7.88638	6	0.0153617	4.35586	8.50116	7
MT014229		TIGR-MtGI7: BG580721 GP|4185511|gb| actin depolymerizing factor 4 {Arabidopsis thaliana}, partial (9%); oligo-TC evalue 2e-33...	IMGA:AC151619_30.1	MtC60150_GC	hypothetical protein AC151619.29 65268-65950 F EGN_Mt060719 20060801					NCR053		diff1		0.289629	1.13764	5.99679	7	0.00132371	5.74625	8.6748	6	0.000465184	4.19931	9.31609	8	0.233697	1.87533	7.3433	6	0.0412926	2.26728	7.41322	8	0.00351712	2.88713	7.11763	8	0.0503187	4.22713	8.07289	5
MT015193		TIGR-MtGI7: AW980926 similar to GP|11761099|dbj putative cytochrome P450 {Oryza sativa (japonica cultivar-group)}, partial (3%); oligo-TC evalue 2e-23...	MtD06247_GC	MtD06247_GC	Late nodulin;							diff1	C	0.120642	1.66655	6.56692	7	0.000462662	6.3118	9.09618	7	0.00625364	4.8351	10.4728	6	0.0814386	2.87857	7.57177	8	0.029711	2.49131	7.7022	8	0.00252798	3.777	7.89181	7	0.0051201	4.00619	8.25502	8
MT014321		TIGR-MtGI7: TC76987 similar to SP|P93848|LGB2VICFA Leghemoglobin 29 (VfLb29). [Broad bean] {Vicia faba}, complete; oligo-TC evalue 2e-33...		MtC60411_GC								diff1		0.872519	0.0736343	6.31684	4	0.000391266	5.21265	8.70816	7	0.000385291	4.22638	9.16219	8	0.277024	1.42439	7.46458	6	0.0333391	2.33201	7.1059	8	0.0117573	2.65119	6.97656	7	0.00707058	3.95406	8.38441	6
MT015459		TIGR-MtGI7: TC77786; oligo-TC evalue 2e-33...	IMGA:AC147774_21.2	MtC60982_GC	Late nodulin AC147774.3 103776-102567 F EGN_Mt060719 20060801							diff1		0.146899	1.51795	6.08949	6	0.000794069	5.59403	8.63493	6	0.00317664	4.04975	9.50083	6	0.0776465	2.75407	7.20792	8	0.0645712	2.35743	7.10256	6	0.00159039	2.89389	7.46494	7	0.00836605	3.79756	7.64122	7
MT014983		TIGR-MtGI7: BE997888 similar to GP|20135918|emb| hypothetical protein {Trifolium repens}, partial (25%); oligo-TC evalue 2e-33...	MtD07364_GC	MtD07364_GC	Clathrin adaptor complex, small chain;							diff1		0.103832	1.4774	6.13741	6	0.00155851	4.17065	7.90144	8	0.000502436	3.63322	8.53758	7	0.0957828	2.48356	6.86719	6	0.0120008	2.32416	6.85461	7	0.000893364	4.85723	7.65559	7	0.013621	3.62319	7.84963	7
MT014982		TIGR-MtGI7: TC91477 GP|13274188|emb|CAC33843. nodulin 25 {Medicago truncatula}, partial (12%); oligo-TC evalue 2e-33...	MtD06093_GC	MtD06093_GC				sp:P10322:NO25_MEDSA(%LS=13,2e-11)	Nodulin 25 precursor N-25 Nitrogen fixation Nodulation Signal			diff1		0.316737	1.51843	7.37897	5	0.00343904	5.60462	9.78801	5	0.00191233	4.83744	9.94704	7	0.0836053	2.6991	7.97118	8	0.187282	1.38345	8.36081	6	0.0142686	3.3091	8.23985	5	0.00934367	3.53296	8.74213	7
MT014539		TIGR-MtGI7: TC78127; oligo-TC evalue 2e-33...	IMGA:CT963076_9.1	MtC60340_GC	Late nodulin CT963076.2 88823-88003 E EGN_Mt060719 20060801							diff1		0.345138	0.953661	5.75506	5	0.000597755	5.38679	8.11945	7	0.000225463	3.85174	8.71827	8	0.0803275	2.15314	6.61041	7	0.0442764	1.88937	6.40153	7	0.00308233	2.84622	6.80127	7	0.00548939	3.48934	7.44466	8
MT004790		TIGR-MtGI7: TC90973; oligo-TC evalue 2e-33...	IMGA:AC153349_13.1	MtC10497_GC	Late nodulin AC153349.21 61113-60219 E EGN_Mt060719 20060801							diff1		0.156561	1.11026	6.67118	7	0.00682347	2.88619	7.80736	7	0.000317625	2.50208	7.57464	8	0.238155	1.26866	7.28881	8	0.0327838	1.70185	7.07198	6	0.000909819	4.44853	8.01803	7	0.00470269	3.37372	7.91631	8
MT015394		TIGR-MtGI7: TC77352; oligo-TC evalue 2e-33...	MtC10695_GC	MtC10695_GC	Late nodulin;							diff1		0.0623887	1.51065	5.91888	5	0.00141405	4.8774	7.99785	7	0.000161061	3.16725	8.29046	8	0.17095	1.69846	6.86538	8	0.0275301	2.11454	6.48682	7	0.00129258	3.75328	7.26062	8	0.0291779	3.36162	8.0079	6
MT015041		TIGR-MtGI7: TC83117; oligo-TC evalue 2e-33...	IMGA:AC153349_13.1	MtC10497_GC	Late nodulin AC153349.21 61113-60219 E EGN_Mt060719 20060801							diff1		0.145543	1.56341	6.6795	5	0.001513	3.34983	7.46829	8	0.000101082	2.27502	7.50417	8	0.194641	1.49167	6.29449	7	0.0117481	1.78373	6.88581	8	0.00149801	4.43984	7.33699	6	0.00544002	3.25395	7.20826	8
MT015647	Mtr.40912.1.S1_at	TIGR-MtGI7: TC88103; oligo-TC evalue 2e-33...	MtD00516_GC	MtD00516_GC						SNARP1 (small nodulin acidic RNA-binding peptide)		diff1	C	0.351051	0.415879	5.39986	8	0.00179272	4.39906	7.0481	6	0.000214649	2.78906	7.38212	8	0.128382	1.82436	6.01501	6	0.0687612	1.13581	6.21522	7	0.0245584	1.80422	5.98054	7	0.00693981	2.90769	6.98084	7
MT006258		TIGR-MtGI7: TC82353; oligo-TC evalue 2e-21...	MtD05467_GC	MtD05467_GC								diff1		0.383109	0.253471	5.4192	8	0.00254151	2.54693	6.32441	7	0.00431938	1.91436	6.49237	7	0.249048	0.891153	5.77271	8	0.0617468	1.00347	5.60049	8	0.00194205	3.10529	6.40938	7	0.00705458	2.83142	6.52412	7
MT013119		TIGR-MtGI7: TC93616 similar to PIR|A81673|A81673 conserved hypothetical protein TC0724 [imported] - Chlamydia muridarum (strain Nigg), partial (13%); oligo-TC evalue 2e-33...	MtD05923_GC	MtD05923_GC								diff1		0.0629128	1.59193	7.53319	6	0.000285724	3.08455	9.7695	8	0.000967234	2.41429	9.27896	8	0.0152229	2.93006	9.40172	8	0.0865473	1.80078	8.60241	7	0.000895012	3.06181	9.04469	7	0.0028727	2.7135	10.2784	8
MT009731		TIGR-MtGI7: TC80313 similar to GP|6580221|emb|CAB63201.1 F46A8.8 {Caenorhabditis elegans}, partial (5%); oligo-TC evalue 2e-33...	IMGA:AC152186_5.1	MtC00428_GC	hypothetical protein AC152186.19 35783-34938 F EGN_Mt060719 20060801							diff1		0.131613	2.30661	7.00271	5	0.00540696	3.19887	8.53001	7	0.00201661	2.01184	8.43174	6	0.0496277	2.14659	8.3984	7	0.0707602	1.68326	7.7269	8	0.00583404	2.65733	7.76568	7	0.00491377	2.69176	8.67969	8
MT000079		TIGR-MtGI7: TC76608; oligo-TC evalue 2e-33...	IMGA:AC145767_51.2	MtC00372.1_GC	hypothetical protein AC145767.28 93739-94361 F EGN_Mt060719 20060801							diff1		0.667571	-0.238335	6.87902	7	0.000511323	2.28657	8.05108	8	0.000133111	1.48554	7.50697	6	0.0865898	1.82501	8.07257	7	0.00234457	2.35725	8.32083	8	0.0120743	2.49917	7.61636	5	0.00236083	2.6823	8.65641	7
MT005427		TIGR-MtGI7: TC83521; oligo-TC evalue 2e-33...	MtD14107_GC	MtD14107_GC								diff1		0.244632	0.980286	5.57966	4	9.33102e-05	4.86332	7.48857	8	0.00168102	2.89197	8.05786	7	0.0875441	1.99274	6.64778	6	0.424535	0.629527	6.47787	7	0.0367083	1.70839	5.95404	6	0.0249401	2.40738	6.76294	6
MT008053		TIGR-MtGI7: TC77987 weakly similar to GP|17979277|gb|AAL49864.1 unknown protein {Arabidopsis thaliana}, partial (53%); oligo-TC evalue 2e-33...	IMGA:AC146566_1.2	MtC45270_GC	hypothetical protein AC146566.7 566-1887 E EGN_Mt060719 20060801			sp:P87179:YB1E_SCHPO(%LS=37,7e-05)	Serine-rich protein			diff1		0.91961	0.0387322	13.5273	5	5.4509e-05	2.11878	13.3036	6	0.000399585	2.22113	12.9718	6	0.0402538	1.66575	13.0022	5	0.657385	0.152586	13.4541	3	0.0378846	1.92276	12.665	5	0.00553681	2.34769	13.1939	5
MT015007		TIGR-MtGI7: TC92227; oligo-TC evalue 2e-33...	MtC61859_GC	MtC61859_GC								diff1	C	0.258907	0.165805	5.23912	4	0.000145237	4.8792	7.47538	7	0.000395529	3.29347	8.40685	7	0.0433575	1.94057	6.3684	7	0.200634	0.743947	6.1775	8	0.00675176	1.24947	6.04969	8	0.00939802	2.14035	6.70805	8
MT013708		TIGR-MtGI7: TC92529; oligo-TC evalue 2e-33...	MtD04877_GC	MtD04877_GC								diff1		0.453326	0.325708	6.72074	6	0.000634177	3.85012	8.34085	6	0.00123944	2.56013	9.09493	8	0.395704	0.740254	6.8012	6	0.0208112	1.37027	7.81875	8	0.00566799	2.18931	7.70284	6	0.0213112	2.02732	7.25625	6
MT006322		TIGR-MtGI7: TC92428; oligo-TC evalue 2e-33...	MtD14640_GC	MtD14640_GC								diff1		0.130824	1.36643	6.59691	6	0.00629596	3.10996	7.9607	7	0.0340902	1.11324	7.05142	5	0.0457689	2.17227	7.63179	8	0.154261	1.08056	6.84599	6	0.0328032	2.00675	7.14667	7	0.00790458	1.82386	8.39829	7
MT015856		TIGR-MtGI7: TC90990; oligo-TC evalue 1e-22...		MtD04392_GC								diff1		0.554624	0.529988	7.01427	3	0.000152647	4.72183	8.24653	6	0.00117949	3.16672	8.92724	8	0.194655	1.25493	7.33042	5	0.0768125	1.1416	7.93837	7	0.0382036	1.50901	6.93005	5	0.0212579	1.79091	7.84458	7
MT009701		TIGR-MtGI7: TC89112; oligo-TC evalue 2e-33...	IMGA:AC133864_14.2	MtD09706_GC	hypothetical protein AC133864.32 14429-14902 F EGN_Mt060719 20060801							diff1		0.766592	-0.0570131	5.46362	6	0.0219005	0.943243	6.10313	4	0.0871984	1.21766	5.89374	3	0.183814	0.520896	5.77319	6	0.0963689	0.501868	5.87468	6	0.0211659	0.937098	5.86918	6	0.00369394	1.20763	6.03893	8
MT001788		TIGR-MtGI7: TC79152 similar to PIR|T07901|T07901 acyl CoA oxidase homolog - cucurbit, partial (28%); oligo-TC evalue 2e-33...		MtC61505_GC								diff1		0.525535	0.399202	6.93249	2	0.00415499	1.48746	7.39199	6	0.000213846	1.2321	7.0825	8	0.195427	0.41689	6.91703	6	0.580045	0.0795232	6.82219	6	0.000129214	0.678182	6.69063	7	0.00293622	0.987973	7.37854	8
MT014641		TIGR-MtGI7: TC86580 similar to GP|6513932|gb|AAF14836.1| unknown protein {Arabidopsis thaliana}, partial (83%); oligo-TC evalue 2e-33...										diff1		0.501067	-0.0533997	6.64383	6	0.0193116	1.00631	6.97492	4	0.000194006	1.18131	6.8642	8	0.056598	0.957223	6.88239	5	0.0671809	0.419908	6.72889	6	0.0484362	0.616297	6.78714	4	0.00050074	0.980096	6.66049	6
MT005800		TIGR-MtGI7: TC91755 weakly similar to PIR|G75077|G75077 hypothetical protein PAB1697 - Pyrococcus abyssi (strain Orsay), partial (4%); oligo-TC evalue 2e-33...	IMGA:AC126793_28.2	MtD25183_GC	hypothetical protein AC126793.13 109153-109769 F EGN_Mt060719 20060801							diff1		0.217504	0.227066	6.6554	7	0.00155674	0.849586	7.16416	6	0.00724452	0.777828	6.92579	6	0.0979465	0.39286	6.73467	8	0.0435876	0.660206	6.87646	6	0.00472582	1.01902	6.9865	7	0.00227312	0.899605	7.06975	8
MT014934		TIGR-MtGI7: TC77936 weakly similar to PIR|T52319|T52319 P-glycoprotein-like protein pgp3 [imported] - Arabidopsis thaliana, partial (32%); oligo-TC evalue 2e-33...										diff1		0.0413891	-0.416612	6.33974	7	0.000747586	0.914788	6.9021	5	0.00144999	1.1296	7.01482	7	0.430281	0.263111	6.33745	5	0.0040042	0.513102	6.89494	5	0.00810892	0.580451	6.54062	6	0.00281454	0.885038	6.86593	5
MT011566		TIGR-MtGI7: TC91438; oligo-TC evalue 3e-29...	IMGA:AC148652_23.1	MtD23600_GC	hypothetical protein AC148652.1 67715-66921 E EGN_Mt060719 20060801							diff1		0.354845	0.194146	10.1647	8	0.00239877	0.681309	10.7988	7	0.0348333	1.30197	9.94597	6	0.609465	0.0764695	10.1331	8	0.13149	0.55562	10.1696	8	0.00132862	1.19442	10.6217	8	0.000591019	0.834922	10.6473	8
MT005061		TIGR-MtGI7: TC82554; oligo-TC evalue 2e-33...	MtD07794_GC	MtD07794_GC								diff1		0.177204	0.124158	6.20881	5	8.96004e-05	1.83294	7.34749	6	0.000161061	1.53413	7.25222	8	0.78361	0.0965892	6.41078	5	0.00213498	0.29208	6.83082	7	0.00250798	0.894918	6.7223	6	0.00994006	0.819973	6.90627	5
MT007366		TIGR-MtGI7: TC77131 similar to SP|P20799|N12APEA Early nodulin 12A precursor (N-12A). [Garden pea] {Pisum sativum}, partial (17%); oligo-TC evalue 2e-33...	MtD01145_GC	MtD01145_GC								diff1		0.163355	-0.104598	5.205	8	0.00160619	0.597755	5.39923	8	0.0212187	0.537921	5.64435	7	0.178824	0.224493	5.21959	8	0.114484	0.321391	5.85934	4	0.00616631	0.703231	5.48214	8	0.044377	0.680168	5.44964	6
MT004080		TIGR-MtGI7: TC90761 similar to GP|7248416|dbj|BAA92739.1 hypothetical protein {Oryza sativa (japonica cultivar-group)}, partial (24%); oligo-TC evalue 2e-33...	MtC93282.1_GC	MtC93282.1_GC				sp:Q5KE13:BRO1_CRYNE(%LS=20,3e-04)	Vacuolar protein			diff1		0.291397	0.0486261	6.81795	7	9.49853e-05	1.50448	7.49171	8	0.000139044	1.87915	7.92263	8	0.851627	0.0260681	6.87771	8	0.0161149	0.31454	7.12507	8	0.000128111	0.826391	7.16431	6	0.00123027	0.672391	7.07978	8
MT015042		TIGR-MtGI7: TC85135 GP|23498230|emb|CAD49201. hypothetical protein {Plasmodium falciparum 3D7}, partial (1%); oligo-TC evalue 2e-33...	MtD05715_GC	MtD05715_GC								diff1		0.219482	0.231038	6.92847	4	0.023084	0.420306	7.0059	5	0.0003207	0.61355	6.99606	8	0.289369	0.148191	6.81352	8	0.116029	0.0852597	7.11196	7	0.00372597	0.503649	7.00099	7	0.00114578	0.573735	7.6062	8
MT015207		TIGR-MtGI7: TC85356 weakly similar to GP|9294294|dbj|BAB02196.1 geneid F20C19.8~unknown protein {Arabidopsis thaliana}, partial (81%); oligo-TC evalue 3e-32...	IMGA:CR940305_11.2	MtD16597_GC	hypothetical protein CR940305.16 98121-97510 F EGN_Mt060719 20060801							diff1		0.0308061	0.282124	11.0671	8	0.00193618	0.454439	11.4323	7	0.000225509	0.734184	11.1811	8	0.077492	0.755296	11.6306	5	0.0566951	0.358571	11.6982	6	0.00482428	0.607822	11.0785	7	0.00122162	0.524803	11.6387	8
MT005766		TIGR-MtGI7: TC92474; oligo-TC evalue 2e-33...	MtD05768_GC	MtD05768_GC								diff1		0.985573	-0.00205629	6.46072	6	0.0160931	0.586038	6.71602	5	0.0110801	0.421095	6.39495	8	0.262163	0.185365	6.31788	7	0.0228812	0.519063	6.86924	6	0.00275902	0.64618	6.3532	6	0.0426008	0.387965	6.42787	5
MT015913		TIGR-MtGI7: TC91945; oligo-TC evalue 2e-33...	MtD33488_GC	MtD33488_GC								diff1		0.880999	-0.0217702	5.1417	7	0.0187037	0.803746	5.34037	7	0.00202603	0.912646	5.90091	8	0.160145	0.334538	5.09123	8	0.0875583	0.218695	5.12238	6	0.00844249	0.582123	5.32831	8	0.0291099	0.386232	5.19521	6
MT003698	Mtr.38909.1.S1_at	TIGR-MtGI7: TC81463 GP|15100055|gb|AAK84223.1 transcription factor bZIP61 {Arabidopsis thaliana}, partial (6%); oligo-TC evalue 2e-33...	IMGA:AC160842_51.1	MtC40057.1_GC	Basic-leucine zipper (bZIP) transcription factor AC160842.22 6783-3958 E EGN_Mt060719 20060801	AT3G58120.1(%LS=64,8e-34)	bZIP transcription factor family protein				1	diff2	NC	0.681807	0.317406	6.58833	4	0.0438253	1.74942	7.28058	7	0.0667459	0.68272	6.88621	6	0.0517433	1.52691	7.30678	7	0.807308	0.0959322	6.4636	7	0.22566	0.95573	6.67126	7	0.00749682	1.44	7.45424	8
MT007327	Mtr.8538.1.S1_at	TIGR-MtGI7: TC85773 weakly similar to GP|9650828|emb|CAC00658.1 common plant regulatory factor 7 {Petroselinum crispum}, partial (62%); oligo-TC evalue 2e-33...	IMGA:AC171267_4.1	MtC60095_GC	cAMP response element binding (CREB) protein AC171267.17 92298-93718 F EGN_Mt060719 20060801	AT1G75390.1(%LS=92,3e-34)	bZIP transcription factor family protein	sp:P24068:OCS1_MAIZE(%LS=100,1e-15)	Ocs element-binding factor 1 OCSBF-1 DNA-binding Nuclear protein		1	diff2	C	0.199106	0.164763	7.95975	6	0.00107393	0.754997	8.16349	6	0.000216691	1.08639	8.36749	8	0.0391429	0.78646	8.02878	6	0.00850716	0.253065	7.90445	8	0.206389	0.141298	7.70924	6	0.0209027	0.518772	8.35764	6
MT015342	Mtr.40254.1.S1_s_at	TIGR-MtGI7: TC85934 similar to GP|15292843|gb|AAK92792.1 putative CCR4-associated factor {Arabidopsis thaliana}, partial (50%); oligo-TC evalue 2e-33...	IMGA:CU019603_16.1	MtC93014_GC	Polynucleotidyl transferase, Ribonuclease H fold-3prime partial CU019603.1 86514-85306 E EGN_Mt060719 20060801	AT5G10960.1(%LS=75,3e-94)	CCR4-NOT transcription complex protein	sp:Q60809:CNOT7_MOUSE(%LS=70,4e-63)	CCR4-NOT transcription complex subunit 7 CCR4-associated factor 1 CAF1 Nuclear protein		1	diff2	NC	0.153489	0.33329	6.86257	4	3.05497e-05	1.75914	7.75481	8	0.000204279	1.64907	7.22726	8	0.0665828	0.384071	6.93621	6	0.0512562	0.264636	6.71434	7	0.0651643	0.27793	6.79242	6	0.000510269	0.925883	7.05947	8
MT006068	Mtr.45591.1.S1_at	TIGR-MtGI7: TC84888 similar to GP|21322752|dbj|BAB78536. cold shock protein-1 {Triticum aestivum}, partial (58%); oligo-TC evalue 2e-33...	MtD05760_GC	MtD05760_GC	Cold shock protein;	AT4G38680.1(%LS=84,3e-47)	cold-shock DNA-binding family protein	sp:P27484:GRP2_NICSY(%LS=68,2e-53)	Glycine-rich protein		1	diff2	NC	0.742238	0.0900914	6.51497	4	0.000614288	0.621883	6.86082	8	0.0417404	0.767873	7.02903	4	0.355629	0.129789	6.38487	7	0.739671	0.072739	6.59959	7	0.00922433	0.399456	6.41523	6	0.00205596	0.610919	7.06634	8
MT012834	Mtr.40344.1.S1_at	TIGR-MtGI7: TC77434 similar to GP|21554191|gb|AAM63270.1 unknown {Arabidopsis thaliana}, partial (71%); oligo-TC evalue 2e-33...	MtD00094_GC	MtD00094_GC	Lateral organ boundaries, LOB;	AT3G02550.1(%LS=93,1e-87)	LOB domain protein 41 / lateral organ boundaries domain protein 41 (LBD41)	sp:Q9M886:LBD41_ARATH(%LS=93,7e-87)	LOB domain protein		1	diff2	C	0.101345	0.165446	5.78297	6	0.00136622	2.08347	7.50483	6	0.0029656	1.83294	7.59645	7	0.171604	0.675797	6.2971	4	0.0244696	0.468313	6.44371	7	0.0594026	0.45642	6.26624	6	0.00633341	0.766687	6.86428	7
MT016319	Mtr.49230.1.S1_at	AutoInterpro: Myb DNA binding domain...	IMGA:CR954195_33.2	MtD18534_GC	Homeodomain-related CR954195.2 66147-67773 E EGN_Mt060719 20060801	AT5G16770.2(%LS=27,6e-42)	myb family transcription factor (MYB9)	sp:Q7XBH4:MYB4_ORYSA(%LS=34,2e-33)	#E# PM=12447439;14675437; Myb-related protein Myb4 OsMyb4 Transcription factor RLTR1 DNA-binding Nuclear protein Transcription Transcription regulation		1	diff2	NC	0.404247	0.598094	5.94863	6	0.030943	2.01714	6.84002	7	0.0449969	0.78124	6.70286	7	0.053362	1.73938	7.13767	8	0.539299	0.393082	6.84716	6	0.109503	1.22065	6.4629	8	0.00352381	1.6003	8.10174	6
MT004761	none	TIGR-MtGI7: BF632793 similar to GP|18158619|gb| WRKY-like drought-induced protein {Retama raetam}, partial (12%); oligo-TC evalue 2e-33...	IMGA:AC137079_17.2	MtD11746_GC	DNA-binding WRKY AC137079.9 61461-57029 E EGN_Mt060719 20060801	AT4G26640.2(%LS=59,1e-73)	WRKY family transcription factor	sp:Q93WV0:WRK20_ARATH(%LS=59,8e-73)	#E# PM=10617198;14593172; Probable WRKY transcription factor 20 WRKY DNA-binding protein 20 Alternative splicing DNA-binding Nuclear protein Repeat Transcription Transcription r		1	diff2	no probe	0.314258	0.555791	8.70209	8	0.0164594	2.46544	9.99369	7	0.0584485	1.23618	8.90026	7	0.0331826	2.2153	10.0144	8	0.149738	0.842876	9.34391	7	0.107201	1.63084	9.38417	8	0.00796775	1.78191	9.86116	8
MT004448	Mtr.41264.1.S1_at	TIGR-MtGI7: TC89540 similar to PIR|B96686|B96686 probable C2H2-type zinc finger protein F15E12.19 [imported] - Arabidopsis thaliana, partial (28%); oligo-TC evalue 2e-33...	MtD03296_GC	MtD03296_GC	Zinc finger, C2H2-type;	AT1G66140.1(%LS=100,4e-38)	zinc finger (C2H2 type) family protein	sp:Q39263:ZFP4_ARATH(%LS=100,3e-37)	#E# PM=7599312;11130712; Zinc finger protein 4 Metal-binding Zinc Zinc-finger		1	diff2	NC	0.158452	-0.236731	6.46363	8	0.00398142	0.598926	6.42956	7	0.0825493	0.478718	6.51822	8	0.172452	-0.117508	6.34192	5	0.19457	0.255699	6.84978	8	0.47115	0.196503	6.3219	7	0.0512512	0.488944	6.80468	7
MT002558	Mtr.21276.1.S1_at	TIGR-MtGI7: TC79195 similar to GP|15529178|gb|AAK97683.1 AT5g67480/K9I94 {Arabidopsis thaliana}, partial (78%); oligo-TC evalue 2e-33...	IMGA:AC146856_10.2	MtD01034.2_GC	Zinc finger, TAZ-type; BTB/POZ AC146856.8 50137-45067 E EGN_Mt060719 20060801	AT5G67480.2(%LS=37,1e-52)	TAZ zinc finger family protein / BTB/POZ domain-containing protein	sp:P45481:CBP_MOUSE(%LS=3,4e-05)	CREB-binding protein		2	diff2	C	0.083414	0.163135	5.58299	3	0.0984506	0.744842	5.84602	7	0.00882978	1.44403	6.49067	6	0.105729	0.397766	5.66655	7	0.713855	-0.228526	6.24598	6	0.0567619	0.465682	5.73606	6	0.0111896	0.93945	6.07168	8
MT009226	Mtr.41160.1.S1_at	TIGR-MtGI7: TC79355 similar to GP|15081721|gb|AAK82515.1 At1g04990/F13M71 {Arabidopsis thaliana}, partial (42%); oligo-TC evalue 2e-33...	IMGA:CR931731_3.2	MtD00683_GC	Zinc finger, CCCH-type CR931731.1 23228-18859 E EGN_Mt060719 20060801	AT2G32930.1(%LS=22,7e-16)	zinc finger (CCCH-type) family protein	sp:O48772:ZFN2_ARATH(%LS=22,4e-15)	Zinc finger CCCH type domain-containing protein		2	diff2	C	0.458395	0.113514	5.70591	4	0.000136466	1.11641	6.33311	8	0.00469352	0.87099	6.46133	6	0.0214536	0.372805	5.88428	5	0.185633	0.0874478	5.78937	7	0.0278092	0.262636	5.95739	7	0.00509048	0.538969	6.02561	7
MT006389	Mtr.16894.1.S1_at	TIGR-MtGI7: TC92797 weakly similar to GP|10178202|dbj|BAB11626. geneid K9D7.13~unknown protein {Arabidopsis thaliana}, partial (4%); oligo-TC evalue 2e-33...	IMGA:AC136141_71.2	MtD23605_GC	Zinc finger, CCHC-type AC136141.25 88623-87691 E EGN_Mt060719 20060801	AT5G43630.1(%LS=25,6e-19)	zinc knuckle (CCHC-type) family protein				2	diff2	NC	0.739572	0.0885657	8.20103	6	0.0226832	0.454393	9.09552	6	0.0483426	0.846224	7.58371	6	0.00648551	0.687405	8.66526	8	0.468423	0.266236	8.96499	7	0.154089	0.421267	7.90889	7	0.00735795	0.547089	9.20632	6
MT012668	Mtr.45239.1.S1_at	TIGR-MtGI7: TC83724 weakly similar to GP|6630539|gb|AAF19558.1| putative RING zinc finger protein {Arabidopsis thaliana}, partial (21%); oligo-TC evalue 2e-33...	MtC91896_GC	MtC91896_GC		AT5G17600.1(%LS=37,6e-12)	zinc finger (C3HC4-type RING finger) family protein	sp:Q9LF64:ATL5G_ARATH(%LS=37,3e-11)	#E# PM=11130714;11983057; Probable RING-H2 finger protein ATL5G Hypothetical protein Membrane Metal-binding Transmembrane Ubl conjugation pathway Zinc Zinc-finger		3	diff2	NC	0.919369	0.0581256	9.67588	6	0.00638256	2.17908	10.9128	8	0.0423984	1.23431	9.98064	7	0.036067	1.87964	10.8627	6	0.29002	0.458403	11.1346	8	0.104062	1.83429	10.1359	6	0.0117085	1.64125	10.8806	7
MT014897	Mtr.42693.1.S1_at	TIGR-MtGI7: TC84555; oligo-TC evalue 2e-33...	MtD04653_GC	MtD04653_GC						NCR302-TC35342		diff2		0.0959231	1.6155	6.03927	2	0.000201649	5.00852	7.50556	7	0.00030423	3.21212	7.88064	8	0.0604277	1.54358	5.86064	6	0.0916397	0.973709	5.60181	7	0.410304	0.532781	5.78761	5	0.00983413	2.17751	6.28453	7
MT005245		TIGR-MtGI7: TC84878; oligo-TC evalue 2e-33...	IMGA:AC138527_10.2	MtC62031_GC	Late nodulin AC138527.22 94567-93319 E EGN_Mt060719 20060801					NCR301-TC34729		diff2	no probe	0.754567	0.0418345	5.55712	6	0.000938834	1.30777	6.08724	5	0.00162543	1.15052	6.18624	6	0.546591	0.120089	5.34978	5	0.00295845	0.223821	5.61739	7	0.512056	0.090328	5.49867	4	0.0161483	0.981058	5.93317	7
MT005436		TIGR-MtGI7: TC83725; oligo-TC evalue 2e-33...	IMGA:AC149039_14.2	MtC61905_GC	hypothetical protein AC149039.2 43511-43935 F EGN_Mt060719 20060801					NCR289-TC30891		diff2		0.614454	0.208881	5.58132	7	0.000115565	4.01096	7.10115	8	0.000465715	3.01275	7.38838	8	0.1722	1.00619	5.86678	7	0.0575424	0.903801	6.09975	7	0.0623716	0.656419	5.61983	8	0.0117587	2.75987	6.70991	7
MT014621	Mtr.43318.1.S1_at	TIGR-MtGI7: AW574154; oligo-TC evalue 2e-33...	MtD19952_GC	MtD19952_GC						NCR282-AW574154		diff2		0.130341	0.68314	5.29336	6	0.000305379	4.63995	7.22095	6	0.000892862	2.96026	7.71581	7	0.119396	1.61171	5.71785	5	0.216104	0.454579	5.66573	8	0.292775	0.502386	5.45142	5	0.00600264	1.90168	6.13232	8
MT016037		TIGR-MtGI7: TC85030; oligo-TC evalue 2e-33...	MtD05583_GC	MtD05583_GC						NCR268-TC42933		diff2		0.77683	0.0992928	5.44716	5	0.00108269	3.28218	7.14808	5	0.000393981	2.23172	7.13838	8	0.253664	0.900106	5.95055	4	0.112224	0.523887	6.24292	8	0.056802	0.677285	5.68454	6	0.00271399	2.01275	6.5971	8
MT015714	Mtr.9375.1.S1_at	TIGR-MtGI7: TC80203; oligo-TC evalue 2e-33...	MtD01349_GC	MtD01349_GC						NCR256-TC29417		diff2		0.512724	0.480978	5.46249	4	0.000125471	4.88035	7.40315	8	0.000639502	3.49357	7.96579	7	0.0644139	1.64794	6.1837	8	0.0518077	1.11817	6.07575	7	0.145424	0.979888	5.96635	6	0.00492909	2.7831	6.70689	8
MT014637	Mtr.3269.1.S1_at	TIGR-MtGI7: TC88502; oligo-TC evalue 2e-33...	IMGA:AC153162_24.1	MtD00822_GC	hypothetical protein AC153162.5 4287-4758 E EGN_Mt060719 20060801					NCR245-TC29401		diff2		0.317143	0.589916	5.63419	8	7.85311e-05	5.31884	7.9857	8	0.000334094	3.55687	8.61574	8	0.0661057	2.10521	6.70104	8	0.115958	1.33653	6.80324	8	0.373086	0.691899	6.2422	5	0.00579243	3.50026	7.37209	8
MT014776	Mtr.9159.1.S1_at	TIGR-MtGI7: TC89936; oligo-TC evalue 2e-33...	MtC60970_GC	MtC60970_GC						NCR243-TC33871		diff2		0.297056	0.517645	5.57465	7	0.000614288	4.82628	7.99419	6	0.000396134	3.89809	8.69832	8	0.0834665	1.77222	6.43477	6	0.0757735	1.12937	6.81509	7	0.263774	0.587499	6.06548	6	0.0230081	2.14506	7.34981	8
MT014996		TIGR-MtGI7: TC93778; oligo-TC evalue 2e-33...	IMGA:AC165277_6.1	MtD05262_GC	hypothetical protein AC165277.2 3609-285 H EGN_Mt060719 20060801					NCR237-TC31817		diff2		0.658805	0.275919	5.39145	5	3.5985e-05	4.8745	7.50152	8	0.000366001	3.10684	7.81583	8	0.0491983	1.76996	6.13703	8	0.114662	1.02293	6.23258	8	0.175917	0.720896	5.67128	8	0.0275315	2.81659	7.20301	7
MT009766	Mtr.10953.1.S1_at	TIGR-MtGI7: TC89289; oligo-TC evalue 2e-33...	IMGA:CT967315_15.1	MtC60819_GC	Late nodulin CT967315.7 103042-101324 E EGN_Mt060719 20060801					NCR236-TC40754		diff2		0.259746	0.632347	5.44886	7	3.5985e-05	5.30997	7.61084	8	0.000216959	3.09762	8.14081	7	0.0461882	2.10997	6.15148	6	0.100703	0.938302	5.81157	8	0.207673	0.823891	5.72108	7	0.00701556	2.39266	6.55521	8
MT006028	Mtr.44286.1.S1_at	TIGR-MtGI7: TC84506; oligo-TC evalue 2e-33...	MtD05405_GC	MtD05405_GC						NCR227-TC31838		diff2		0.381915	0.537727	5.30501	6	5.28602e-05	5.36753	7.83612	8	0.0011282	3.7463	8.81862	7	0.0834235	2.18855	6.68339	6	0.0725749	1.57458	6.38553	7	0.236843	0.771951	5.8832	6	0.00903225	2.83646	6.86989	8
MT013948	Mtr.15102.1.S1_at	TIGR-MtGI7: TC85120; oligo-TC evalue 2e-33...	IMGA:AC124965_11.2	MtD07547_GC	Late nodulin AC124965.18 49781-50329 F EGN_Mt060719 20060801					NCR221-TC42842		diff2		0.629528	0.297709	5.52678	4	0.000897416	4.21451	7.59015	5	0.00168074	3.01968	8.31369	7	0.0530381	1.68328	6.46262	7	0.185474	0.956751	6.4968	6	0.294458	0.455875	5.92816	6	0.0239328	2.47437	6.91987	7
MT014668	Mtr.43728.1.S1_at	TIGR-MtGI7: TC88675; oligo-TC evalue 2e-33...	MtC60717_GC	MtC60717_GC	Late nodulin;					NCR219-TC33096		diff2		0.401776	0.570396	5.52733	6	0.000285724	5.06122	7.76875	7	0.000515554	3.14469	8.30231	7	0.0517443	2.46698	6.69469	7	0.106892	1.15235	6.62734	7	0.270523	0.799034	5.99689	6	0.00562138	3.46027	7.43621	8
MT014822	Mtr.39224.1.S1_at	TIGR-MtGI7: TC82051; oligo-TC evalue 2e-27...	IMGA:CR954192_21.2	MtC62830_GC	hypothetical protein CR954192.2 74211-73647 F EGN_Mt060719 20060801					NCR217-TC41315		diff2		0.748131	0.150143	5.05429	4	0.00761532	3.70758	7.01304	4	0.00022341	2.41943	7.05185	8	0.334757	0.606927	5.65264	5	0.169728	0.681363	5.68878	7	0.169791	0.387729	5.26067	6	0.00865004	2.32998	6.23124	7
MT014889	Mtr.44221.1.S1_at	TIGR-MtGI7: TC83092; oligo-TC evalue 4e-31...	MtD06251_GC	MtD06251_GC	Late nodulin;					NCR216-TC34461		diff2		0.715915	0.159472	5.37163	6	0.000759376	4.46136	7.1158	6	0.000225509	3.2184	7.72719	8	0.0793495	1.86984	6.13065	8	0.13073	0.900942	5.87437	6	0.0669898	0.765388	5.56877	7	0.00693981	3.42753	6.85536	6
MT006863	Mtr.9146.1.S1_at	TIGR-MtGI7: TC93779 similar to GP|5739464|gb|AAD50486.1| O-antigen polymerase Wzy {Escherichia coli}, partial (7%); oligo-TC evalue 2e-33...	MtC62024_GC	MtC62024_GC	Late nodulin;					NCR212-TC42959		diff2		0.531822	0.333482	5.17799	5	3.71127e-05	4.88265	7.39227	8	0.000225509	2.88159	7.58995	8	0.0675681	1.57675	6.0043	6	0.139939	0.834203	5.5201	5	0.188665	0.49941	5.54287	8	0.00544075	2.44947	6.30488	8
MT004584	Mtr.12752.1.S1_at	TIGR-MtGI7: TC91542; oligo-TC evalue 2e-33...	MtC61289_GC	MtC61289_GC	Late nodulin;					NCR208-TC34426		diff2		0.244743	0.453482	5.67613	5	0.000743951	1.94654	7.02965	6	0.00895012	1.67401	6.51234	6	0.210605	0.756393	6.09422	8	0.0862291	0.704526	6.13677	7	0.296138	0.341724	5.66861	8	0.00737148	2.6053	7.05536	8
MT015839		TIGR-MtGI7: TC90554; oligo-TC evalue 2e-33...	IMGA:AC150703_4.1	MtC60918_GC	hypothetical protein AC150703.38 144641-142035 E EGN_Mt060719 20060801	AT1G18800.1(%LS=33,2e-17)	nucleosome assembly protein (NAP) family protein	sp:P53997:SET_DROME(%LS=27,4e-09)	Protein SET Complete proteome	NCR200-TC35956		diff2		0.274968	0.78587	5.31131	4	0.00141409	4.02462	6.83191	5	0.000162396	3.00554	7.47496	8	0.160804	0.923804	5.49041	5	0.224163	0.483428	5.69284	7	0.105123	0.648306	5.64171	5	0.0151226	1.70369	5.89438	6
MT015620	Mtr.42875.1.S1_s_at	TIGR-MtGI7: TC87788; oligo-TC evalue 2e-33...	MtD34439_GC	MtD34439_GC						NCR164-TC36556		diff2		0.339296	0.699807	5.79242	8	0.000160043	5.51967	8.42859	7	0.000572939	4.10719	9.30025	7	0.0894568	2.4413	6.73276	7	0.0646447	1.67109	6.92378	7	0.0997402	1.28001	6.26347	8	0.00667282	4.13358	7.78387	7
MT015638	Mtr.40227.1.S1_x_at	TIGR-MtGI7: TC88131; oligo-TC evalue 2e-33...	MtC60542_GC	MtC60542_GC	Late nodulin;					NCR162-TC40326		diff2		0.139416	2.32814	6.79289	6	0.00176863	6.81851	10.1103	4	0.0135309	5.07714	11.7748	6	0.114098	3.57395	8.60223	5	0.115439	3.08966	8.3937	7	0.0995276	2.57082	7.77991	8	0.0510477	3.61803	8.98047	5
MT007417	Mtr.40226.1.S1_at	TIGR-MtGI7: TC86036; oligo-TC evalue 2e-33...		TC106799						NCR158-TC35875 MtN31		diff2	C	0.279189	0.123692	5.11603	8	0.000118876	2.52584	6.15286	7	0.00211444	1.22771	6.06635	7	0.121369	0.45944	5.12856	6	0.67147	0.0837175	5.38269	8	0.346077	0.12837	5.06655	6	0.0104981	0.689527	5.38047	8
MT004071		TIGR-MtGI7: TC90767; oligo-TC evalue 2e-33...	MtC61224_GC	MtC61224_GC	Heat shock protein DnaJ, N-terminal; Late nodulin;	AT1G80920.1(%LS=46,2e-09)	DNAJ heat shock N-terminal domain-containing protein	sp:Q9SAG8:DNAJ8_ARATH(%LS=46,1e-08)	Chaperone protein	NCR157-TC37816		diff2		0.367799	0.514201	5.42297	6	3.71127e-05	5.68342	7.92821	8	0.000358301	3.24103	8.18088	8	0.0358206	2.11911	6.1597	7	0.285738	0.735986	6.32347	8	0.267624	0.733035	5.81888	8	0.0100986	2.16766	6.51355	8
MT001820		TIGR-MtGI7: TC88137 similar to GP|23495065|gb|AAN35397.1 hypothetical protein {Plasmodium falciparum 3D7}, partial (0%); oligo-TC evalue 2e-33...	MtD00597_GC	MtD00597_GC	Late nodulin;					NCR156-TC29254		diff2		0.46097	1.53036	7.0351	3	0.000214259	5.93806	9.43035	7	0.00441792	4.69057	10.0741	6	0.0603659	2.78058	7.92624	8	0.0562669	2.21882	7.75616	8	0.0560697	2.4366	8.01044	5	0.00913001	3.40913	8.04566	7
MT011005	Mtr.13138.1.S1_at	TIGR-MtGI7: TC90723; oligo-TC evalue 2e-33...	MtC61460_GC	MtC61460_GC	Late nodulin;					NCR154-TC30459		diff2		0.265897	0.636954	5.51481	7	0.000164158	5.17563	7.35795	7	0.000139044	2.52312	7.43533	8	0.0516323	2.0952	6.12473	7	0.243228	0.894897	6.098	8	0.154401	1.03234	5.58148	8	0.0348941	2.41909	6.46189	6
MT014914	Mtr.38796.1.S1_at	TIGR-MtGI7: TC84676; oligo-TC evalue 2e-33...	MtC61976_GC	MtC61976_GC	Proteinase inhibitor I4, serpin;					NCR151-TC42073		diff2		0.535655	0.279844	5.14137	4	0.000172078	3.75773	6.70006	8	0.000225843	2.61878	7.17103	8	0.0514516	1.60732	5.77459	7	0.252041	0.42292	5.59117	5	0.0675277	0.572115	5.41972	6	0.00536143	2.12536	6.16991	8
MT007644	Mtr.40336.1.S1_at	TIGR-MtGI7: TC77573 GP|21726258|emb|CAD38472. AGALO1 {Eremothecium gossypii}, partial (4%); oligo-TC evalue 2e-33...	MtD00082_GC	MtD00082_GC	Late nodulin;					NCR150-TC35985		diff2	C	0.233935	1.57854	5.90898	5	0.000134265	6.17999	8.32031	7	0.000657363	3.76869	8.95766	8	0.0363615	3.24602	7.05651	7	0.180119	1.26763	6.81055	8	0.242306	1.37705	6.43775	6	0.0051636	3.22954	7.38335	8
[truncated: 2,718 more rows]
