# Supplementary material for: Transcription Reprogramming during Root Nodule Development in Medicago truncatula
Source: PLoS One. 2011 Jan 27;6(1):e16463. doi: 10.1371/journal.pone.0016463 (PMC3029352; doi:10.1371/journal.pone.0016463)
Supplement: Table S2 — Cross comparison of differentially regulated genes found in different nodule samples compared to non-inoculated roots. (XLS) [file pone.0016463.s003.xls]

## Sheet: Feuil1
	shared up-regulation
	WT4	WT10	WT14	NN	fixJ	bacA	exoA
WT4	469	295	316	106	298	347	199
WT10		1155	906	273	760	625	327
WT14			1190	236	774	649	410
NN				363	235	183	140
fixJ					1057	655	423
bacA						877	381
exoA							805
	opposite regulation
	WT4	WT10	WT14	NN	fixJ	bacA	exoA
WT4		11	15	8	7	3	35
WT10			6	4	5	7	80
WT14				6	4	9	29
NN					2	9	23
fixJ						1	6
bacA							14
	shared down-regulation
	WT4	WT10	WT14	NN	fixJ	bacA	exoA
WT4	790	665	525	287	416	640	227
WT10		1195	747	428	560	890	276
WT14			869	333	496	686	217
NN				456	252	362	126
fixJ					616	556	233
bacA						1046	281
exoA							345
Supplemental Table 2. Cross comparison of differentially regulated genes found in different nodule samples compared to non-inoculated roots). Genes are scored differentially regulated when showing an expression ratio ≥ or ≤ 1.5 and adjusted P-value ≤0.05%.The 4,10,14 dpi and NN nodules were induced by wild type S. meliloti. The NN (16 dpi) nodules were treated with 10mM NH4NO3 for two days.
