# Supplementary material for: Transcription Reprogramming during Root Nodule Development in Medicago truncatula
Source: PLoS One. 2011 Jan 27;6(1):e16463. doi: 10.1371/journal.pone.0016463 (PMC3029352; doi:10.1371/journal.pone.0016463)
Supplement: Table S3 — Examples of multigene families containing root-expressed genes and nodule-associated genes. (XLS) [file pone.0016463.s004.xls]

## Sheet: Feuil1
Supplemental Table 3. Examples of multigene families containing root-expressed genes and nodule-associated genes. 69 families are shown, with genes either up-or down-regulated when comparing nodules and non-inoculated N-starved roots. Are indicated from left to right: the family number; the reporter ID; the Interpro annotation of the corresponding gene (IMGAG); the best hit in the TAIR database (…
Family	Reporter Name	IMGAG-Interpro	TAIR	TAIR Des	SP	SP des	padj 4dpi	M 4dpi	A 4dpi	n 4dpi	padj 10dpi	M 10dpi	A 10dpi	n 10dpi	padj 14dpi	M 14dpi	A 14dpi	n 14dpi	padj NN	M NN	A NN	n NN	pv FixJ	padj FixJ	M FixJ	A FixJ	n FixJ	pv BacA	padj BacA	M BacA	A BacA	n BacA	padj ExoA	M ExoA	A ExoA	n ExoA
1	MT007213	6-phosphogluconate dehydrogenase, C-terminal;	AT3G02360.1(%LS=26,4e-65)	6-phosphogluconate dehydrogenase family protein	sp:P21577:6PGD_SYNP7(%LS=25,2e-44)	6-phosphogluconate dehydrogenase	0.348491	-0.0661262	8.50262	7	0.000273719	-0.566047	8.30648	6	0.372671	-0.113581	8.15864	8	0.0331607	-0.297758	8.19789	8	0.111679	0.206098	-0.174079	8.6444	8	0.000368891	0.0040676	-0.880881	7.77277	6	0.057102	-0.311808	8.58703	8
1	MT008862	6-phosphogluconolactonase;	AT5G24400.1(%LS=91,6e-80)	glucosamine/galactosamine-6-phosphate isomerase family protein	sp:Q9CQ60:6PGL_MOUSE(%LS=91,2e-36)	6-phosphogluconolactonase 3.1.1.31 6PGL Hydrolase	0.11989	0.647214	11.0194	8	3.17164e-05	2.70446	11.4659	8	0.000218535	2.01847	10.5345	8	0.0177812	2.71404	11.411	7	2.25477e-06	0.000510269	2.34388	11.7381	7	0.000188203	0.00271976	2.17858	10.9969	6	0.73785	0.141798	11.0246	5
1	MT000180	6-phosphogluconate dehydrogenase, C-terminal-like AC119411.16 70639-73634 E EGN_Mt060719 20060801	AT3G29360.2(%LS=100,0.0)	similar to UDP-glucose 6-dehydrogenase	sp:Q96558:UGDH_SOYBN(%LS=100,0.0)	UDP-glucose 6-dehydrogenase 1.1.1.22 UDP-Glc dehydrogenase UDP-GlcDH UDPGDH NAD Oxidoreductase	0.00188471	-1.26002	9.21276	8	0.000947437	-1.59772	8.7047	7	0.00245231	-1.48466	8.7881	8	0.0479856	-1.09141	8.57103	7	2.34446e-05	0.00146416	-1.1319	9.02133	8	5.10198e-05	0.00127108	-1.92658	8.72718	6	0.070567	-0.64028	9.37581	7
1	MT013995	6-phosphogluconate dehydrogenase, C-terminal-like AC146785.12 68550-71160 E EGN_Mt060719 20060801	AT3G29360.2(%LS=100,0.0)	similar to UDP-glucose 6-dehydrogenase	sp:Q96558:UGDH_SOYBN(%LS=100,0.0)	UDP-glucose 6-dehydrogenase 1.1.1.22 UDP-Glc dehydrogenase UDP-GlcDH UDPGDH NAD Oxidoreductase	0.044359	-0.671774	6.80585	6	0.00274104	-0.801679	6.65652	7	0.00690203	-0.581188	6.28476	7	0.133545	-0.688024	6.5448	6	0.000183198	0.00372965	-0.669623	6.58624	7	0.000790117	0.00665564	-0.930152	5.98623	5	0.00916168	-0.606033	6.78762	8
1	MT002579	6-phosphogluconate dehydrogenase, C-terminal-like;	AT5G39320.1(%LS=88,0.0)	UDP-glucose 6-dehydrogenase	sp:Q96558:UGDH_SOYBN(%LS=88,0.0)	UDP-glucose 6-dehydrogenase 1.1.1.22 UDP-Glc dehydrogenase UDP-GlcDH UDPGDH NAD Oxidoreductase	0.340761	0.140181	5.15584	6	0.00277259	0.558289	5.34394	7	0.0221261	0.504903	5.20116	7	0.230644	0.289642	5.30163	5	0.000358866	0.00528299	1.05881	5.64744	7	0.00288986	0.0160207	1.16945	5.63227	7	0.000705721	0.620672	5.43827	8
2	MT014969	ABC-2; AAA ATPase AC171532.4 56171-64286 E EGN_Mt060719 20060801	AT1G15520.1(%LS=11,4e-54)	ABC transporter family involved in resistant to lead. Localizes to plasma membrane. Upregulated by lead. Expressed in leaves	sp:Q8GU88:PDR7_ORYSA(%LS=7,6e-48)	Putative pleiotropic drug resistance protein	0.00240002	-0.458975	6.75868	7	0.00262665	-0.788644	6.53889	7	0.0164919	-0.681689	6.49596	6	0.0935055	-0.319074	6.50213	7	0.000769347	0.00769992	-0.366339	7.0554	7	0.00171063	0.0112827	-0.595354	6.53205	8	0.0956836	-0.194851	7.40685	6
2	MT004624	ABC-2; AAA ATPase AC171532.4 39243-47430 E EGN_Mt060719 20060801	AT1G15520.1(%LS=12,3e-66)	ABC transporter family involved in resistant to lead. Localizes to plasma membrane. Upregulated by lead. Expressed in leaves	sp:Q76CU2:PDR1_TOBAC(%LS=12,4e-69)	Pleiotropic drug resistance protein	0.00142526	-1.01538	7.05079	8	0.00167105	-1.26741	7.02435	8	0.00030423	-1.02118	7.01122	8	0.0539602	-0.649952	6.88048	6	4.91238e-08	0.000121567	-0.850308	7.34755	8	1.82116e-05	0.000706953	-1.2719	6.89437	8	0.0186041	-0.510131	7.45051	8
2	MT015936	ABC-2; AAA ATPase AC147517.23 59247-61802 E EGN_Mt060719 20060801	AT1G15520.1(%LS=15,5e-84)	ABC transporter family involved in resistant to lead. Localizes to plasma membrane. Upregulated by lead. Expressed in leaves	sp:Q8GU89:PDR4_ORYSA(%LS=15,1e-83)	Pleiotropic drug resistance protein	0.0165662	-0.606112	6.34998	3	0.00545242	-0.870651	6.67576	6	0.0205265	-0.50412	6.35917	8	0.0260025	-0.615316	6.4025	7	0.0100983	0.0371079	-0.665331	6.67465	5	0.0294345	0.0805334	-0.567105	6.40809	6	0.0375471	-0.351594	7.14631	5
2	MT007582	ABC-2; AAA ATPase AC144340.22 104670-112802 E EGN_Mt060719 20060801	AT1G15520.1(%LS=16,1e-103)	ABC transporter family involved in resistant to lead. Localizes to plasma membrane. Upregulated by lead. Expressed in leaves	sp:Q8GU92:PDR2_ORYSA(%LS=15,1e-103)	#E# PM=12644668;12447438; Probable pleiotropic drug resistance protein 2 ATP-binding Membrane Nucleotide-binding Repeat Transmembrane Transport	0.307522	-0.141847	7.58237	6	0.00653967	-0.678638	8.0538	7	0.479695	0.0106858	6.90839	2	0.0224086	-0.231884	7.75124	7	0.0916515	0.178575	0.265698	8.54105	8	0.49243	0.613345	-0.055349	7.79902	8	0.0240028	0.736309	8.59159	4
2	MT006497	ABC-2; AAA ATPase AC170856.1 30999-22343 E EGN_Mt060719 20060801	AT1G15210.1(%LS=14,1e-77)	ABC transporter family protein	sp:Q7PC86:PDR7_ARATH(%LS=14,6e-77)	Probable pleiotropic drug resistance protein	0.00142278	0.985234	13.537	5	0.0776776	0.407532	12.7608	4	0.0011382	0.891387	12.5537	6	0.101013	0.736502	13.0966	5	0.0358329	0.0900669	0.90537	12.9541	3	0.00102722	0.00795143	0.841574	12.8152	7	0.0147851	0.75848	13.1994	5
2	MT006442	ABC-2; AAA ATPase AC148655.4 40526-38655 E EGN_Mt060719 20060801	AT5G52860.1(%LS=99,0.0)	ABC transporter family protein chr5:21437002-21438793 REVERSE	sp:Q8MIB3:ABCG2_PIG(%LS=91,8e-63)	ATP-binding cassette sub-family G member 2 Brain multidrug resistance protein	0.0100382	0.824307	6.06665	5	0.00777266	0.96611	6.31661	6	0.00371712	0.562299	6.18896	7	0.245778	0.0908097	5.5599	5	5.20399e-05	0.00205596	0.636191	6.16683	8	0.0276194	0.0769917	0.274546	5.77125	7	0.123579	-0.113991	5.68459	6
3	MT000256	Actin/actin-like AC184161.2 24598-28978 E EGN_Mt060719 20060801	AT3G12110.1(%LS=57,1e-110)	actin 11 (ACT11)	sp:P81228:ACT5_SOLTU(%LS=63,1e-109)	Actin-66 Fragment ATP-binding Cytoskeleton Nucleotide-binding Structural protein	0.00261275	-1.21668	7.93964	8	0.000671496	-1.30267	7.53885	8	0.000379274	-1.29802	7.65299	8	0.116728	-1.04503	7.63342	6	0.000436966	0.00580327	-1.09373	7.63098	8	8.93033e-05	0.00172221	-1.8199	7.61991	7	0.0105536	-1.05154	7.87267	8
3	MT014807	Actin/actin-like;	AT3G53750.1(%LS=100,0.0)	actin 3 (ACT3)	sp:O81221:ACT_GOSHI(%LS=100,0.0)	Actin ATP-binding Cytoskeleton Nucleotide-binding Structural protein	NaN	-0.444214	6.28414	1	0.140783	-1.0981	6.41091	2	0.000397742	-0.636045	6.51475	8	0.0993153	-0.84487	6.37374	2	0.00920187	0.0349763	-0.643408	7.05821	5	5.3874e-06	0.000346384	-1.09032	6.26287	5	0.230029	-0.307584	7.31233	4
3	MT014462	Actin/actin-like AC186676.2 67354-69524 F EGN_Mt060719 20060801	AT5G09810.1(%LS=55,1e-109)	actin 7 (ACT7) / actin 2	sp:P46258:ACT3_PEA(%LS=55,1e-111)	Actin-3 ATP-binding Cytoskeleton Nucleotide-binding Structural protein	0.00479349	-0.806268	7.12828	7	0.000696479	-1.08278	7.02774	8	0.00455618	-0.606933	6.94541	7	0.0463106	-0.959354	6.75147	7	0.00201606	0.0133081	-0.803439	7.19533	7	2.918e-07	7.13781e-05	-1.0452	6.88714	7	0.027458	-0.813908	7.3033	7
3	MT014480	Actin/actin-like AC137836.25 113469-116257 E EGN_Mt060719 20060801	AT5G09810.1(%LS=58,1e-111)	actin 7 (ACT7) / actin 2	sp:P30164:ACT1_PEA(%LS=58,1e-111)	Actin-1 ATP-binding Cytoskeleton Nucleotide-binding Structural protein	0.0190563	-0.562679	9.42696	6	3.71127e-05	-0.897049	9.50537	8	0.346369	-0.172677	9.13772	8	0.0573921	-0.589187	9.19888	8	0.0178638	0.0551133	-0.580571	9.60093	8	9.64449e-05	0.00182029	-0.998309	9.26185	8	0.0514716	-0.473394	9.72108	8
3	MT006302	Actin/actin-like;	AT3G27000.1(%LS=49,1e-105)	actin-related protein 2 (ARP2)	sp:P53487:ARP2_ACACA(%LS=48,4e-73)	#E# PM=7593166; Actin-like protein 2 Actin-related protein 2 Cytoskeleton Structural protein	0.00358626	-1.02228	8.71984	6	0.603656	0.118074	9.13849	8	0.116436	-0.621429	6.78333	6	0.161589	0.305547	8.68859	8	0.131456	0.232151	-0.310528	9.22116	7	0.857457	0.903758	-0.0576667	7.94351	5	0.154751	-0.713353	9.15526	5
3	MT011110	Actin/actin-like;	AT1G18450.1(%LS=50,9e-63)	actin-related protein 4 (ARP4)	sp:P17299:ACT3_ORYSA(%LS=39,4e-26)	#E# PM=2102841;12869764; Actin-3 ATP-binding Cytoskeleton Nucleotide-binding Structural protein	0.109767	0.383771	6.88571	7	0.00601998	1.0234	6.93199	7	0.0428864	0.475934	7.11799	7	0.0836523	0.691701	6.73485	6	0.159369	0.266932	0.277903	7.05866	8	0.17449	0.291049	0.26983	5.9928	5	0.955192	0.0448825	7.10056	6
4	MT000859	Albumin I AC121238.17 37802-39006 F EGN_Mt060719 20060801			sp:P62930:ALB1E_PEA(%LS=53,2e-15)	Albumin 1 E precursor PA1 E PsaA1b014 Psa Contains: Albumin 1 E chain b PA1b E Leginsulin E Albumin 1 E chain a PA1a E Plant toxin Seed storage protein	0.0038962	-2.0898	7.24067	7	0.00239893	-2.14104	7.51796	7	0.00153043	-1.87431	6.92913	8	0.0712324	-1.45231	7.27545	6	0.000176013	0.00365923	-1.6206	7.66941	8	0.00012635	0.00212105	-2.43898	7.06453	5	0.0102291	-1.71273	7.51006	7
4	MT010227	Albumin I AC144730.24 23175-22450 F EGN_Mt060719 20060801			sp:Q9ZQX0:ALB1_GLYSO(%LS=81,1e-14)	Albumin 1 precursor A1 Contains: Albumin 1 chain b A1b Leginsulin Albumin 1 chain a A1a Plant toxin Seed storage protein	0.000244926	2.24171	8.5855	8	0.526134	0.137107	7.58725	7	0.0312133	-0.446729	7.20039	8	0.100668	0.484905	7.59301	8	0.300106	0.42588	-0.161013	7.724	8	0.576504	0.686647	-0.133689	7.24869	7	0.103367	-0.671453	7.47133	8
4	MT006913	Albumin I AC151726.31 16672-15300 F EGN_Mt060719 20060801			sp:Q9ZQX0:ALB1_GLYSO(%LS=89,3e-22)	Albumin 1 precursor A1 Contains: Albumin 1 chain b A1b Leginsulin Albumin 1 chain a A1a Plant toxin Seed storage protein	0.0383667	-1.67293	6.15407	5	0.00115714	-1.32549	6.16294	8	0.00387005	-1.08009	5.60565	8	0.0302707	-1.06633	6.13513	8	0.0301684	0.079676	-0.863293	6.27176	7	0.000407246	0.00433704	-1.2281	5.84858	6	0.0438095	-0.988661	6.64561	6
4	MT007011	Albumin I AC151726.31 38182-36796 F EGN_Mt060719 20060801			sp:Q9ZQX0:ALB1_GLYSO(%LS=79,1e-18)	Albumin 1 precursor A1 Contains: Albumin 1 chain b A1b Leginsulin Albumin 1 chain a A1a Plant toxin Seed storage protein	0.00167757	-2.56149	9.50497	7	0.0033319	-3.13989	9.40654	6	0.00183339	-2.71972	8.4515	8	0.0422062	-2.30481	9.14311	7	0.00398649	0.0201607	-1.77057	9.63876	8	4.69513e-06	0.000316542	-2.91591	8.97723	6	0.00774963	-1.24763	9.81887	8
4	MT002395	Albumin I;			sp:P62929:ALB1D_PEA(%LS=100,2e-16)	Albumin 1 D precursor PA1 D PsaA1b012 Contains: Albumin 1 D chain b PA1b D Leginsulin D Albumin 1 D chain a PA1a D Direct protein	0.00411901	-1.40817	6.97684	6	0.00104475	-1.67815	6.95189	8	0.000797431	-1.2574	6.31081	8	0.0440575	-1.21865	6.91165	7	0.00321782	0.0177171	-1.11908	6.87729	7	0.00349588	0.0182261	-1.82635	6.53162	5	0.0284205	-0.483817	7.51571	8
4	MT003870	Albumin I;			sp:Q9ZQX0:ALB1_GLYSO(%LS=91,1e-16)	Albumin 1 precursor A1 Contains: Albumin 1 chain b A1b Leginsulin Albumin 1 chain a A1a Plant toxin Seed storage protein	0.00222652	-1.03117	6.7955	7	0.00136215	-1.60753	6.6216	8	0.00200604	-1.36228	5.93256	8	0.0385963	-1.19276	6.42658	7	0.00705525	0.0292477	-1.11355	6.55413	6	0.000396087	0.00425546	-1.58926	6.56315	6	0.84155	0.0317126	7.43348	8
4	MT000145	Albumin I;			sp:P62929:ALB1D_PEA(%LS=96,3e-18)	Albumin 1 D precursor PA1 D PsaA1b012 Contains: Albumin 1 D chain b PA1b D Leginsulin D Albumin 1 D chain a PA1a D Direct protein	0.00450781	-1.01452	8.33656	6	0.00233421	-1.87796	7.97305	7	0.00847808	-1.66608	7.03966	7	0.0855144	-1.07633	8.02418	6	0.0251199	0.0696713	-1.01012	8.28081	6	6.42451e-09	1.19353e-05	-1.95225	7.43498	8	0.0264532	-0.817553	8.52786	7
4	MT006030	Albumin I;			sp:P62929:ALB1D_PEA(%LS=100,7e-25)	Albumin 1 D precursor PA1 D PsaA1b012 Contains: Albumin 1 D chain b PA1b D Leginsulin D Albumin 1 D chain a PA1a D Direct protein	0.0197376	-0.529853	5.4903	6	0.00669092	-0.554389	5.3461	6	0.0462103	-0.237852	5.05856	5	0.51403	-0.0574848	5.3065	5	0.00825129	0.0325073	-0.448099	5.49178	7	0.020517	0.0624511	-0.548957	5.22855	5	0.00322053	-0.59871	5.28843	5
5	MT014658	Annexin AC146590.25 73621-76285 E EGN_Mt060719 20060801	AT1G35720.1(%LS=23,9e-19)	annexin 1 (ANN1)	sp:P51074:ANX4_FRAAN(%LS=23,7e-23)	Annexin-like protein	0.0377194	0.897482	5.88804	4	0.00294051	1.1137	6.23154	5	0.00915621	0.471909	5.8661	7	0.13446	0.196549	5.44312	5	0.000168493	0.00356957	0.616495	5.94553	7	0.0244607	0.0705818	0.670632	5.87714	5	0.375649	-0.103164	5.49447	7
5	MT007340	Annexin, type plant AC169181.2 34890-32384 F EGN_Mt060719 20060801	AT1G35720.1(%LS=32,6e-33)	annexin 1 (ANN1)	sp:P51074:ANX4_FRAAN(%LS=30,2e-21)	Annexin-like protein	0.0106217	-1.2371	6.39363	6	0.00878892	-1.29258	6.41467	6	0.000366001	-1.26062	6.14325	8	0.304321	-0.432957	6.66496	5	0.0185441	0.0565227	-1.08641	6.85168	6	2.81596e-06	0.000234243	-1.62294	6.18368	7	0.00898475	-1.55574	6.49553	8
5	MT013362	Annexin CT963093.5 11314-17594 H EGN_Mt060719 20060801	AT1G35720.1(%LS=45,2e-22)	annexin 1 (ANN1)	sp:P51074:ANX4_FRAAN(%LS=22,4e-22)	Annexin-like protein	0.0405085	0.339426	6.17097	6	0.00189186	0.814109	6.40141	8	0.00317664	0.841735	6.17506	7	0.507979	0.100979	6.14223	4	0.0528499	0.11921	0.322915	6.19275	7	0.0120218	0.0429497	0.947829	6.42696	5	0.0493311	-0.224349	5.94931	7
5	MT007369	Annexin, type plant;	AT5G65020.1(%LS=99,1e-127)	annexin 2 (ANN2)	sp:P51074:ANX4_FRAAN(%LS=100,5e-92)	Annexin-like protein	0.0857196	-0.255878	7.89194	7	0.00555451	-0.601931	7.66059	6	0.814966	-0.0730052	7.24051	7	0.0212719	-0.832745	7.70885	4	0.688479	0.779121	-0.0718329	7.55071	6	0.0074422	0.0306336	-0.648738	7.23133	7	0.0203269	-0.627351	7.8275	7
5	MT007988	Annexin AC146590.25 102086-98207 F EGN_Mt060719 20060801	AT2G38750.1(%LS=23,4e-27)	annexin 4 (ANN4)	sp:P51074:ANX4_FRAAN(%LS=24,5e-13)	Annexin-like protein	0.100638	-0.731192	7.10388	5	0.0234036	-1.24887	6.99611	5	0.0018618	-1.14748	6.34071	8	0.0280465	-1.14393	6.90349	6	0.000779183	0.00772428	-0.888368	7.40141	7	3.2903e-06	0.000257074	-1.16137	6.79724	7	0.294294	-0.267366	7.62707	6
5	MT015456	Annexin;	AT1G68090.1(%LS=99,1e-93)	annexin 5 (ANN5)	sp:Q99JG3:ANX13_MOUSE(%LS=93,1e-59)	Annexin A13 Annexin XIII Annexin Calcium Calcium/phospholipid-binding Lipoprotein Myristate Repeat	0.634308	0.0551634	7.4788	6	0.000584793	0.920689	8.10096	8	0.000322165	1.43401	8.26918	8	0.095361	0.52622	7.92215	8	1.96527e-07	0.000204837	1.00097	8.18809	7	0.000143852	0.00232016	0.438041	7.90221	7	0.00529614	0.296169	7.71389	7
5	MT008495	Annexin AC146590.25 81336-83318 E EGN_Mt060719 20060801	AT5G10230.1(%LS=39,1e-22)	annexin 7 (ANN7)	sp:P51074:ANX4_FRAAN(%LS=38,5e-36)	Annexin-like protein	0.00780076	1.55374	6.62204	5	6.41769e-05	1.45307	6.73289	8	0.0307563	0.6772	6.22854	7	0.0311973	0.958524	6.4755	7	0.000658561	0.00712709	1.14633	6.58734	7	0.00101701	0.00790169	0.795183	6.28294	8	0.394652	0.197197	6.08017	6
6	MT004479	Auxin responsive SAUR protein AC133709.11 102091-102634 F EGN_Mt060719 20060801	AT2G37030.1(%LS=91,2e-23)	auxin-responsive family protein	sp:P33083:AX6B_SOYBN(%LS=84,1e-10)	Auxin-induced protein	0.275019	0.100342	7.4814	8	0.000349885	0.610804	7.43883	8	0.910778	0.0180656	7.91758	6	0.0241412	0.427083	7.9185	8	0.866534	0.91055	0.0203302	8.47608	7	0.0773081	0.161392	0.252126	7.49987	7	0.0833354	0.342199	8.21255	8
6	MT001697	Auxin responsive SAUR protein;	AT4G00880.1(%LS=92,2e-32)	auxin-responsive family protein	sp:P33079:A10A5_SOYBN(%LS=69,2e-11)	Auxin-induced protein	0.0283263	-0.454979	6.36488	5	0.0149483	-0.738045	6.34856	6	0.0482907	-0.397027	5.93256	6	0.141382	-0.157409	6.33395	8	0.0848979	0.168624	-0.258775	6.67228	7	0.000770799	0.00658883	-0.594105	6.15801	8	0.0901823	0.231482	6.69176	8
6	MT009460	Auxin responsive SAUR protein AC149578.15 16277-15812 F EGN_Mt060719 20060801	AT4G34800.1(%LS=89,1e-25)	auxin-responsive family protein	sp:P33080:AX10A_SOYBN(%LS=96,6e-23)	Auxin-induced protein	0.393856	0.326403	5.61226	7	9.58111e-05	4.20818	7.47889	7	0.000366737	2.22163	7.40545	8	0.0307309	1.78315	6.26912	6	0.0486626	0.112157	1.38819	5.98583	4	0.256361	0.384406	0.191891	5.60908	5	0.971645	0.0209293	6.08408	6
6	MT001122	Auxin responsive SAUR protein CR940307.5 84089-83291 F EGN_Mt060719 20060801	AT4G31320.1(%LS=98,2e-46)	auxin-responsive protein	sp:P33081:AX15A_SOYBN(%LS=73,4e-10)	Auxin-induced protein	0.0761812	0.172359	5.52009	7	0.000463232	2.38711	6.659	6	0.00147682	1.90672	6.82999	8	0.0899659	0.458981	5.61226	7	2.97485e-05	0.00162	1.75501	6.44461	7	0.000357952	0.0039953	0.948083	5.96735	8	0.478364	0.186723	5.86778	6
7	MT015108	Bet v I allergen;	AT1G24020.1(%LS=73,5e-05)	Bet v I allergen family protein	sp:P14710:DRR3_PEA(%LS=73,8e-54)	Disease resistance response protein	0.000915639	-1.78881	9.80975	8	0.00728871	-1.48198	10.2983	6	0.0473121	-0.802897	9.71415	7	0.0947394	-0.674294	10.1858	6	0.0833899	0.166282	-0.657705	10.5932	6	1.34782e-05	0.000591484	-1.7599	9.8122	7	0.0670136	-0.960237	10.4203	6
7	MT014168	Bet v I allergen;	AT1G24020.1(%LS=78,3e-05)	Bet v I allergen family protein	sp:Q06931:ABR17_PEA(%LS=100,5e-71)	ABA-responsive protein	0.00263599	-1.13237	8.90858	6	0.00168302	-1.07965	8.6917	6	0.0678723	-0.521406	8.47701	6	0.00903295	0.626812	9.28108	7	0.316454	0.442378	-0.369506	9.32776	6	0.0042693	0.0209027	-1.4479	8.6891	5	0.463729	-0.144664	9.28711	8
7	MT007012	Bet v I allergen;	AT1G24020.1(%LS=95,6e-06)	Bet v I allergen family protein	sp:Q43560:PR1_MEDSA(%LS=100,2e-84)	Class-10 pathogenesis-related protein	0.0113953	-0.525541	7.08996	6	0.00510294	-0.705566	7.20979	6	0.0245895	-0.904999	6.88331	5	0.0593505	-0.470751	6.89157	7	0.000515725	0.00636794	-0.67728	7.06922	6	0.000294772	0.00356111	-0.75524	6.9407	7	0.0158266	-0.333775	6.91766	8
7	MT014169	Bet v I allergen;	AT1G24020.1(%LS=96,2e-04)	Bet v I allergen family protein	sp:Q06931:ABR17_PEA(%LS=100,5e-61)	ABA-responsive protein	0.00626301	-1.06215	9.09596	7	0.00189772	-1.16532	9.09874	5	0.0062835	-0.709784	8.43665	7	0.0143665	0.709791	9.47488	8	0.171964	0.281973	-0.495067	9.62097	7	0.000808295	0.00675734	-1.32454	8.68093	7	0.917541	-0.0214747	9.37071	8
7	MT007504	Bet v I allergen;	AT1G70830.1(%LS=45,1e-20)	Bet v I allergen family protein	sp:Q9SSK9:MLP28_ARATH(%LS=45,6e-20)	MLP-like protein	0.00822163	-0.64097	7.01528	5	0.00358313	-1.16693	6.92382	7	0.00154794	-0.70257	6.27863	8	0.0932272	-0.600147	6.9293	6	0.0146665	0.0478862	-0.631095	7.26424	7	3.09517e-05	0.000951308	-1.27554	6.59449	7	0.973041	0.01574	7.52115	6
7	MT015234	Bet v I allergen;	AT5G28010.1(%LS=79,7e-18)	Bet v I allergen family protein	sp:Q9SSK9:MLP28_ARATH(%LS=44,9e-17)	MLP-like protein	0.0214556	-1.82455	9.20426	5	0.00515195	-2.35765	9.61204	7	0.00533176	-1.93803	9.01884	7	0.10055	-1.84072	9.42744	5	0.00480762	0.0227942	-1.42061	9.8825	7	0.00542528	0.0245895	-3.05504	8.84375	3	0.590158	-0.162888	10.653	7
7	MT008928	Bet v I allergen;	AT5G28010.1(%LS=92,8e-25)	Bet v I allergen family protein	sp:Q9SSK5:MLP43_ARATH(%LS=94,6e-23)	MLP-like protein	0.0211288	-2.00282	8.08037	6	0.00180417	-2.01096	8.26049	8	0.00229589	-1.24049	7.09293	7	0.0849454	-1.31485	7.8584	7	0.0162302	0.0514914	-1.1309	8.50023	7	9.87469e-05	0.00183858	-2.33859	7.48872	6	0.0494543	-0.620809	8.82293	7
7	MT007145	Bet v I allergen;	AT5G28010.1(%LS=93,1e-22)	Bet v I allergen family protein	sp:Q941R6:MLP31_ARATH(%LS=93,2e-20)	MLP-like protein	0.00348513	-1.14211	6.81751	6	0.000959988	-1.65348	6.58993	8	0.00143979	-1.14021	5.90133	8	0.0454008	-1.41251	6.44257	6	0.00123219	0.00994006	-1.25729	6.54586	8	0.000217799	0.00297274	-1.57704	6.21939	7	0.0687844	-0.658208	7.19611	6
7	MT016054	Bet v I allergen;	AT5G28010.1(%LS=93,2e-23)	Bet v I allergen family protein	sp:Q9SSK5:MLP43_ARATH(%LS=95,5e-21)	MLP-like protein	0.00423237	-1.74885	7.98639	7	0.001608	-2.19517	8.02957	8	0.00188319	-1.82027	7.75279	8	0.0424852	-1.51569	8.03866	8	0.00492721	0.023153	-1.30773	8.68915	8	3.36968e-06	0.000260577	-2.48929	8.02929	7	0.141218	-0.430268	9.31298	8
7	MT015233	Bet v I allergen;	AT5G28010.1(%LS=93,7e-22)	Bet v I allergen family protein	sp:Q941R6:MLP31_ARATH(%LS=93,3e-20)	MLP-like protein	0.000663753	-1.94355	9.61294	8	0.00189788	-2.56944	9.69843	8	0.00232848	-2.24616	8.64779	8	0.0550617	-1.9723	9.45043	7	0.0321897	0.0835602	-1.46179	9.89796	6	2.90231e-05	0.000926082	-3.27418	9.10761	6	0.196818	-0.46812	10.8115	7
7	MT000626	Bet v I allergen AC143338.29 66389-65335 F EGN_Mt060719 20060801	AT2G38310.1(%LS=77,3e-61)	expressed protein	sp:P80890:RNS2_PANGI(%LS=69,2e-06)	Ribonuclease 2 3.1.-.- Direct protein	0.000786506	-0.944246	9.26364	8	0.000558434	-0.949103	9.3596	8	0.00542347	-0.860191	9.17418	7	0.0358206	-0.451595	9.2957	8	0.00207663	0.0134945	-0.629171	9.67931	8	0.000133195	0.002211	-0.793561	9.18479	8	0.625639	-0.0594895	9.60907	8
7	MT015110	Bet v I allergen;	AT1G70870.1(%LS=58,2e-13)	major latex protein-related / MLP-related	sp:Q9SSK7:MLP34_ARATH(%LS=30,5e-12)	MLP-like protein	0.00268105	-1.13295	7.27991	7	0.00120103	-1.13013	7.69122	7	0.000967234	-0.840516	6.94828	8	0.0324512	-1.17885	7.18435	6	0.0213289	0.0623581	-0.567827	7.69365	8	9.15895e-06	0.000465574	-1.20581	7.38084	8	0.082429	0.242564	7.8854	7
7	MT007146	Bet v I allergen;	AT1G70890.1(%LS=93,6e-23)	major latex protein-related / MLP-related	sp:Q9SSK5:MLP43_ARATH(%LS=93,3e-22)	MLP-like protein	0.000969288	-1.73894	9.81288	8	0.00178846	-2.30914	9.6632	8	0.00122472	-1.85266	8.8665	8	0.05838	-1.85473	9.48419	5	0.00807895	0.0320554	-1.09476	10.057	8	4.41802e-07	8.29993e-05	-2.8025	9.17493	8	0.245592	0.263422	10.8516	7
7	MT007143	Bet v I allergen; Peptidase M, neutral zinc metallopeptidases, zinc-binding site;	AT1G70890.1(%LS=94,5e-21)	major latex protein-related / MLP-related	sp:Q9SSK5:MLP43_ARATH(%LS=94,3e-20)	MLP-like protein	0.00303832	-1.72637	9.47917	7	0.00222381	-2.40707	9.0748	7	0.00255363	-2.1388	8.509	8	0.0688862	-1.56521	9.07691	7	0.00380901	0.0196198	-1.49265	9.2115	8	1.54437e-06	0.000165827	-2.89473	8.6978	8	0.177799	-0.443509	9.91514	7
7	MT007610	Bet v I allergen AC136841.25 119425-121001 F EGN_Mt060719 20060801	AT1G70850.3(%LS=31,9e-19)	similar to Bet v I allergen family protein [Arabidopsis thaliana] (TAIR:At1g70830.1); similar to Bet v I allergen family protein [Arabidopsis thaliana] (TAIR:At1g70830.2); similar to Csf-2 [Cucumis sativus] (GB:BAA83470.1); contains InterPro domain Bet v	sp:Q9SSK7:MLP34_ARATH(%LS=31,5e-18)	#E# PM=11130712;14593172; MLP-like protein 34 Alternative splicing	0.0396138	-0.705552	7.57871	5	0.00425062	-0.465356	8.30719	6	0.344439	-0.355788	7.55872	7	0.146806	-0.421845	7.81766	4	0.412291	0.538349	0.238934	7.94048	6	0.000500289	0.00496134	-0.838312	7.85771	6	0.135543	0.381	8.64246	5
7	MT015731	Bet v I allergen AC174318.6 4130-2886 F EGN_Mt060719 20060801			sp:P43211:MAL11_MALDO(%LS=39,7e-04)	Major allergen Mal d 1 Mal d I Allergen Direct protein	0.0713045	-0.54258	5.45196	7	0.000521293	-0.72553	5.46167	7	0.0534126	-0.372969	5.37524	5	0.134829	-0.484107	5.20743	5	0.00243677	0.0149228	-0.679675	5.40423	6	0.00514723	0.0236734	-0.559474	5.41534	6	0.0187926	-0.614767	5.53244	7
7	MT000394	Bet v I allergen CT573339.6 47002-47880 F EGN_Mt060719 20060801			sp:P19417:PR11_PETCR(%LS=32,2e-04)	Pathogenesis-related protein	0.00254444	-1.09007	7.84273	8	0.00107095	-1.23247	7.57941	8	0.0293206	-0.710436	6.89095	8	0.0807651	-1.03439	7.2866	7	0.00783261	0.0313793	-0.963754	7.31023	8	3.35259e-05	0.000981704	-1.57598	7.16337	7	0.021148	-1.27059	7.59574	7
7	MT001550	Bet v I allergen;			sp:O24248:PRU1_PRUAV(%LS=100,2e-32)	Major allergen Pru av 1 Pru a 1 3D-structure Allergen Pathogenesis-related protein	0.001663	3.47015	7.08002	6	0.0105006	2.08122	6.60601	7	0.00677638	1.66289	6.70386	8	0.0795915	1.49803	6.06332	6	0.00201169	0.0133003	2.63976	6.72404	7	0.00714937	0.0298322	2.65848	6.59486	5	0.166806	0.9065	6.51503	7
7	MT015106	Bet v I allergen;			sp:Q43560:PR1_MEDSA(%LS=38,1e-23)	Class-10 pathogenesis-related protein	0.00142278	-2.16046	10.61	6	0.00448582	-1.42343	10.8095	8	0.0217737	-0.861294	10.1966	8	0.301219	-0.559443	10.7327	5	0.0641385	0.13699	-0.627544	11.0964	6	1.77653e-07	5.76221e-05	-1.96307	10.2302	8	0.0785825	-0.833657	10.7962	7
7	MT015101	Bet v I allergen;			sp:Q43560:PR1_MEDSA(%LS=36,2e-24)	Class-10 pathogenesis-related protein	0.00230992	-1.55616	10.0413	7	0.0269383	-1.15411	10.2737	5	0.0857312	-0.700683	10.1963	6	0.0672196	-0.560112	10.2677	7	0.0424662	0.101697	-0.873917	10.5072	5	1.20238e-05	0.000549286	-1.80524	10.1444	5	0.0256724	-0.785238	10.4013	7
7	MT014167	Bet v I allergen;			sp:Q06931:ABR17_PEA(%LS=87,3e-62)	ABA-responsive protein	0.00219567	-1.33281	10.6903	7	0.000967343	-1.43137	10.6044	7	0.00871186	-0.793628	10.3485	6	0.812906	0.0265204	10.8407	8	0.0223822	0.0644779	-0.955495	10.4036	6	0.000706929	0.00624728	-1.51737	10.2131	5	0.199684	-0.402898	10.4691	6
8	MT010094	Beta-Ig-H3/fasciclin;	AT5G44130.1(%LS=99,2e-65)	fasciclin-like arabinogalactan-protein	sp:Q9SJ81:FLA7_ARATH(%LS=79,2e-28)	Fasciclin-like arabinogalactan protein	0.000244926	-1.23422	8.35992	8	0.00042592	-1.42726	8.54197	7	0.00159805	-1.57934	7.81492	8	0.0615254	-1.22561	8.21212	7	0.000451853	0.00590634	-1.20433	8.53998	8	2.24077e-07	6.59888e-05	-1.69832	7.97274	8	0.0200201	-1.00394	8.65383	8
8	MT013954	Beta-Ig-H3/fasciclin;	AT5G55730.1(%LS=69,1e-107)	fasciclin-like arabinogalactan-protein (FLA1)	sp:Q9FM65:FLA1_ARATH(%LS=69,1e-106)	#E# PM=11554470;9628582; Fasciclin-like arabinogalactan protein 1 precursor Glycoprotein GPI-anchor Lipoprotein Membrane Repeat Signal	0.00582929	0.603484	6.84972	7	0.00144527	0.481521	6.60141	6	0.677996	0.0555336	6.673	8	0.754422	-0.0559675	6.51182	8	0.254068	0.376312	0.145973	6.69097	7	0.000778083	0.00660048	0.392079	6.63923	8	0.022482	0.590086	6.79957	8
8	MT008947	Beta-Ig-H3/fasciclin AC169979.5 82576-83678 F EGN_Mt060719 20060801	AT5G03170.1(%LS=92,1e-41)	fasciclin-like arabinogalactan-protein (FLA11) chr5:752775-753656 REVERSE	sp:Q9SJ81:FLA7_ARATH(%LS=85,2e-16)	Fasciclin-like arabinogalactan protein	0.0123308	-0.862513	6.04851	8	0.00321143	-1.45848	6.18691	6	0.00237006	-0.944085	5.98047	6	0.0561482	-0.95435	5.97925	7	0.00220827	0.0140538	-1.02297	5.89516	6	5.4467e-05	0.00130471	-1.23797	5.95289	8	0.359282	-0.1323	6.72818	6
8	MT007993	Beta-Ig-H3/fasciclin AC128638.34 40189-41173 F EGN_Mt060719 20060801	AT5G03170.1(%LS=96,5e-67)	fasciclin-like arabinogalactan-protein (FLA11) chr5:752775-753656 REVERSE	sp:Q9SJ81:FLA7_ARATH(%LS=77,6e-29)	Fasciclin-like arabinogalactan protein	0.0201703	-1.18532	6.48369	5	0.0171409	-1.25349	6.30303	5	0.00148383	-1.222	5.75016	7	0.0321453	-1.12041	6.23622	8	0.00139184	0.0107075	-1.17781	6.32226	7	0.00077189	0.00659142	-1.66346	6.02621	7	0.106457	-0.333256	6.76947	7
8	MT012207	Beta-Ig-H3/fasciclin;	AT5G60490.1(%LS=86,4e-46)	fasciclin-like arabinogalactan-protein (FLA12) chr5:24342953-24343928	sp:Q9SJ81:FLA7_ARATH(%LS=90,3e-17)	#E# PM=11554470;10617197; Fasciclin-like arabinogalactan protein 7 precursor Glycoprotein GPI-anchor Lipoprotein Membrane Signal	0.536875	0.129422	7.22305	6	0.00241985	0.829679	7.28397	7	0.677937	0.0631485	6.89715	7	0.104812	0.341282	6.67112	8	0.119266	0.21628	0.229335	6.88434	7	0.0113275	0.041209	0.359045	7.3758	6	0.334661	0.210973	7.16235	6
8	MT002187	Beta-Ig-H3/fasciclin AC150890.3 64380-63133 F EGN_Mt060719 20060801	AT5G60490.1(%LS=76,3e-44)	fasciclin-like arabinogalactan-protein (FLA12) chr5:24342953-24343928 REVERSE	sp:Q9SJ81:FLA7_ARATH(%LS=89,6e-18)	Fasciclin-like arabinogalactan protein	0.00368719	-1.13362	6.5478	6	0.00537851	-1.36889	6.36439	7	0.00440939	-1.18704	5.70371	7	0.104111	-1.03461	6.25887	6	0.000796113	0.0078404	-1.18285	6.52206	8	4.92823e-06	0.000325692	-1.61634	6.10097	7	0.272994	-0.203187	6.9979	7
8	MT001212	Beta-Ig-H3/fasciclin AC169979.5 102926-101984 E EGN_Mt060719 20060801	AT5G60490.1(%LS=83,1e-46)	fasciclin-like arabinogalactan-protein (FLA12) chr5:24342953-24343928 REVERSE	sp:Q9LZX4:FLA10_ARATH(%LS=49,7e-19)	Fasciclin-like arabinogalactan protein	0.206724	0.319515	8.48809	8	0.310406	-0.240042	8.38111	8	0.00251819	-1.17548	7.1807	8	0.230653	-0.527643	8.08992	7	0.963555	0.977431	0.0056886	8.71243	8	0.207978	0.329362	-0.31399	7.78772	8	0.13984	0.219491	8.6676	8
8	MT006846	Beta-Ig-H3/fasciclin AC152407.19 46198-47395 F EGN_Mt060719 20060801	AT5G60490.1(%LS=85,4e-46)	fasciclin-like arabinogalactan-protein (FLA12) chr5:24342953-24343928 REVERSE	sp:Q9SJ81:FLA7_ARATH(%LS=84,8e-18)	Fasciclin-like arabinogalactan protein	0.0197368	-1.16211	6.2385	5	0.00995021	-0.996732	6.19202	5	0.0155961	-0.95167	5.52055	6	0.0978608	-1.02125	5.9512	5	0.0380905	0.093996	-0.762825	5.84391	6	0.000311929	0.00369105	-1.38076	5.75572	8	0.10693	-0.285905	6.56361	7
8	MT003046	Beta-Ig-H3/fasciclin AC152407.19 46198-47395 F EGN_Mt060719 20060801	AT5G60490.1(%LS=85,4e-46)	fasciclin-like arabinogalactan-protein (FLA12) chr5:24342953-24343928 REVERSE	sp:Q9SJ81:FLA7_ARATH(%LS=84,8e-18)	Fasciclin-like arabinogalactan protein	0.00284426	-0.993564	8.41427	8	0.000861034	-1.30497	8.70825	8	0.00319171	-1.79845	7.42678	7	0.0464267	-1.15454	8.62966	8	0.000842179	0.00806407	-1.06215	8.85441	7	2.04305e-05	0.000769366	-1.50565	7.56411	7	0.138592	-0.285697	9.01613	8
8	MT002059	Beta-Ig-H3/fasciclin AC152407.19 52384-53334 E EGN_Mt060719 20060801	AT5G60490.1(%LS=86,2e-46)	fasciclin-like arabinogalactan-protein (FLA12) chr5:24342953-24343928 REVERSE	sp:Q9SJ81:FLA7_ARATH(%LS=90,8e-17)	Fasciclin-like arabinogalactan protein	0.00383581	-0.78863	6.10916	7	0.00143107	-1.12606	6.01603	7	0.0055251	-0.784235	5.49815	6	0.0666731	-0.89785	5.75649	5	0.000265975	0.00457977	-1.05535	6.04912	7	0.000320392	0.00375926	-1.32134	6.03309	5	0.270812	-0.115731	6.43564	7
8	MT007788	Beta-Ig-H3/fasciclin AC141108.3 30696-29558 F EGN_Mt060719 20060801	AT5G60490.1(%LS=89,1e-41)	fasciclin-like arabinogalactan-protein (FLA12) chr5:24342953-24343928 REVERSE	sp:Q9SJ81:FLA7_ARATH(%LS=88,9e-16)	Fasciclin-like arabinogalactan protein	0.00835061	-1.02641	6.2118	5	0.00108891	-1.50217	6.28344	8	0.00319369	-1.09772	5.571	7	0.0348847	-1.22423	6.05187	8	0.013066	0.0443387	-0.87049	6.12625	6	0.00135978	0.00964556	-1.5101	5.96597	5	0.449299	0.171793	7.0827	8
8	MT004612	Beta-Ig-H3/fasciclin AC169979.5 61338-62377 F EGN_Mt060719 20060801	AT5G60490.1(%LS=94,2e-59)	fasciclin-like arabinogalactan-protein (FLA12) chr5:24342953-24343928 REVERSE	sp:Q9SJ81:FLA7_ARATH(%LS=99,2e-22)	Fasciclin-like arabinogalactan protein	0.001663	-1.06211	8.71324	7	0.000701934	-1.16052	8.87361	7	0.00368093	-1.54102	7.9568	7	0.0254895	-0.882414	8.32442	8	0.00894754	0.0343064	-0.683705	8.99889	6	0.00017564	0.00259119	-1.25035	7.87825	7	0.151893	0.305885	9.40307	7
8	MT007832	Beta-Ig-H3/fasciclin;	AT4G12730.1(%LS=92,1e-128)	fasciclin-like arabinogalactan-protein (FLA2)	sp:Q9FM65:FLA1_ARATH(%LS=100,1e-117)	Fasciclin-like arabinogalactan protein	0.000192342	-0.840522	8.24569	7	0.000947437	-1.09639	7.8877	7	0.000818948	-1.51449	8.17071	8	0.0239478	-1.25658	7.78091	8	4.62419e-06	0.000639786	-0.943109	8.11438	8	3.48189e-08	2.64624e-05	-1.28174	7.82103	7	0.0240333	-0.54549	8.23135	8
8	MT007835	Beta-Ig-H3/fasciclin AC141110.7 6303-4349 F EGN_Mt060719 20060801	AT2G04780.2(%LS=99,1e-77)	fasciclin-like arabinogalactan-protein (FLA7)	sp:Q9SJ81:FLA7_ARATH(%LS=99,8e-77)	Fasciclin-like arabinogalactan protein	0.0079002	-0.807295	10.0196	6	0.000153307	-0.946506	10.2683	8	0.00368614	-0.866169	8.68848	7	0.0617594	-0.976135	9.18328	6	0.004495	0.0218583	-0.504091	10.4745	7	0.000139689	0.00227264	-0.960852	9.50431	8	0.0124697	1.03908	10.957	6
9	MT004767	Blue (type 1) copper domain;	AT1G64640.1(%LS=92,9e-47)	plastocyanin-like domain-containing protein	sp:Q9T076:ENL2_ARATH(%LS=45,4e-19)	#E# PM=10617198;14593172; Early nodulin-like protein 2 precursor Phytocyanin-like protein GPI-anchor Lipoprotein Membrane Signal	0.0343262	-0.448178	5.77466	7	0.0347912	-0.880951	6.00033	4	0.0782587	-0.720415	5.81912	3	0.115974	-0.290202	5.7504	4	0.000866775	0.00817973	-0.632498	5.70813	7	0.00136317	0.00965366	-0.84251	5.50778	5	0.0620262	-0.693378	5.81786	6
9	MT001734	Blue (type 1) copper domain AC144342.26 139395-138424 F EGN_Mt060719 20060801	AT1G72230.1(%LS=95,2e-35)	plastocyanin-like domain-containing protein	sp:Q41001:BCP_PEA(%LS=100,8e-71)	Blue copper protein	0.00382181	-1.04141	6.40335	7	0.004382	-1.45939	6.38345	7	0.0278213	-1.0979	6.13901	6	0.0324512	-1.3314	6.25956	7	0.00106013	0.00918887	-1.18235	6.57634	7	7.86638e-06	0.000434231	-1.21291	6.07404	7	0.20376	-0.284902	6.99237	8
9	MT007379	Blue (type 1) copper domain AC136953.17 31253-32522 F EGN_Mt060719 20060801	AT5G53870.1(%LS=60,1e-25)	plastocyanin-like domain-containing protein	sp:P93329:NO20_MEDTR(%LS=100,1e-147)	Early nodulin 20 precursor N-20 Nodulation Signal	0.000167584	3.29216	9.1041	8	0.000352241	2.62385	8.39866	8	0.00744837	2.05232	8.18966	8	0.0571202	1.63525	7.5215	8	0.000226641	0.0042366	2.21103	8.50562	8	8.01309e-07	0.000120702	2.87496	9.0249	7	0.0694932	1.21835	7.35036	8
9	MT012333	Blue (type 1) copper domain AC137838.40 54977-53512 F EGN_Mt060719 20060801	AT5G26330.1(%LS=69,2e-36)	plastocyanin-like domain-containing protein / mavicyanin	sp:P80728:MAVI_CUCPE(%LS=61,4e-16)	Mavicyanin 3D-structure Copper Direct protein	0.00240002	-1.95098	10.225	7	0.000693471	-1.29995	10.5323	8	0.00256951	-1.73536	9.48853	8	0.0868821	-0.954015	10.7794	7	0.00298322	0.016842	-1.14451	10.8653	7	0.000116062	0.00202775	-1.80058	9.85392	8	0.0552096	-0.6993	11.0853	7
9	MT000450	Blue (type 1) copper domain;	AT2G02850.1(%LS=100,5e-38)	plastocyanin-like domain-containing protein / plantacyanin	sp:Q8LG89:BABL_ARATH(%LS=100,3e-37)	Putative basic blue protein	0.0154942	-0.537337	7.63408	8	0.638512	-0.195972	8.00994	8	0.0417943	-0.858945	7.06952	8	0.175476	-0.667221	7.49775	5	0.00312798	0.0173831	-0.839442	7.72226	8	8.57633e-05	0.00169901	-1.44944	7.13935	8	0.274589	-0.270304	7.92503	7
9	MT008705	Blue (type 1) copper domain AC161863.21 60651-61587 F EGN_Mt060719 20060801	AT2G02850.1(%LS=50,4e-21)	plastocyanin-like domain-containing protein / plantacyanin	sp:P00303:BABL_CUCSA(%LS=67,4e-23)	Basic blue protein	0.00834089	-1.56955	7.4692	7	0.0115826	-2.05466	7.48296	6	0.00337378	-1.36542	6.83998	6	0.12325	-1.31691	7.29263	6	0.0902157	0.176437	-0.886145	7.03599	5	0.00649825	0.0278092	-2.0012	6.9459	5	0.0820406	-1.06358	8.07714	7
9	MT015314	Blue (type 1) copper domain;	AT2G02850.1(%LS=99,2e-33)	plastocyanin-like domain-containing protein / plantacyanin	sp:Q8LG89:BABL_ARATH(%LS=99,1e-32)	Putative basic blue protein	0.378819	-0.226933	7.54686	7	3.05497e-05	3.33814	9.00408	7	0.000664899	3.35104	9.07527	7	0.111045	0.709723	7.58071	8	1.91219e-05	0.00137042	1.67182	8.15498	8	0.734541	0.813778	-0.15178	7.13808	6	0.31147	0.253127	7.72858	8
9	MT002980	Blue (type 1) copper domain CT009655.2 22035-23940 F EGN_Mt060719 20060801	AT1G08500.1(%LS=72,2e-45)	plastocyanin-like domain-containing protein chr1:2689057-2690048			0.00650378	-0.546701	5.75447	7	0.0701625	-0.520887	5.76023	5	0.00421218	-0.428613	5.58539	8	0.176433	-0.397121	5.49619	5	0.00650744	0.027706	-0.475087	5.78109	6	9.01626e-05	0.00173253	-0.656938	5.59217	6	0.214621	-0.399051	5.6926	4
9	MT010986	Blue (type 1) copper domain AC147014.24 54573-55497 F EGN_Mt060719 20060801	AT1G08500.1(%LS=76,3e-17)	plastocyanin-like domain-containing protein chr1:2689057-2690048 FORWARD			0.0269243	-0.309943	6.41476	6	0.00401933	-0.537808	6.1313	5	0.00319369	-0.704037	6.19054	8	0.0693844	-0.431497	6.20466	5	0.000460346	0.00595276	-0.544422	6.3022	6	0.000664191	0.00596757	-0.50024	6.25501	5	0.0164407	-0.311158	6.31944	6
9	MT003763	Blue (type 1) copper domain;	AT3G20570.1(%LS=91,4e-47)	plastocyanin-like domain-containing protein chr3:7186312-7187527 REVERSE	sp:Q8LC95:ENL3_ARATH(%LS=82,1e-27)	Early nodulin-like protein	0.0134321	-0.707304	6.38449	3	0.0249696	-1.39457	6.38346	4	0.00812139	-0.817334	6.0838	6	0.0278779	-0.936378	6.14216	4	0.0178563	0.0551089	-0.781115	6.46425	6	0.00310007	0.0168002	-1.45422	6.15558	4	0.0160949	-0.468626	6.88611	8
9	MT010938	Blue (type 1) copper domain;	AT4G31840.1(%LS=99,1e-44)	plastocyanin-like domain-containing protein chr4:15401646-15402623	sp:Q9SK27:ENL1_ARATH(%LS=97,2e-41)	#E# PM=10617197;14593172; Early nodulin-like protein 1 precursor Phytocyanin-like protein Glycoprotein GPI-anchor Lipoprotein Membrane Signal	0.0921554	0.339772	11.5608	8	0.00265094	0.586473	10.6756	8	0.219541	0.284806	10.8665	7	0.371125	0.189857	11.1244	6	0.618832	0.722853	-0.0696866	10.4415	8	0.317569	0.447815	0.249161	11.5733	6	0.360985	0.205756	11.4648	8
9	MT007540	Blue (type 1) copper domain;	AT5G20230.1(%LS=84,3e-28)	plastocyanin-like domain-containing protein chr5:6826508-6827601	sp:Q07488:BCB1_ARATH(%LS=84,1e-27)	#E# PM=8294044;10769227; Blue copper protein precursor Blue copper-binding protein AtBCB Stellacyanin Phytocyanin 1 Copper Electron transport Glycoprotein GPI-anchor Lipoprotein	0.0939014	-0.38749	8.50944	8	0.00301495	-0.80693	8.86726	7	0.0272031	-0.289633	8.09159	8	0.0196442	-0.406814	8.21967	6	0.10071	0.191008	-0.18106	9.13228	6	0.0014056	0.0098457	-0.695891	8.396	8	0.156075	0.400874	9.08967	6
9	MT007074	Blue (type 1) copper domain; O-methyltransferase, family 2; Dimerisation AC146649.17 90287-95753 E EGN_Mt060719 20060801	AT5G54160.1(%LS=63,2e-35)	quercetin 3-O-methyltransferase 1 / flavonol 3-O-methyltransferase 1 / caffeic acid/5-hydroxyferulic acid O-methyltransferase (OMT1)	sp:Q9LEL5:4OMT_COPJA(%LS=71,4e-36)	3'-hydroxy-N-methyl-S-coclaurine 4'-O-methyltransferase EC 2.1.1.116 S-adenosyl-L-methionine:3'-hydroxy-N-methylcoclaurine 4'-O-methyltransferase 4'-OMT Methylt	0.0356656	0.625799	6.02898	3	0.00580245	0.716906	6.1946	6	0.0869297	0.807987	6.06407	5	0.524631	-0.20554	5.79712	5	0.00288091	0.0164429	1.71078	6.68368	7	0.00390007	0.0196887	2.04971	6.68525	4	0.0645544	0.712421	6.15009	4
9	MT000539	Blue (type 1) copper domain;	AT3G60280.1(%LS=66,8e-23)	uclacyanin 3 (UCC3)	sp:O80517:BCB2_ARATH(%LS=90,2e-20)	Uclacyanin-2 precursor Uclacyanin-II Blue copper-binding protein	0.125178	-0.218604	8.832	8	0.00224406	-0.806722	8.99335	8	0.0018618	-0.674395	8.39938	7	0.0160327	-0.173256	8.75649	8	0.300571	0.42628	-0.105975	9.37884	8	4.80465e-05	0.00121534	-0.694242	8.61565	8	0.0279697	-0.437728	8.68559	8
9	MT015668	Blue (type 1) copper domain;	AT2G32300.1(%LS=57,8e-22)	uclacyanin I	sp:Q41001:BCP_PEA(%LS=77,4e-19)	#E# Blue copper protein precursor Copper Electron transport Glycoprotein Metal-binding Signal Transport	0.102546	-0.211672	7.63945	7	0.00736328	-0.610667	7.54965	7	0.0880651	-0.215552	6.97617	8	0.0604277	-0.1826	7.19109	8	0.227705	0.347025	-0.101786	7.93185	7	0.00567253	0.0254051	-0.550975	7.31675	7	0.0560836	-0.431989	7.85811	8
9	MT009944	Blue (type 1) copper domain AC161031.12 80287-78162 F EGN_Mt060719 20060801	AT2G32300.1(%LS=78,1e-26)	uclacyanin I	sp:Q07488:BCB1_ARATH(%LS=94,1e-24)	Blue copper protein	0.0232927	0.50538	5.73614	6	0.0204116	0.751345	5.9097	7	0.00386283	0.749761	5.95342	8	0.173768	0.336594	5.58575	7	0.000495553	0.00623889	1.35445	6.25139	8	0.00147527	0.0101844	0.881291	5.98084	6	0.00745644	0.699651	5.95249	7
10	MT001514	BURP;	AT1G49320.1(%LS=35,3e-21)	BURP domain-containing protein	sp:Q08298:RD22_ARATH(%LS=25,2e-17)	Dehydration-responsive protein	0.000697268	-1.72884	6.65001	6	0.000857481	-1.87839	7.12101	8	0.000216691	-1.69568	6.77848	8	0.0432633	-0.91847	7.11791	7	0.00254993	0.0153099	-1.528	7.52492	7	1.15977e-05	0.000543174	-2.1385	6.30801	6	0.0401801	-2.06684	6.87119	4
10	MT006156	BURP CR940310.6 63062-61847 F EGN_Mt060719 20060801	AT1G49320.1(%LS=81,3e-57)	BURP domain-containing protein	sp:Q08298:RD22_ARATH(%LS=56,2e-45)	Dehydration-responsive protein	0.000638769	-1.00516	6.81301	7	0.00078029	-1.15945	7.01685	7	0.000764323	-1.24739	6.57754	7	0.0393795	-0.726839	6.7943	5	0.00721299	0.0297	-0.806117	7.02588	7	9.07926e-09	1.26504e-05	-1.34727	6.68223	8	0.0821397	-0.488005	7.44528	6
10	MT013163	BURP CR940310.6 63062-61847 F EGN_Mt060719 20060801	AT1G49320.1(%LS=81,3e-57)	BURP domain-containing protein	sp:Q08298:RD22_ARATH(%LS=56,2e-45)	Dehydration-responsive protein	0.00124789	-0.909259	6.90224	7	0.00312044	-1.22955	7.43075	7	0.00574502	-0.766111	6.74306	8	0.0280233	-0.588448	7.1235	8	0.00426843	0.0210758	-0.866805	7.36531	8	3.24173e-07	7.30777e-05	-1.24907	6.93805	8	0.0094964	-0.469116	7.47798	8
10	MT009358	BURP;	AT1G49320.1(%LS=88,7e-44)	BURP domain-containing protein	sp:Q08298:RD22_ARATH(%LS=50,8e-33)	Dehydration-responsive protein	0.0195375	-1.04989	6.07125	6	0.00127248	-1.29533	5.99871	7	0.208362	-0.487362	5.68011	8	0.0196442	-1.21609	5.86015	5	0.0363485	0.0909339	-0.802385	6.15543	6	1.77857e-05	0.000704611	-0.976745	5.77031	7	0.996424	0.00124226	6.61094	7
10	MT009434	BURP CR940310.6 18912-16489 E EGN_Mt060719 20060801	AT1G49320.1(%LS=92,2e-42)	BURP domain-containing protein	sp:Q08298:RD22_ARATH(%LS=56,7e-33)	Dehydration-responsive protein	0.00132269	-2.29041	7.27095	8	0.0025267	-2.21811	7.90208	7	0.000809318	-2.11807	7.43238	7	0.151285	-0.73928	7.86597	5	0.0112757	0.040042	-1.72932	8.32554	6	3.03101e-07	7.13781e-05	-2.65512	7.18647	8	0.0128126	-2.17544	7.24638	8
10	MT015696	BURP CR940310.6 34370-31303 E EGN_Mt060719 20060801	AT1G49320.1(%LS=92,5e-40)	BURP domain-containing protein	sp:Q08298:RD22_ARATH(%LS=56,1e-33)	Dehydration-responsive protein	0.00201998	-3.06158	9.15065	6	0.000324785	-2.40834	9.42866	8	0.00147878	-2.56725	9.16261	8	0.0308015	-1.2032	9.70455	7	0.00750157	0.0304551	-1.8292	9.95272	8	1.41222e-07	5.13311e-05	-3.29364	8.89825	7	0.0120587	-2.53148	9.33683	7
10	MT001515	BURP CR940310.6 34370-31303 E EGN_Mt060719 20060801	AT1G49320.1(%LS=92,5e-40)	BURP domain-containing protein	sp:Q08298:RD22_ARATH(%LS=56,1e-33)	Dehydration-responsive protein	0.512135	0.80991	9.00816	6	0.00835329	3.78854	10.492	6	0.0247412	0.728628	7.84668	8	0.203243	2.19702	9.87916	6	0.000614985	0.0069275	1.94583	9.44211	8	0.23199	0.356678	1.19686	8.61647	8	0.217446	0.968179	9.21312	7
10	MT001901	BURP CR956430.2 48118-44993 F EGN_Mt060719 20060801	AT5G25610.1(%LS=68,1e-80)	dehydration-responsive protein (RD22)	sp:Q08298:RD22_ARATH(%LS=68,6e-80)	Dehydration-responsive protein	0.00368719	-0.575078	5.71554	6	0.0285694	0.186351	6.07102	7	0.303057	0.142733	5.98346	6	0.946618	-0.0111457	5.99811	7	6.73953e-05	0.00228658	1.12561	6.56401	7	0.0405598	0.101401	0.236625	5.76257	6	0.0104951	0.985205	6.52018	6
11	MT015710	calmodulin binding , putative AC146760.13 67094-64880 F EGN_Mt060719 20060801	AT3G13600.1(%LS=19,1e-44)	calmodulin-binding family protein			0.248826	0.18547	5.29623	5	0.0204411	0.877285	5.9693	5	0.00194442	1.04748	6.27698	4	0.654139	0.0715893	5.35709	5	0.00172791	0.0121661	0.540727	5.73271	7	0.00292899	0.0161292	0.404702	5.59957	6	0.271847	0.436979	5.97133	6
11	MT010968	Calmodulin binding protein-like;	AT4G25800.1(%LS=39,1e-110)	calmodulin-binding protein			0.0317513	0.412095	6.08816	7	0.000912867	0.558675	6.15961	7	0.000397742	0.482291	6.2552	8	0.0411079	0.331916	6.00694	7	0.0551269	0.122968	0.381639	6.49177	6	0.000944784	0.00751155	0.623932	5.98931	6	0.012575	0.728091	6.61945	5
11	MT012753	Calmodulin binding protein-like AC146914.9 117157-121287 E EGN_Mt060719 20060801	AT5G62570.1(%LS=32,3e-53)	calmodulin-binding protein			0.0993935	0.141627	6.02156	3	0.00450691	0.630381	6.99121	8	0.220088	0.331164	6.78247	6	0.176437	0.399743	6.80077	7	0.000328812	0.00505295	0.351987	7.67925	8	0.0693881	0.149757	0.335086	6.8242	6	0.00942212	0.618833	7.42366	8
11	MT008369	Calmodulin-binding, plant;	AT2G38800.1(%LS=13,5e-20)	calmodulin-binding protein-related			0.0367999	-0.85185	6.57392	5	0.00276267	-1.165	6.44236	7	0.0085692	-0.694089	5.87804	7	0.0892188	-0.610527	6.35854	6	0.015009	0.0487094	-0.790233	6.48103	7	4.31663e-05	0.00113672	-1.24062	6.18748	7	0.0799715	-0.38432	6.87576	8
11	MT003182	Calmodulin-binding, plant CT963074.7 67894-65043 E EGN_Mt060719 20060801	AT2G38800.1(%LS=91,1e-69)	calmodulin-binding protein-related	sp:Q4A0V8:UAFA_STAS1(%LS=17,1e-07)	Uro-adherence factor A precursor Cell wall Complete proteome Hemagglutinin Peptidoglycan-anchor Repeat Signal Virulence	0.00887143	-0.883086	7.75566	6	0.000438951	-1.44018	8.25237	7	0.000670778	-0.823102	6.99899	8	0.0977723	-0.866933	8.1482	4	0.000796509	0.0078404	-0.7579	7.99669	6	3.33752e-05	0.000979006	-1.11001	7.27464	6	0.258557	0.169126	8.43596	8
11	MT006264	Calmodulin binding protein-like;	AT2G18750.2(%LS=34,9e-87)	similar to calmodulin-binding protein [Arabidopsis thaliana] (TAIR:At4g25800.1); similar to calmodulin-binding protein [Arabidopsis thaliana] (TAIR:At5g57580.1); similar to putative calmodulin-binding protein [Oryza sativa (japonica cultivar-group)] (GB:X			0.829155	-0.0777042	11.5311	7	0.0083531	-0.760849	11.2452	6	0.609836	-0.12128	9.56229	7	0.0750747	-0.650177	10.7774	6	0.0208248	0.0612922	-0.302365	11.132	7	0.1003	0.195184	-0.572715	10.5029	6	0.402241	-0.155605	11.1993	8
11	MT001030	Calmodulin binding protein-like;	AT5G26920.1(%LS=35,8e-25)	similar to calmodulin-binding protein [Arabidopsis thaliana] (TAIR:At4g25800.1); similar to putative calmodulin-binding protein [Oryza sativa (japonica cultivar-group)] (GB:BAD27989.1) chr5:9475750-9478724 FORWARD			0.63862	-0.0771319	6.90737	6	0.654371	0.0709385	7.17157	8	0.186215	0.185987	6.54183	8	0.0297017	0.165177	7.12021	7	0.0011032	0.00932971	-0.236058	7.40008	8	0.949404	0.965222	-0.00690152	6.8648	8	0.00108426	0.72071	7.599	8
12	MT016186	cAMP response element binding (CREB) protein;	AT1G68640.1(%LS=48,2e-29)	bZIP family transcription factor (PERIANTHIA)	sp:O24160:TGA21_TOBAC(%LS=39,7e-28)	TGACG-sequence-specific DNA-binding protein	0.0822917	0.334737	5.35696	5	0.0247787	0.655208	5.55924	5	0.00319731	0.667137	5.67574	8	0.0372754	0.479141	5.28745	6	0.0054707	0.0247461	0.254319	5.46002	7	0.0398934	0.100198	0.257201	5.18226	6	0.226269	0.0605089	5.43313	7
12	MT008662	cAMP response element binding (CREB) protein; G-box binding, MFMR;	AT2G35530.1(%LS=45,2e-73)	bZIP transcription factor family protein	sp:P23922:HBP1A_WHEAT(%LS=43,7e-28)	Transcription factor HBP-1a Histone-specific transcription factor HBP1 Activator DNA-binding Nuclear protein	0.0440716	-0.423664	11.3271	8	0.000161273	-0.870424	11.5964	8	0.00553798	-0.592503	10.2936	8	0.735608	-0.0677195	11.3621	8	0.655579	0.752329	0.0594265	11.5887	8	0.00836767	0.0333405	-0.242655	11.0637	7	0.00529614	1.25119	12.0219	7
12	MT014993	cAMP response element binding (CREB) protein-5prime partial AC129715.43 133251-130620 E EGN_Mt060719 20060801	AT1G58110.2(%LS=64,3e-42)	similar to bZIP family transcription factor [Arabidopsis thaliana] (TAIR:At1g35490.1); similar to putative transcription activator RF2a [Oryza sativa (japonica cultivar-group)] (GB:BAD87301.1); contains InterPro domain Basic-leucine zipper (bZIP) transcri			0.0109988	-1.22974	8.52182	7	0.00136215	-1.02176	8.79137	8	0.00245595	-0.687685	7.71755	8	0.0596931	-0.782939	9.19592	6	0.0211732	0.0620877	-0.388413	9.14398	7	0.000215282	0.00295553	-0.816492	8.24538	8	0.743094	-0.0600055	9.86317	8
12	MT008032	cAMP response element binding (CREB) protein;	AT1G08320.3(%LS=100,1e-166)	similar to bZIP family transcription factor [Arabidopsis thaliana] (TAIR:At5g06839.1); similar to basic leucine zipper protein [Zea mays] (GB:AAC39351.1); similar to bZIP transcription factor [Oryza sativa (japonica cultivar-group)] (GB:AAX94845.1); conta	sp:O24160:TGA21_TOBAC(%LS=92,2e-98)	TGACG-sequence-specific DNA-binding protein	0.00364338	-1.17416	6.71868	8	0.0225419	-1.15957	6.95492	5	0.0114516	-0.793986	6.95569	7	0.372514	-0.437199	6.8816	4	0.0326042	0.0842431	-0.751287	7.17976	6	0.000499367	0.00495514	-1.10439	6.69197	7	0.194729	-0.252056	7.75341	6
13	MT007435	Carbonic anhydrase, prokaryotic and plant;	AT5G14740.2(%LS=100,1e-102)	carbonic anhydrase 2 / carbonate dehydratase 2 (CA2) (CA18)	sp:P27141:CAHC_TOBAC(%LS=80,1e-105)	#E# Carbonic anhydrase	0.00357033	-0.687877	7.12455	5	0.522173	-0.140568	7.41987	8	0.9263	0.0112355	6.92764	8	0.661285	-0.116904	7.04357	6	0.594868	0.702961	-0.110609	7.47569	7	0.00347012	0.0181144	-0.719783	6.94896	5	0.974845	0.00708116	7.46592	8
13	MT006388	Carbonic anhydrase, eukaryotic;	AT1G08080.1(%LS=12,4e-05)	carbonic anhydrase family protein			0.622962	0.0275541	4.97033	7	0.00434577	1.05211	5.57657	6	0.00229273	0.870135	5.60301	7	0.112214	0.168017	5.06321	6	0.00635349	0.0273012	0.648388	5.37424	6	0.240935	0.366989	0.03769	4.91942	5	0.134574	0.0790089	5.0849	5
13	MT001267	Carbonic anhydrase, eukaryotic;	AT1G08080.1(%LS=98,6e-79)	carbonic anhydrase family protein	sp:Q50940:CAH_NEIGO(%LS=95,1e-33)	Carbonic anhydrase precursor 4.2.1.1 Carbonate dehydratase 3D-structure Lyase Metal-binding Periplasmic Signal Zinc	0.1936	0.12199	6.52828	4	0.635946	0.126787	6.68118	7	0.484389	0.111691	6.52547	8	0.404811	0.16853	6.56603	8	0.00394984	0.0200665	0.750011	7.522	8	0.0190251	0.0592366	0.398966	6.58017	6	0.00096687	1.15071	7.34382	7
13	MT002146	Carbonic anhydrase, eukaryotic;	AT3G52720.1(%LS=88,2e-57)	carbonic anhydrase family protein	sp:Q50940:CAH_NEIGO(%LS=91,2e-31)	Carbonic anhydrase precursor 4.2.1.1 Carbonate dehydratase 3D-structure Lyase Metal-binding Periplasmic Signal Zinc	0.554263	0.223538	5.81924	6	3.71127e-05	4.08821	7.83036	8	0.000225843	2.85182	8.14832	7	0.089308	1.24771	6.34622	8	0.00237199	0.0146714	2.03031	6.91459	7	0.000662232	0.00596079	1.86326	6.73158	5	0.113226	0.978899	6.37622	4
13	MT001584	Carbonic anhydrase, eukaryotic;					0.000390164	-0.483977	6.68562	7	0.00186969	-0.416543	6.7712	8	0.407857	-0.108016	6.05974	8	0.0290266	-0.373328	6.5193	7	0.0286549	0.0768212	-0.404506	6.69455	8	2.04287e-06	0.000191892	-0.598664	6.76826	6	0.263139	-0.12428	6.89366	6
14	MT007116	Cell division protein FtsZ AC171267.17 67194-64905 F EGN_Mt060719 20060801	AT5G19780.1(%LS=37,6e-94)	tubulin alpha-3/alpha-5 chain (TUA5)	sp:P20363:TBA3_ARATH(%LS=37,3e-93)	Tubulin alpha-3/alpha-5 chain GTP-binding Microtubule Nucleotide-binding	0.251493	-0.225297	7.99975	6	0.000163119	-0.497756	7.71716	8	0.061704	-0.214198	7.61336	8	0.0266293	-0.790491	7.57872	7	0.0012025	0.00980427	-0.485889	7.59742	8	0.00113782	0.00854643	-0.887283	7.45244	7	0.00340069	-0.952926	7.61234	8
14	MT015217	Cell division protein FtsZ AC157757.25 44217-46225 F EGN_Mt060719 20060801	AT4G14960.2(%LS=50,1e-121)	tubulin alpha-6 chain (TUA6)	sp:P46259:TBA1_PEA(%LS=50,1e-122)	Tubulin alpha-1 chain GTP-binding Microtubule Nucleotide-binding	0.680597	-0.0719253	8.54597	8	0.000221587	-0.920041	8.53067	8	0.00614711	-0.398333	7.93918	8	0.0408173	-0.831022	8.27676	7	0.00501431	0.0233794	-0.850123	8.39026	6	1.6898e-05	0.000687445	-1.07786	7.94816	7	0.0109581	-0.749104	8.04901	8
14	MT000128	Cell division protein FtsZ AC147501.9 121996-125136 E EGN_Mt060719 20060801	AT5G62700.1(%LS=49,1e-122)	tubulin beta-2/beta-3 chain (TUB3)	sp:Q40665:TBB3_ORYSA(%LS=50,1e-124)	Tubulin beta-3 chain Beta-3 tubulin Alternative splicing GTP-binding Microtubule Nucleotide-binding	0.904606	0.0291772	8.42964	6	0.0129631	-0.464221	8.29415	8	0.0664693	-0.438841	7.40229	7	0.0622199	-0.683972	7.92353	7	0.00897137	0.0343741	-0.367877	8.2142	7	8.59583e-05	0.00170086	-0.431288	7.87998	8	0.00244496	-0.638304	8.33207	6
14	MT000127	Cell division protein FtsZ AC137065.26 39000-42276 F EGN_Mt060719 20060801	AT5G62700.1(%LS=50,1e-119)	tubulin beta-2/beta-3 chain (TUB3)	sp:Q39445:TBB_CICAR(%LS=50,1e-125)	Tubulin beta chain Beta tubulin GTP-binding Microtubule Nucleotide-binding	0.281858	-0.229283	8.63209	7	0.00153476	-1.0201	8.02751	7	0.00166893	-0.770796	7.25189	8	0.0599722	-0.828897	7.77816	7	0.000471424	0.00605013	-0.74976	8.31597	7	2.68083e-05	0.000894681	-0.97981	7.38534	7	0.0100469	-0.881952	7.64905	6
14	MT014226	Cell division protein FtsZ AC124958.13 99948-97274 F EGN_Mt060719 20060801	AT5G62700.1(%LS=50,1e-122)	tubulin beta-2/beta-3 chain (TUB3)	sp:P29501:TBB2_PEA(%LS=50,1e-128)	Tubulin beta-2 chain Beta-2 tubulin Fragment GTP-binding Microtubule Nucleotide-binding	0.11541	-0.393667	9.06378	7	0.000136466	-1.07298	9.20929	7	0.0196379	-0.386181	8.17439	8	0.0289313	-0.892147	8.75695	7	0.00286647	0.0163878	-0.62732	8.605	8	2.03107e-07	6.33657e-05	-1.0924	8.38878	8	0.0145439	-0.696216	9.01505	7
14	MT014225	Cell division protein FtsZ AC124958.13 86602-83989 F EGN_Mt060719 20060801	AT5G62700.1(%LS=50,1e-123)	tubulin beta-2/beta-3 chain (TUB3)	sp:P29501:TBB2_PEA(%LS=50,1e-129)	Tubulin beta-2 chain Beta-2 tubulin Fragment GTP-binding Microtubule Nucleotide-binding	0.91484	-0.0192127	8.9062	6	7.37295e-05	-0.735293	8.70051	7	0.110838	-0.0984234	8.40041	8	0.0360539	-0.805871	8.01761	7	8.57805e-05	0.00257289	-0.641662	8.40864	8	0.000607558	0.00562122	-0.750409	7.99823	7	0.0025064	-0.693354	8.0265	8
14	MT007813	Cell division protein FtsZ; Peptidase S26A, signal peptidase I AC174277.7 90670-88509 F EGN_Mt060719 20060801	AT5G12250.1(%LS=49,1e-116)	tubulin beta-6 chain (TUB6)	sp:Q9ZPN9:TBB2_ELEIN(%LS=50,1e-117)	Tubulin beta-2 chain Beta-2 tubulin GTP-binding Microtubule Nucleotide-binding	0.00217976	1.08467	6.00184	5	7.15854e-05	2.45166	6.87966	8	0.000395529	1.89459	6.81923	8	0.425876	0.115616	5.8467	5	0.00251736	0.0151934	1.18499	5.98811	7	0.00243222	0.0143042	1.84751	6.54506	5	0.119732	0.619121	5.97747	4
15	MT006499	Cellulose synthase;	AT4G18780.1(%LS=24,1e-127)	cellulose synthase	sp:Q8LPK5:CESA8_ARATH(%LS=24,1e-126)	#E# PM=11148295;10617198; Cellulose synthase A catalytic subunit 8 UDP-forming 2.4.1.12 AtCesA-8 Irregular xylem protein 1 AtIRX1 Cell wall Cellulose biosynthesis Coiled coil Gl	0.364134	-0.153626	9.85186	7	0.551888	-0.154002	9.06407	6	0.0038046	-0.639672	8.01799	8	0.0766165	-0.32113	9.01299	7	0.0832286	0.166059	-0.171055	9.32854	8	0.917028	0.943667	-0.0294838	9.07619	7	0.087453	0.224354	9.4905	8
15	MT002750	Cellulose synthase;	AT4G18780.1(%LS=25,1e-132)	cellulose synthase	sp:Q8LPK5:CESA8_ARATH(%LS=25,1e-131)	Cellulose synthase A catalytic subunit 8 UDP-forming 2.4.1.12 AtCesA-8 Irregular xylem protein	0.0138419	-0.954895	6.58063	5	0.00397185	-0.910974	6.53988	7	0.0369223	-0.838728	6.16873	7	0.176183	-0.718598	6.1227	4	0.000849415	0.00808485	-0.907424	6.31743	7	0.00297297	0.016287	-1.05846	5.96443	6	0.0704982	-0.304738	6.71158	8
15	MT007622	Cellulose synthase;	AT5G05170.1(%LS=30,1e-155)	cellulose synthase	sp:Q941L0:CESA3_ARATH(%LS=30,1e-154)	Cellulose synthase A catalytic subunit 3 UDP-forming 2.4.1.12 AtCesA-3 Constitutive expression of VSP1 protein	0.223244	0.152054	6.76155	7	0.0147264	0.743722	7.23556	8	0.00205572	0.979569	6.71473	8	0.745127	0.0717934	6.49244	8	0.235858	0.356391	0.132204	7.10399	8	0.0547381	0.125683	0.530803	6.74471	8	0.841378	-0.0288157	6.83632	7
15	MT014522	Cellulose synthase; Zinc finger, FYVE/PHD-type AC131248.14 104889-99293 E EGN_Mt060719 20060801	AT5G44030.1(%LS=29,1e-135)	cellulose synthase	sp:Q84JA6:CESA4_ARATH(%LS=29,1e-135)	Cellulose synthase A catalytic subunit 4 UDP-forming 2.4.1.12 AtCesA-4 Irregular xylem protein	0.00338456	-0.890001	6.3289	7	0.00660203	-1.7786	6.40655	5	0.000361257	-1.40591	6.15349	8	0.141217	-0.90348	6.21335	5	0.00210415	0.0136361	-1.21373	6.82611	7	4.44541e-06	0.00030462	-1.59083	6.32761	6	0.0399671	-0.390957	7.06591	8
15	MT014856	Cellulose synthase;	AT2G32530.1(%LS=26,9e-62)	cellulose synthase family protein	sp:Q8L778:CESA5_ARATH(%LS=17,9e-42)	#E# PM=10048488;14593172; Cellulose synthase A catalytic subunit 5 UDP-forming 2.4.1.12 AtCesA-5 Cell wall Cellulose biosynthesis Coiled coil Glycoprotein Glycosyltransferase M	0.0040814	1.20886	6.26384	8	0.0585458	0.412422	5.64828	6	0.429223	0.157316	5.55552	6	0.0355416	0.534388	5.79335	6	0.12885	0.228662	0.0575975	5.55604	7	0.0652761	0.143005	0.189777	5.58228	7	0.335805	-0.263526	5.65579	7
15	MT008450	Cellulose synthase AC152496.15 53397-58649 F EGN_Mt060719 20060801	AT4G23990.1(%LS=22,2e-32)	cellulose synthase family protein	sp:Q84JA6:CESA4_ARATH(%LS=15,4e-26)	Cellulose synthase A catalytic subunit 4 UDP-forming 2.4.1.12 AtCesA-4 Irregular xylem protein	0.19932	-0.235935	9.25228	6	0.00128498	-0.980193	8.61842	8	0.00219059	-0.794971	8.17203	7	0.0531751	-0.957939	8.18805	7	0.154505	0.261067	-0.124588	8.34832	8	0.0026155	0.015033	-0.481686	8.44475	8	0.921003	-0.0191332	9.0326	8
15	MT015018	Cellulose synthase AC152496.15 53397-58649 F EGN_Mt060719 20060801	AT4G23990.1(%LS=22,2e-32)	cellulose synthase family protein	sp:Q84JA6:CESA4_ARATH(%LS=15,4e-26)	Cellulose synthase A catalytic subunit 4 UDP-forming 2.4.1.12 AtCesA-4 Irregular xylem protein	0.0948367	-0.197548	7.66722	6	0.000912146	-1.05707	6.99545	7	0.00147074	-0.879396	6.96803	8	0.267404	-0.817568	6.88785	3	0.0359142	0.0902261	-0.13659	7.79907	7	0.0250656	0.0718615	-0.492557	7.33332	7	0.788311	0.0429849	7.80154	6
15	MT015578	Cellulose synthase AC152496.15 53397-58649 F EGN_Mt060719 20060801	AT4G23990.1(%LS=22,2e-32)	cellulose synthase family protein	sp:Q84JA6:CESA4_ARATH(%LS=15,4e-26)	Cellulose synthase A catalytic subunit 4 UDP-forming 2.4.1.12 AtCesA-4 Irregular xylem protein	0.880816	-0.0252138	6.256	6	0.00469807	-0.726674	5.75527	7	0.192774	-0.583829	5.84524	7	0.091215	-0.564854	5.7704	6	0.113045	0.207952	-0.19866	6.04851	6	0.030768	0.0830106	-0.374097	6.07536	3	0.565422	-0.0906023	6.52041	7
15	MT007086	Cellulose synthase CT868737.2 55928-60958 F EGN_Mt060719 20060801	AT4G23990.1(%LS=24,4e-33)	cellulose synthase family protein	sp:Q84JA6:CESA4_ARATH(%LS=15,4e-27)	Cellulose synthase A catalytic subunit 4 UDP-forming 2.4.1.12 AtCesA-4 Irregular xylem protein	0.107894	-0.453861	6.24897	4	0.00808377	-0.814995	6.13667	5	0.0113738	-0.587052	5.97674	6	0.32804	-0.316004	5.92437	4	8.3618e-05	0.00254615	-0.296852	6.29599	8	0.019726	0.0608184	-0.302063	6.17956	6	0.88053	0.0177065	6.51975	4
15	MT000895	Cellulose synthase;	AT4G24000.1(%LS=48,8e-52)	cellulose synthase family protein	sp:Q8LPK5:CESA8_ARATH(%LS=34,2e-36)	Cellulose synthase A catalytic subunit 8 UDP-forming 2.4.1.12 AtCesA-8 Irregular xylem protein	0.289309	0.19236	5.36895	4	0.0334642	0.482424	5.67713	7	0.0396527	0.67327	5.80656	5	0.0393795	0.813214	5.729	7	0.00088919	0.00829361	0.877657	6.04786	7	0.014816	0.0496638	0.510257	5.53386	5	0.00357094	0.589157	5.71452	7
16	MT010176	Copper amine oxidase AC161569.7 14397-17223 E EGN_Mt060719 20060801	AT1G31690.1(%LS=67,1e-105)	copper amine oxidase	sp:Q43077:AMO_PEA(%LS=41,1e-103)	Amine oxidase copper-containing precursor 1.4.3.6 3D-structure Copper Glycoprotein Manganese Metal-binding Oxidoreductase Signal TPQ	0.0565767	0.71424	6.84512	7	0.0160526	1.69632	7.47644	7	0.0421398	0.351865	6.69009	5	0.140091	0.949123	6.99869	8	0.00117227	0.00968305	1.04491	7.15721	8	0.0531667	0.12314	0.787936	6.71856	7	0.0153031	0.828146	6.86044	6
16	MT014800	Copper amine oxidase;	AT1G31710.1(%LS=96,0.0)	copper amine oxidase	sp:Q43077:AMO_PEA(%LS=99,0.0)	Amine oxidase copper-containing precursor 1.4.3.6 3D-structure Copper Glycoprotein Manganese Metal-binding Oxidoreductase Signal TPQ	0.106552	-0.144969	5.81308	6	0.0241847	-0.480764	6.02947	6	0.00100521	-0.815942	6.0404	8	0.172801	-0.314024	5.92764	5	4.06351e-05	0.00183341	-0.832697	6.50478	6	0.00189034	0.0120743	-0.822461	5.69845	7	0.00444005	-0.80523	6.09523	6
16	MT002774	Copper amine oxidase;	AT2G42490.1(%LS=30,1e-117)	copper amine oxidase	sp:Q59118:AMOH_ARTGO(%LS=32,2e-47)	Histamine oxidase 1.4.3.6 Copper amine oxidase Copper Direct protein	0.00582933	-0.718472	7.11579	6	0.0107576	-0.475238	6.94921	6	0.015467	-0.808276	6.99186	6	0.117743	-0.594072	6.54356	6	1.96561e-06	0.000504829	-0.642068	7.01654	8	1.74979e-05	0.000698244	-0.827359	6.93321	6	0.104071	-0.204064	7.4194	7
16	MT003628	Copper amine oxidase;	AT4G12290.1(%LS=63,1e-174)	copper amine oxidase	sp:P49252:AMO_LENCU(%LS=51,1e-100)	Amine oxidase copper-containing precursor 1.4.3.6 Fragment Copper Direct protein	0.00389137	0.506582	6.6786	6	0.00708777	0.615599	6.59185	7	0.00144228	0.702903	7.01324	8	0.236384	0.363671	6.60652	6	3.12346e-05	0.00163972	1.05776	6.96296	8	0.00270072	0.015348	0.603039	6.58637	6	0.7709	0.0546157	6.62533	6
16	MT005818	Copper amine oxidase-3prime partial CT954229.6 125375-126310 E EGN_Mt060719 20060801	AT4G12270.1(%LS=65,8e-69)	copper amine oxidase family protein	sp:P49252:AMO_LENCU(%LS=30,3e-31)	Amine oxidase copper-containing precursor 1.4.3.6 Fragment Copper Direct protein	0.215934	0.702983	6.71732	2	0.00554892	0.607798	6.6155	6	0.00614038	0.917911	6.4547	7	0.0286859	0.524808	6.45766	7	9.69212e-08	0.000163227	1.24868	6.73787	8	0.00332785	0.0176411	0.519488	6.41827	4	0.981622	-0.00419067	6.35204	6
16	MT003695	Copper amine oxidase-3prime partial CT954229.6 125375-126310 E EGN_Mt060719 20060801	AT4G12270.1(%LS=65,8e-69)	copper amine oxidase family protein	sp:P49252:AMO_LENCU(%LS=30,3e-31)	Amine oxidase copper-containing precursor 1.4.3.6 Fragment Copper Direct protein	0.00718797	0.748415	6.68084	6	0.00133455	0.771774	6.46305	7	0.000385291	0.942937	6.5991	8	0.310735	0.337524	6.33663	5	3.16202e-05	0.00164989	1.12563	6.86862	5	6.85172e-05	0.00149168	0.509306	6.16029	7	0.0947219	0.19716	6.21786	7
17	MT010063	Ctr copper transporter;	AT5G59030.1(%LS=66,7e-26)	copper transporter 1 (COPT1)	sp:Q39065:COPT1_ARATH(%LS=66,4e-25)	Copper transporter 1 Copper Copper transport Ion transport Membrane Transmembrane Transport	0.515282	0.232461	5.3676	8	0.000360245	3.66521	6.87892	7	0.00033186	2.52303	6.97851	8	0.129133	1.10426	5.78053	8	0.000648521	0.00708071	2.94788	6.62728	8	0.000360276	0.00400786	1.17184	5.59105	8	0.0215476	0.813843	5.57511	8
17	MT015847	Ctr copper transporter;	AT5G59030.1(%LS=98,2e-34)	copper transporter 1 (COPT1)	sp:Q39065:COPT1_ARATH(%LS=98,1e-33)	Copper transporter 1 Copper Copper transport Ion transport Membrane Transmembrane Transport	0.0117388	-1.19487	6.37241	7	0.00395787	-1.17533	6.71869	7	0.0224645	-0.816621	5.94477	8	0.0514516	-0.795383	6.41433	6	0.0629597	0.135253	-0.73978	6.92654	8	0.000173105	0.00257273	-1.21176	6.19512	8	0.00489032	-1.2835	6.3386	7
18	MT000343	Cupin region AC151674.9 78328-80686 E EGN_Mt060719 20060801	AT1G07750.1(%LS=71,9e-47)	cupin family protein	sp:Q9XHP0:11S2_SESIN(%LS=56,2e-14)	11S globulin seed storage protein	0.0560582	-0.967802	7.79374	4	0.00241985	-1.21204	8.35945	6	0.000510947	-1.28561	8.20289	8	0.0314069	-1.18644	7.87712	6	0.0046066	0.0221877	-0.730123	8.44269	6	1.76553e-05	0.000702851	-1.43588	8.07967	7	0.0271024	-0.438658	8.6337	7
18	MT007912	Cupin region AC152176.5 134985-132731 E EGN_Mt060719 20060801	AT2G28490.1(%LS=57,9e-71)	cupin family protein	sp:P09800:LEGB_GOSHI(%LS=23,2e-06)	Legumin B precursor Beta-globulin B LEGB-C134 Contains: Legumin B acidic chain Legumin B basic chain Seed storage protein	0.042805	2.1569	7.24529	7	0.00095392	3.4556	8.88709	8	0.000303448	1.80773	8.0254	8	0.0535014	2.18193	8.62299	5	6.23338e-05	0.00221255	2.94694	9.38925	7	0.00083066	0.00686876	2.9189	7.72479	7	0.0998237	1.72249	7.81395	7
18	MT008395	Cupin region AC146560.21 51864-50817 F EGN_Mt060719 20060801	AT5G38940.1(%LS=80,3e-64)	germin-like protein	sp:Q9FMA8:GL111_ARATH(%LS=79,2e-63)	Germin-like protein	0.00854252	-0.987941	8.12962	7	0.000202445	-1.20142	8.20363	8	0.000998255	-0.685765	7.7474	7	0.321658	-0.115656	8.07492	8	0.0211142	0.0619426	-0.495717	8.65284	8	2.37921e-06	0.000211598	-1.07943	7.7861	8	0.1518	-0.197428	7.97542	7
18	MT007119	Cupin region AC146559.20 77679-76577 F EGN_Mt060719 20060801	AT5G39130.1(%LS=80,1e-69)	germin-like protein	sp:Q9FIC8:GL116_ARATH(%LS=80,7e-69)	Germin-like protein	0.000128266	-1.29037	8.13499	8	0.00026987	-1.50363	8.6371	8	0.000384773	-1.48018	7.94606	8	0.142586	-0.280918	8.57518	5	0.00260052	0.0154992	-0.790365	8.78101	7	7.48358e-06	0.000427049	-1.22111	8.18889	6	0.00143259	-1.04848	8.50718	7
18	MT006484	Cupin region AC183304.10 69683-68817 F EGN_Mt060719 20060801	AT1G72610.1(%LS=100,1e-59)	germin-like protein (GER1)	sp:O04012:AB19B_PRUPE(%LS=99,2e-61)	Auxin-binding protein	0.00368719	-1.01479	6.02529	7	0.0228474	-0.616934	6.18117	6	0.00591788	-0.773662	5.56057	7	0.072079	-0.43391	6.03043	5	0.000296241	0.00482013	-0.611761	6.07566	8	0.00312699	0.0168928	-0.851865	5.7086	8	0.00154864	-0.981003	6.28255	6
18	MT000033	Cupin region AC183304.10 64872-63898 F EGN_Mt060719 20060801	AT1G72610.1(%LS=100,4e-63)	germin-like protein (GER1)	sp:P94040:GL31_ARATH(%LS=100,2e-62)	Germin-like protein	0.00213778	-1.18014	9.28903	8	0.000216731	-1.39815	9.60152	8	0.0461606	-1.208	8.71962	7	0.0290266	-1.13158	9.19542	8	0.159316	0.26687	-0.645427	9.58399	8	1.58863e-05	0.000655848	-1.62818	8.93385	6	0.251099	-0.342839	10.2332	8
18	MT000007	Cupin region AC183304.10 48801-47847 F EGN_Mt060719 20060801	AT1G72610.1(%LS=98,6e-61)	germin-like protein (GER1)	sp:Q9ZRA4:AB19A_PRUPE(%LS=98,1e-61)	Auxin-binding protein	0.00228797	-1.03852	8.31919	8	0.0017034	-1.16585	8.15889	7	0.00105727	-1.54879	7.69256	8	0.0457632	-0.888756	8.06648	7	0.00356087	0.0188595	-0.882233	8.59143	8	3.14375e-08	2.50302e-05	-1.43106	7.682	8	0.107841	-0.318657	8.82633	8
19	MT001324	Disease resistance protein AC174145.8 86069-80447 E EGN_Mt060719 20060801	AT5G66900.1(%LS=33,1e-62)	disease resistance protein (CC-NBS-LRR class)	sp:Q9FKZ1:DRL42_ARATH(%LS=33,6e-62)	Probable disease resistance protein	0.157314	-0.0725225	7.55139	6	0.000797012	0.269369	8.02938	8	0.00271857	0.898331	7.50776	7	0.228144	0.203838	7.57387	7	3.40145e-08	0.000121567	0.93639	8.12687	8	3.69863e-06	0.000273632	0.640865	7.75388	8	0.00286233	0.76319	7.46493	8
19	MT000743	Disease resistance protein AC174145.8 86069-80447 E EGN_Mt060719 20060801	AT5G66900.1(%LS=33,1e-62)	disease resistance protein (CC-NBS-LRR class)	sp:Q9FKZ1:DRL42_ARATH(%LS=33,6e-62)	Probable disease resistance protein	0.703173	0.0515877	7.89117	4	0.00240624	0.544658	8.6882	7	0.000222833	0.651318	8.28445	8	0.515877	0.210191	8.33396	5	5.36228e-05	0.00206138	1.11821	8.95299	7	0.000166614	0.00251652	0.750965	8.23647	7	0.00169553	1.06922	8.93698	8
19	MT003963	Disease resistance protein AC174145.8 86069-80447 E EGN_Mt060719 20060801	AT5G66900.1(%LS=33,1e-62)	disease resistance protein (CC-NBS-LRR class)	sp:Q9FKZ1:DRL42_ARATH(%LS=33,6e-62)	#E# PM=9679202; Probable disease resistance protein At5g66900 ATP-binding Coiled coil Leucine-rich repeat Nucleotide-binding Plant defense Repeat	0.931836	-0.01103	8.4203	7	0.0108169	0.273075	8.51636	8	0.0481756	0.367213	8.45131	8	0.138508	0.252493	8.29339	8	0.0134646	0.0452908	0.684392	9.18499	7	0.000527583	0.00513756	0.588222	8.58876	8	0.00372869	0.882442	9.12488	7
19	MT009337	Disease resistance protein; Arabidopsis broad-spectrum mildew resistance CU013515.1 34560-39112 E EGN_Mt060719 20060801	AT5G66900.1(%LS=33,1e-62)	disease resistance protein (CC-NBS-LRR class)	sp:Q9FKZ1:DRL42_ARATH(%LS=33,6e-62)	Probable disease resistance protein	0.737842	-0.0556986	6.42036	6	0.0205129	-0.11553	6.62246	8	0.0588454	0.296543	6.13548	7	0.351873	0.0541377	6.33707	5	0.0107629	0.0388018	0.194612	6.96925	7	0.969181	0.979196	0.00318415	6.6098	7	0.00933233	0.884744	7.03036	8
19	MT006979	Disease resistance protein;	AT1G61300.1(%LS=31,7e-43)	disease resistance protein (NBS-LRR class)	sp:O64790:DRL17_ARATH(%LS=31,4e-42)	#E# PM=11130712; Putative disease resistance protein At1g61300 ATP-binding Hypothetical protein Leucine-rich repeat Nucleotide-binding Plant defense Repeat	0.0509264	-0.469836	7.23416	6	0.0224084	-0.50735	6.91144	6	0.00357413	-0.652746	6.49883	7	0.0662586	-0.352189	6.67324	8	2.15673e-05	0.0014377	-0.558779	6.97522	7	0.0134749	0.0463868	-0.56679	6.71166	6	0.615413	0.0797804	8.18078	6
19	MT016025	Disease resistance protein;	AT3G14470.1(%LS=21,2e-45)	disease resistance protein (NBS-LRR class)	sp:Q7XA40:RGA3_SOLBU(%LS=23,8e-54)	Putative disease resistance protein	0.00106539	-0.450467	7.09152	8	0.00170111	-0.604567	7.19733	8	0.00460878	-0.415348	7.37662	8	0.035546	-0.485327	6.97748	7	1.07947e-05	0.00104718	-0.235164	7.70731	8	0.016007	0.0522831	-0.352417	7.08353	8	0.00484849	0.161313	7.43604	6
19	MT013826	Disease resistance protein AC151738.40 20844-22506 E EGN_Mt060719 20060801	AT5G17680.1(%LS=14,2e-29)	disease resistance protein (TIR-NBS-LRR class)	sp:Q40392:TMVRN_NICGU(%LS=17,4e-23)	TMV resistance protein	0.0440967	-0.759177	11.2353	7	0.000787207	-1.28858	11.0252	8	0.0135157	-1.03586	10.2797	8	0.0631517	-0.660828	10.0349	7	0.000676103	0.00722093	-0.719532	11.1199	8	0.000499026	0.0049547	-1.02167	10.1716	8	0.736349	0.0788724	11.7235	8
19	MT008572	Disease resistance protein AC150372.15 91159-94604 E EGN_Mt060719 20060801	AT4G33300.2(%LS=35,1e-79)	similar to disease resistance protein (NBS-LRR class)	sp:Q9SZA7:DRL29_ARATH(%LS=34,6e-79)	Probable disease resistance protein	0.972208	-0.0102529	5.73451	2	0.391848	0.0876904	6.18489	7	0.00810739	0.257031	6.07625	8	0.0849454	0.396064	6.19807	6	0.00163185	0.0118033	0.26307	6.3551	8	0.11426	0.214655	0.153235	5.98118	7	0.00690509	0.660243	6.34728	7
19	MT011446	Disease resistance protein AC150372.15 82312-85833 E EGN_Mt060719 20060801	AT4G33300.2(%LS=35,2e-85)	similar to disease resistance protein (NBS-LRR class)	sp:Q9SZA7:DRL29_ARATH(%LS=34,9e-85)	Probable disease resistance protein	0.728189	0.0425399	6.1755	3	0.0613973	-0.115892	5.99859	7	0.365824	-0.0963479	5.94109	5	0.0154658	-0.232349	5.65638	7	0.0101652	0.0372799	0.120809	6.14501	7	0.626417	0.727806	0.0624428	5.89427	5	0.00209089	0.799902	6.4329	8
20	MT001689	DNA-binding WRKY AC151664.24 18896-21798 E EGN_Mt060719 20060801	AT2G15490.1(%LS=40,3e-50)	UDP-glucoronosyl/UDP-glucosyl transferase family protein	sp:Q9ZQ95:FOGT1_ARATH(%LS=41,1e-45)	Flavonol-3-O-glycoside-7-O-glucosyltransferase 1 2.4.1.- Glycosyltransferase Transferase	0.110172	0.570671	6.69035	5	0.0356654	0.628251	6.70827	6	0.013703	0.489742	6.63922	7	0.245415	0.406502	6.5211	4	0.000871332	0.00820418	0.904614	7.45798	8	0.000295274	0.00356203	0.803134	6.60682	6	0.00213498	1.25388	7.38841	8
20	MT001302	DNA-binding WRKY AC143337.27 72319-68029 F EGN_Mt060719 20060801	AT1G29280.1(%LS=60,6e-28)	WRKY family transcription factor	sp:Q9LP56:WRK65_ARATH(%LS=60,4e-27)	Probable WRKY transcription factor 65 WRKY DNA-binding protein	0.00279495	-0.584078	7.83925	7	0.000164936	-0.633999	7.38495	8	0.0216874	-0.693398	6.63218	5	0.0423986	-0.324547	6.99879	6	0.00026835	0.0045947	-0.496958	7.53567	7	0.000223034	0.00300736	-0.545701	6.82022	7	0.392019	-0.0766951	7.54738	8
20	MT003183	DNA-binding WRKY AC146784.28 100897-98282 F EGN_Mt060719 20060801	AT1G66550.1(%LS=40,2e-11)	WRKY family transcription factor	sp:Q93WV7:WRK67_ARATH(%LS=40,1e-10)	Probable WRKY transcription factor 67 WRKY DNA-binding protein	0.431633	0.322266	5.9055	6	0.501157	-0.201187	5.65379	5	0.08488	0.259705	5.85296	6	0.0396913	0.30719	5.66993	5	0.00274264	0.0160034	0.630419	6.20655	7	0.000951402	0.00755043	1.10656	6.09952	7	0.000293933	1.34581	6.38841	7
20	MT015782	DNA-binding WRKY;	AT1G80840.1(%LS=97,7e-72)	WRKY family transcription factor	sp:Q9SAH7:WRK40_ARATH(%LS=97,4e-71)	Probable WRKY transcription factor 40 WRKY DNA-binding protein	0.0510808	1.36306	6.28309	6	0.0439228	0.902699	6.3203	6	0.000706198	1.34464	6.75191	8	0.124844	0.79448	6.58557	5	0.0984494	0.188045	1.35716	7.31761	5	0.000202002	0.00281925	1.37356	6.50704	7	0.00850716	1.7294	7.24944	6
20	MT008901	DNA-binding WRKY;	AT2G23320.1(%LS=100,3e-74)	WRKY family transcription factor	sp:O22176:WRK15_ARATH(%LS=100,2e-73)	Probable WRKY transcription factor 15 WRKY DNA-binding protein	0.0074485	1.11277	7.15032	7	0.00699434	0.920934	7.78944	8	0.0357036	0.218307	6.48059	6	0.0315919	1.08494	8.08492	6	0.0730048	0.15048	0.606683	7.96215	6	0.263915	0.39209	0.462985	7.0387	6	0.303403	0.612061	7.50145	5
20	MT009187	DNA-binding WRKY AC151664.24 33114-36048 E EGN_Mt060719 20060801	AT2G38470.1(%LS=30,2e-26)	WRKY family transcription factor	sp:Q8S8P5:WRK33_ARATH(%LS=30,1e-25)	Probable WRKY transcription factor 33 WRKY DNA-binding protein	0.0157213	0.742791	7.64689	7	0.0153052	0.616556	7.3563	8	0.00022341	0.833671	7.22129	8	0.0844439	0.343372	7.07422	8	0.000140445	0.00328395	0.926121	7.70153	8	6.9865e-06	0.00040701	0.842147	7.21941	8	0.000965135	1.57388	7.89408	8
20	MT005534	DNA-binding WRKY;	AT2G38470.1(%LS=42,2e-35)	WRKY family transcription factor	sp:Q8S8P5:WRK33_ARATH(%LS=42,1e-34)	#E# PM=10617197; Probable WRKY transcription factor 33 WRKY DNA-binding protein 33 DNA-binding Nuclear protein Repeat Transcription Transcription regulation	0.396512	0.0814796	5.6908	4	0.171808	0.204562	5.75807	7	0.104363	0.238328	6.06617	8	0.842995	0.0267069	5.5881	4	0.0223694	0.064463	0.473722	6.29417	4	0.000902037	0.00730012	0.254269	5.74491	5	0.00967423	0.754021	6.40462	6
20	MT010565	DNA-binding WRKY CR932960.3 148966-145210 E EGN_Mt060719 20060801	AT2G38470.1(%LS=42,2e-41)	WRKY family transcription factor	sp:Q8S8P5:WRK33_ARATH(%LS=42,1e-40)	Probable WRKY transcription factor 33 WRKY DNA-binding protein	0.00130121	-0.693371	10.0577	8	0.175101	-0.172193	10.5125	8	0.328865	-0.331988	9.75129	8	0.160252	0.22409	10.2462	8	0.817575	0.874462	-0.0265964	10.7468	7	0.573437	0.684115	-0.113289	9.72049	7	0.252867	0.172772	10.8162	8
20	MT010370	DNA-binding WRKY AC160097.27 102977-104824 E EGN_Mt060719 20060801	AT2G47260.1(%LS=42,1e-25)	WRKY family transcription factor	sp:O22900:WRK23_ARATH(%LS=42,7e-25)	Probable WRKY transcription factor 23 WRKY DNA-binding protein	0.131814	0.312078	6.85224	5	0.0429935	0.195778	6.78584	8	0.00483253	0.41898	6.56797	7	0.12287	0.432817	6.77936	6	0.022363	0.064463	0.512557	7.01723	8	0.0344593	0.0902487	0.306689	6.35217	4	0.00352578	0.638617	7.03889	8
20	MT002832	DNA-binding WRKY AC155099.1 18030-16168 F EGN_Mt060719 20060801	AT2G47260.1(%LS=42,5e-23)	WRKY family transcription factor	sp:O22900:WRK23_ARATH(%LS=42,3e-22)	Probable WRKY transcription factor 23 WRKY DNA-binding protein	0.256338	-0.270379	12.8408	3	0.0191204	1.34428	13.0844	4	0.047931	1.13494	12.6147	7	0.0103212	1.59914	13.0286	8	1.77271e-05	0.00131124	1.76072	13.148	7	0.00703367	0.0294753	1.52363	12.7594	7	0.0318799	0.70416	11.5456	3
20	MT016145	DNA-binding WRKY;	AT2G47260.1(%LS=82,3e-51)	WRKY family transcription factor	sp:O22900:WRK23_ARATH(%LS=82,2e-50)	#E# PM=10617197;11910074; Probable WRKY transcription factor 23 WRKY DNA-binding protein 23 DNA-binding Nuclear protein Transcription Transcription regulation	0.0360378	0.269083	5.48168	5	0.173947	0.269456	5.62031	4	0.0221909	0.356195	5.657	7	0.113743	0.425556	5.48749	5	0.0178095	0.0550374	0.524925	6.0305	6	0.000560337	0.00534025	0.371512	5.53412	7	0.00215706	0.802952	6.10249	6
20	MT001020	DNA-binding WRKY;	AT3G56400.1(%LS=97,3e-42)	WRKY family transcription factor	sp:Q9LY00:WRK70_ARATH(%LS=97,2e-41)	Probable WRKY transcription factor 70 WRKY DNA-binding protein	0.660772	-0.100413	5.86792	5	0.848983	0.0376444	6.18932	6	0.0759191	0.293113	6.0845	7	0.105164	0.301925	6.2109	6	0.00166294	0.0118981	0.329545	6.42772	8	0.00731756	0.0303296	0.497224	6.11423	8	0.00079341	0.856761	6.53748	7
20	MT016150	DNA-binding WRKY;	AT3G58710.2(%LS=30,7e-17)	WRKY family transcription factor	sp:Q93WV5:WRK69_ARATH(%LS=30,4e-16)	Probable WRKY transcription factor 69 WRKY DNA-binding protein	0.00728255	-0.481017	6.87688	5	0.00102154	-0.685208	6.60624	7	0.000361257	-1.04185	6.72432	8	0.0992658	-0.377463	6.6924	6	5.32071e-05	0.00205913	-0.537244	6.93782	8	5.13412e-05	0.00127108	-0.637639	6.74729	6	0.0508697	-0.26626	6.99265	7
20	MT012434	DNA-binding WRKY AC139745.29 22778-19590 E EGN_Mt060719 20060801	AT4G01720.1(%LS=51,8e-62)	WRKY family transcription factor	sp:Q9ZSI7:WRK47_ARATH(%LS=51,5e-61)	Probable WRKY transcription factor 47 WRKY DNA-binding protein	0.00127712	-0.534231	12.7268	7	0.00747709	-1.14307	12.5248	7	0.0050088	-0.869271	12.3754	7	0.0288272	-0.860722	11.9329	7	0.00035355	0.00524171	-0.796494	12.5247	7	0.00153263	0.0104723	-1.04378	12.1966	6	0.0180578	-0.549927	12.4423	6
20	MT007607	DNA-binding WRKY;	AT4G11070.1(%LS=96,2e-56)	WRKY family transcription factor	sp:Q8H0Y8:WRK41_ARATH(%LS=96,1e-55)	Probable WRKY transcription factor 41 WRKY DNA-binding protein	0.01904	1.54436	6.50342	6	0.035242	1.3862	6.55873	7	0.000222833	1.38481	6.82528	8	0.178125	0.595595	6.32364	7	0.00219737	0.014011	1.69696	7.33114	8	2.45529e-05	0.000860963	1.84441	6.51013	8	0.0155885	2.48303	7.67557	5
20	MT009947	DNA-binding WRKY;	AT4G18170.1(%LS=63,5e-51)	WRKY family transcription factor	sp:Q8VWJ2:WRK28_ARATH(%LS=63,3e-50)	Probable WRKY transcription factor 28 WRKY DNA-binding protein	0.020369	1.21517	6.57703	6	0.0012956	1.01069	6.57465	8	0.00351614	1.13035	6.6035	8	0.112773	0.782057	6.17694	5	0.00143136	0.0108664	1.16072	6.71341	8	0.000136249	0.00224853	1.09689	6.50462	8	0.00102749	1.47134	6.90492	8
20	MT015308	DNA-binding WRKY;	AT4G22070.1(%LS=38,1e-57)	WRKY family transcription factor	sp:Q93WT0:WRK31_ARATH(%LS=38,7e-57)	#E# PM=10617198; Probable WRKY transcription factor 31 WRKY DNA-binding protein 31 DNA-binding Nuclear protein Transcription Transcription regulation	0.0946033	0.144469	7.45637	7	0.705415	0.0641379	7.556	7	0.294475	0.186856	7.34228	8	0.202291	0.148246	7.41783	6	0.116435	0.212224	0.143142	8.27524	5	0.86819	0.910937	-0.0186642	7.41459	7	0.00281916	0.91414	7.9131	8
20	MT016299	DNA-binding WRKY CT963079.3 78158-79648 E EGN_Mt060719 20060801	AT4G23810.1(%LS=37,1e-16)	WRKY family transcription factor	sp:Q9SUP6:WRK53_ARATH(%LS=37,6e-16)	Probable WRKY transcription factor 53 WRKY DNA-binding protein	0.0668913	0.289213	5.14727	7	0.177132	0.208429	4.94474	7	0.00700666	0.535645	5.1967	6	0.21274	0.103852	4.88888	7	0.0035397	0.0187951	0.462779	5.29497	7	7.73506e-05	0.00160858	0.324641	5.12258	7	0.00113106	0.766424	5.43125	7
20	MT006670	DNA-binding WRKY CT963079.3 78158-79648 E EGN_Mt060719 20060801	AT4G23810.1(%LS=37,1e-16)	WRKY family transcription factor	sp:Q9SUP6:WRK53_ARATH(%LS=37,6e-16)	Probable WRKY transcription factor 53 WRKY DNA-binding protein	0.150852	0.261635	5.67673	6	0.757959	0.053244	6.17532	6	0.00144228	0.532023	5.51655	7	0.50635	0.169501	6.15411	7	0.106517	0.198824	0.328288	6.50561	7	0.0365033	0.0938399	0.285083	5.71659	6	0.00850716	0.705919	6.47033	6
20	MT016132	DNA-binding WRKY;	AT4G23810.1(%LS=71,5e-53)	WRKY family transcription factor	sp:Q9SUP6:WRK53_ARATH(%LS=71,3e-52)	Probable WRKY transcription factor 53 WRKY DNA-binding protein	0.0227327	1.83061	6.50339	6	0.0324061	1.47009	6.38002	7	0.00908576	1.29044	6.58563	7	0.129494	0.493932	5.98958	6	0.00202655	0.013327	1.50336	7.10019	8	0.00301617	0.0164666	1.81045	6.64142	4	0.00282184	2.67512	7.29893	4
20	MT004761	DNA-binding WRKY AC137079.9 61461-57029 E EGN_Mt060719 20060801	AT4G26640.2(%LS=59,1e-73)	WRKY family transcription factor	sp:Q93WV0:WRK20_ARATH(%LS=59,8e-73)	#E# PM=10617198;14593172; Probable WRKY transcription factor 20 WRKY DNA-binding protein 20 Alternative splicing DNA-binding Nuclear protein Repeat Transcription Transcription r	0.314258	0.555791	8.70209	8	0.0164594	2.46544	9.99369	7	0.0584485	1.23618	8.90026	7	0.0331826	2.2153	10.0144	8	0.000826989	0.00796775	1.78191	9.86116	8	0.0439575	0.107201	1.63084	9.38417	8	0.149738	0.842876	9.34391	7
20	MT006194	DNA-binding WRKY AC122726.21 50364-54672 E EGN_Mt060719 20060801	AT5G15130.1(%LS=42,5e-43)	WRKY family transcription factor	sp:Q9LXG8:WRK72_ARATH(%LS=42,3e-42)	Probable WRKY transcription factor 72 WRKY DNA-binding protein	0.017626	-0.710308	6.82546	4	0.0016475	-0.880746	6.51196	7	0.171543	-0.115892	6.16212	5	0.301829	-0.324218	6.4196	4	0.252451	0.374625	-0.293574	6.73842	6	4.06226e-05	0.00108327	-0.843388	6.45876	7	0.167191	0.224742	7.15474	7
20	MT006132	DNA-binding WRKY AC146784.28 82614-81014 E EGN_Mt060719 20060801	AT5G22570.1(%LS=51,1e-11)	WRKY family transcription factor	sp:Q8GWF1:WRK38_ARATH(%LS=51,8e-11)	Probable WRKY transcription factor 38 WRKY DNA-binding protein	0.388699	0.188998	5.45201	8	0.281498	0.22885	5.43831	8	0.0170438	0.453715	5.51661	5	0.541636	0.107644	5.29464	7	0.00153856	0.0113947	0.527714	5.86635	8	0.000163224	0.00249807	0.952823	5.68244	7	0.000474601	1.49392	6.09712	7
20	MT003240	DNA-binding WRKY AC171533.2 59783-57487 F EGN_Mt060719 20060801	AT2G34830.1(%LS=38,8e-16)	WRKY family transcription factor chr2:14700835-14703457 REVERSE	sp:O64747:WRK35_ARATH(%LS=38,5e-15)	Probable WRKY transcription factor 35 WRKY DNA-binding protein	0.110116	-0.370092	5.58561	5	0.00461282	-0.604881	5.76922	5	0.0207016	-0.136296	5.68688	7	0.0945115	-0.196308	5.70063	7	0.125416	0.22438	-0.214943	6.06877	6	0.00136435	0.00965786	-0.436703	5.74387	7	0.397153	-0.0673966	5.79132	7
21	MT009351	E-class P450, group I AC130800.23 75116-76964 E EGN_Mt060719 20060801	AT1G64950.1(%LS=99,1e-175)	cytochrome P450	sp:Q42602:C89A2_ARATH(%LS=99,1e-160)	Cytochrome P450 89A2 1.14.-.- CYPLXXXIX ATH 6-1 Heme Iron Membrane Metal-binding Monooxygenase Oxidoreductase Transmembrane	0.830303	0.0301581	13.9598	5	0.0602509	0.910445	13.7285	3	0.00415282	1.23121	14.0842	6	0.0607878	0.987875	13.6742	5	0.00221556	0.014074	1.17489	13.8727	3	0.0079477	0.0321057	1.02918	13.8976	5	NaN	0.0911323	13.2661	1
21	MT008659	E-class P450, group I AC127021.25 124510-126186 F EGN_Mt060719 20060801	AT2G27690.1(%LS=98,1e-168)	cytochrome P450	sp:O81117:C94A1_VICSA(%LS=88,1e-105)	Cytochrome P450 94A1 1.14.-.- P450-dependent fatty acid omega- hydroxylase Endoplasmic reticulum Heme Iron Membrane Metal-binding Monooxygenase Oxidoreductase Tr	0.201599	1.0553	6.23022	7	0.0833225	3.68472	8.09008	4	0.0114907	1.14756	6.50017	8	0.0102889	1.33308	7.0655	6	0.00116054	0.00964362	1.99061	8.44169	7	0.155	0.267624	1.01044	6.45344	6	0.108492	1.17854	7.27336	8
21	MT008660	E-class P450, group I AC127021.25 124510-126186 F EGN_Mt060719 20060801	AT2G27690.1(%LS=98,1e-168)	cytochrome P450	sp:O81117:C94A1_VICSA(%LS=88,1e-105)	Cytochrome P450 94A1 1.14.-.- P450-dependent fatty acid omega- hydroxylase Endoplasmic reticulum Heme Iron Membrane Metal-binding Monooxygenase Oxidoreductase Tr	0.0619603	1.10149	5.57545	6	0.0414622	0.869077	5.29883	8	0.00479944	1.20474	5.81603	8	0.0278888	0.578025	5.48606	8	0.0163683	0.0517915	1.1739	6.08978	8	0.0109365	0.0402063	0.795788	5.35781	5	0.000240483	1.87043	6.06864	7
21	MT014731	E-class P450, group I AC146342.5 70626-67719 E EGN_Mt060719 20060801	AT2G45510.1(%LS=40,3e-48)	cytochrome P450	sp:O23066:C86A2_ARATH(%LS=39,2e-26)	#E# PM=10617198; Cytochrome P450 86A2 1.14.-.- Heme Iron Membrane Metal-binding Monooxygenase Oxidoreductase Transmembrane	0.01904	-0.711983	6.03722	5	0.0954856	-0.438984	6.23282	4	0.0290647	-0.707336	6.09761	5	0.187935	-0.374125	5.97525	4	0.262467	0.386046	-0.15816	6.15838	6	8.47322e-05	0.0016864	-0.645727	5.90279	6	0.406472	-0.0923553	6.36376	6
21	MT015821	E-class P450, group I CR955010.2 82561-77146 E EGN_Mt060719 20060801	AT3G14680.1(%LS=27,2e-53)	cytochrome P450	sp:Q05047:C72A1_CATRO(%LS=27,2e-44)	Cytochrome P450 72A1 1.3.3.9 CYPLXXII Secologanin synthase SLS Alkaloid metabolism Heme Iron Membrane Metal-binding Monooxygenase NADP Oxidoreductase Tr	0.00562287	-1.44618	6.25535	5	0.00166342	-1.71117	6.77882	8	0.00126946	-1.59914	6.40581	8	0.0666572	-1.17986	6.5618	6	0.00221425	0.014071	-1.26903	6.85111	8	5.17726e-07	9.11198e-05	-1.8053	6.54044	8	0.0107901	-0.74907	7.28918	8
21	MT015489	E-class P450, group I AC150845.11 73187-69245 E EGN_Mt060719 20060801	AT3G14680.1(%LS=27,2e-54)	cytochrome P450	sp:Q05047:C72A1_CATRO(%LS=26,2e-44)	Cytochrome P450 72A1 1.3.3.9 CYPLXXII Secologanin synthase SLS Alkaloid metabolism Heme Iron Membrane Metal-binding Monooxygenase NADP Oxidoreductase Tr	0.0508849	-0.516671	5.81005	5	0.000550568	-0.589759	6.12599	5	0.205344	-0.162034	5.93566	5	0.238359	-0.142571	5.93957	5	0.084975	0.168757	0.326717	6.13824	4	8.49645e-07	0.000122466	-0.65404	6.0419	5	0.590503	0.102917	6.46512	5
21	MT007937	E-class P450, group I AC150845.11 58678-54990 F EGN_Mt060719 20060801	AT3G14680.1(%LS=27,6e-53)	cytochrome P450	sp:Q05047:C72A1_CATRO(%LS=26,4e-43)	Cytochrome P450 72A1 1.3.3.9 CYPLXXII Secologanin synthase SLS Alkaloid metabolism Heme Iron Membrane Metal-binding Monooxygenase NADP Oxidoreductase Tr	0.418847	-0.273372	6.2353	2	0.0213724	-0.389675	6.50941	6	0.0176984	-0.186256	6.0431	6	0.358713	-0.138666	6.26025	5	0.930423	0.955315	-0.00955548	6.44344	7	0.000213658	0.00294021	-0.630676	6.2177	7	0.663407	-0.0948488	6.54426	7
21	MT007426	E-class P450, group I AC156829.2 28767-31863 E EGN_Mt060719 20060801	AT3G14680.1(%LS=28,2e-51)	cytochrome P450	sp:Q05047:C72A1_CATRO(%LS=27,6e-45)	Cytochrome P450 72A1 1.3.3.9 CYPLXXII Secologanin synthase SLS Alkaloid metabolism Heme Iron Membrane Metal-binding Monooxygenase NADP Oxidoreductase Tr	0.00599606	-0.597533	7.64453	7	0.00160825	-1.29043	7.7611	7	0.0224695	-0.66752	7.43361	7	0.111442	-1.03474	7.37821	5	0.236273	0.356825	-0.0801296	8.19128	7	0.0244181	0.0704887	-0.469875	7.81123	6	0.784723	0.0730175	8.18875	8
21	MT014418	E-class P450, group I;	AT3G14690.1(%LS=99,1e-179)	cytochrome P450	sp:Q05047:C72A1_CATRO(%LS=99,1e-172)	Cytochrome P450 72A1 1.3.3.9 CYPLXXII Secologanin synthase SLS Alkaloid metabolism Heme Iron Membrane Metal-binding Monooxygenase NADP Oxidoreductase Tr	0.140031	-0.126352	5.31498	6	0.0987832	0.189993	5.5116	6	0.284056	0.139976	5.52061	8	0.168866	0.786144	5.65124	5	0.000294849	0.00481121	0.783066	6.12048	7	0.00946135	0.0363915	0.29811	5.46343	6	0.00722324	0.40653	5.71431	6
21	MT006682	E-class P450, group I;	AT4G31940.1(%LS=41,4e-66)	cytochrome P450	sp:O49859:C82A4_SOYBN(%LS=43,3e-94)	Cytochrome P450 82A4 1.14.-.- P450 CP9 Heme Iron Membrane Metal-binding Monooxygenase Oxidoreductase	0.00337809	-1.64877	7.35591	6	0.140459	-0.688498	8.38269	7	0.00478095	-1.71046	6.86395	7	0.241228	-0.812371	7.85314	6	0.0383361	0.0944345	-1.20099	8.36123	8	0.0135306	0.0464922	-1.53341	7.63411	7	0.0469205	-0.986676	8.12746	7
21	MT013088	E-class P450, group I AC157489.18 38756-35475 E EGN_Mt060719 20060801	AT4G31940.1(%LS=60,2e-67)	cytochrome P450	sp:O49858:C82A3_SOYBN(%LS=60,1e-101)	Cytochrome P450 82A3 1.14.-.- P450 CP6 Heme Iron Membrane Metal-binding Monooxygenase Oxidoreductase	0.02298	-1.07472	5.97925	4	0.00176964	-0.817956	6.28042	8	0.00820656	-0.43988	6.19162	6	0.170727	-0.255496	6.59724	4	0.470241	0.592155	0.152867	6.60887	4	0.000747273	0.00647019	-0.812045	6.24676	6	0.193639	0.218537	6.8863	4
21	MT011612	E-class P450, group I AC157489.18 38756-35475 E EGN_Mt060719 20060801	AT4G31940.1(%LS=60,2e-67)	cytochrome P450	sp:O49858:C82A3_SOYBN(%LS=60,1e-101)	Cytochrome P450 82A3 1.14.-.- P450 CP6 Heme Iron Membrane Metal-binding Monooxygenase Oxidoreductase	0.0508947	-0.794064	6.8163	4	0.000558434	-0.912171	7.41212	7	0.000632578	-0.513406	6.59486	7	0.0426054	-0.255031	7.25735	7	0.00156307	0.0114926	-0.300966	7.64408	8	0.00317487	0.0170733	-0.742503	6.86562	7	0.00960452	0.462829	7.92396	7
21	MT002807	E-class P450, group I;	AT4G37370.1(%LS=98,1e-150)	cytochrome P450	sp:P93147:C81E1_GLYEC(%LS=99,0.0)	Cytochrome P450 81E1 1.14.13.89 Isoflavone 2'-hydroxylase P450 91A4 CYP GE-3 Heme Iron Membrane Metal-binding Monooxygenase NADP Oxidoreductase	0.0478059	-0.778202	5.54683	6	0.00824881	-0.813273	5.57251	6	0.00526517	-0.511353	5.50225	4	0.0250857	-0.758967	5.31725	6	0.130789	0.231218	-0.633677	5.5088	3	2.45192e-05	0.000860963	-0.752752	5.38779	8	0.0929594	-0.422105	5.55495	6
21	MT013660	E-class P450, group I;	AT5G57260.1(%LS=14,2e-41)	cytochrome P450 71B10	sp:P24465:C71A1_PERAE(%LS=50,5e-43)	Cytochrome P450 71A1 1.14.-.- CYPLXXIA1 ARP-2 Direct protein	0.0277405	-0.640006	6.33472	5	0.0269999	-0.904867	6.36488	5	0.00188358	-0.984492	6.16035	7	0.0150547	-1.05987	6.02228	5	0.0104215	0.0379365	-0.640903	6.52966	5	1.41403e-05	0.000601591	-0.968372	6.18379	8	0.380892	-0.164412	7.21885	5
21	MT001667	E-class P450, group I AC145061.27 28201-31377 F EGN_Mt060719 20060801	AT3G26210.1(%LS=39,4e-57)	cytochrome P450 71B23	sp:O81971:C71D9_SOYBN(%LS=40,1e-70)	Cytochrome P450 71D9 1.14.-.- P450 CP3 Heme Iron Metal-binding Monooxygenase Oxidoreductase	0.0151656	-0.625273	6.49901	6	0.00598183	-0.828171	6.67031	5	0.0134453	-0.456604	6.15309	8	0.119827	-0.589879	6.38713	6	0.0417504	0.100545	-0.44402	6.59885	6	0.00611352	0.0267097	-0.784524	6.54685	5	0.890063	0.0141486	7.08259	8
21	MT015683	E-class P450, group I AC137079.9 2714-708 E EGN_Mt060719 20060801	AT3G26210.1(%LS=40,1e-59)	cytochrome P450 71B23	sp:O48923:C71DA_SOYBN(%LS=39,2e-89)	Cytochrome P450 71D10 1.14.-.- Heme Iron Metal-binding Monooxygenase Oxidoreductase	0.0285431	0.336557	6.74916	5	0.103356	-0.341811	6.48026	6	0.0148701	0.547151	6.55664	6	0.426221	-0.12253	6.43036	7	0.991613	0.994412	-0.00415766	8.09944	6	0.948668	0.964825	0.0070111	6.27561	7	0.000541174	1.14967	7.34984	7
21	MT015784	E-class P450, group I CR954196.1 103225-101361 F EGN_Mt060719 20060801	AT2G45570.1(%LS=39,5e-61)	cytochrome P450 76C2	sp:O48923:C71DA_SOYBN(%LS=40,2e-91)	#E# Cytochrome P450 71D10 1.14.-.- Heme Iron Metal-binding Monooxygenase Oxidoreductase	0.00409482	0.242694	12.8161	5	0.00158756	-0.700443	12.6503	5	0.620132	0.0678979	13.3107	6	0.0175418	-0.823999	12.7363	8	0.869915	0.913012	0.0288277	13.2375	6	0.50702	0.626214	-0.1571	12.8363	4	0.409506	0.20574	13.3207	4
21	MT010893	E-class P450, group I AC137079.9 6612-4784 E EGN_Mt060719 20060801	AT2G45570.1(%LS=40,2e-59)	cytochrome P450 76C2	sp:O48923:C71DA_SOYBN(%LS=39,1e-93)	Cytochrome P450 71D10 1.14.-.- Heme Iron Metal-binding Monooxygenase Oxidoreductase	0.103138	0.664832	6.61764	5	0.421199	0.175262	6.3022	5	0.0010856	0.907784	6.2782	7	0.749724	-0.0261971	5.79172	4	0.248218	0.369393	0.471652	7.5635	8	0.0474943	0.113444	0.293648	6.02111	5	0.00152942	1.40522	7.06585	5
21	MT014867	E-class P450, group I;	AT4G31500.1(%LS=42,7e-48)	cytochrome P450 83B1 (CYP83B1)	sp:O65782:C83B1_ARATH(%LS=42,4e-47)	Cytochrome P450 83B1 1.14.-.- Heme Iron Membrane Metal-binding Monooxygenase Oxidoreductase Transmembrane	0.317893	0.148666	6.56945	7	0.00138635	1.01496	7.22426	7	0.000361257	0.996538	7.23432	8	0.0250857	0.549257	6.6443	8	0.00010566	0.00281454	0.711158	7.25549	8	0.00803638	0.0323545	0.456842	6.6986	7	0.00212691	0.299035	6.92962	6
21	MT015840	E-class P450, group I AC124216.25 2416-14185 E EGN_Mt060719 20060801	AT4G31500.1(%LS=58,3e-62)	cytochrome P450 83B1 (CYP83B1)	sp:O65782:C83B1_ARATH(%LS=58,2e-61)	#E# PM=9620263;10617198; Cytochrome P450 83B1 1.14.-.- Heme Iron Membrane Metal-binding Monooxygenase Oxidoreductase Transmembrane	0.0327452	-0.477108	8.05851	5	0.00721496	-0.802168	8.10484	7	0.00715696	-0.625664	7.2906	8	0.123967	-0.332335	8.41475	6	0.00365558	0.0191846	-0.456617	8.81925	8	0.0119236	0.0427505	-0.600524	7.69078	8	0.0311646	-0.576939	9.02585	8
21	MT007890	E-class P450, group I AC136451.9 117057-120462 F EGN_Mt060719 20060801	AT4G36220.1(%LS=57,1e-121)	cytochrome P450 84A1 (CYP84A1) / ferulate-5-hydroxylase (FAH1)	sp:Q42600:C84A1_ARATH(%LS=57,1e-120)	#E# PM=8692910;9880351; Cytochrome P450 84A1 1.14.-.- Ferulate-5-hydroxylase F5H Heme Iron Membrane Metal-binding Monooxygenase Oxidoreductase Transmembrane	0.0450626	-0.444302	5.45092	6	0.0141037	-0.737363	5.50087	4	0.0383346	-0.352173	5.25205	6	0.123015	-0.321575	5.61325	5	0.0053343	0.0242488	-0.563169	5.49708	7	0.000478244	0.00480832	-0.598037	5.33055	7	0.690068	-0.0373557	5.68412	4
21	MT009875	E-class P450, group I;	AT2G40890.1(%LS=100,0.0)	cytochrome P450 98A3	sp:O48922:C98A2_SOYBN(%LS=100,0.0)	Cytochrome P450 98A2 1.14.-.- Heme Iron Membrane Metal-binding Monooxygenase Oxidoreductase Transmembrane	0.0283221	-0.478934	7.01909	6	0.00141482	-0.532204	6.95026	7	0.000780982	-0.449109	6.65341	8	0.0331607	-0.462969	6.85294	7	0.00433687	0.0213112	-0.414389	6.7384	8	0.000810842	0.00677186	-0.774968	6.6922	8	0.0795834	-0.357912	7.03714	7
21	MT003238	E-class P450, group I;	AT1G13080.1(%LS=36,8e-33)	cytochrome P450 family protein	sp:P37118:C71A2_SOLME(%LS=40,4e-34)	#E# PM=8365486; Cytochrome P450 71A2 1.14.-.- CYPLXXIA2 P-450EG4 Heme Iron Membrane Metal-binding Monooxygenase Oxidoreductase Transmembrane	0.00789507	-0.267067	13.1213	5	0.0757136	-0.781174	12.9822	4	0.00700168	-0.647491	12.6101	8	0.0216455	-0.966267	12.981	7	0.443558	0.568547	-0.432825	13.3128	2	NaN	NaN	-0.89676	12.2267	1	0.387229	-0.200004	13.0646	4
21	MT010736	E-class P450, group I;	AT1G13080.1(%LS=94,1e-106)	cytochrome P450 family protein	sp:O48923:C71DA_SOYBN(%LS=99,0.0)	#E# Cytochrome P450 71D10 1.14.-.- Heme Iron Metal-binding Monooxygenase Oxidoreductase	0.530495	0.102881	6.94525	5	0.543586	-0.0906471	7.60435	8	0.429382	0.121684	7.0908	8	0.985984	0.00304561	7.76262	7	0.131938	0.232708	0.361832	8.50438	7	0.101812	0.197253	0.162319	7.3497	8	0.00958528	0.726561	8.48235	7
21	MT011009	E-class P450, group I AC151458.27 82255-78142 E EGN_Mt060719 20060801	AT1G19630.1(%LS=23,7e-13)	cytochrome P450 family protein	sp:Q9C5Y2:KAO2_ARATH(%LS=21,1e-06)	Ent-kaurenoic acid oxidase 2 1.14.13.79 AtKAO2 Cytochrome P450 88A4 Endoplasmic reticulum Heme Iron Membrane Metal-binding Monooxygenase NADP Oxidoredu	0.0686234	-0.467368	5.53424	6	0.00344672	-0.55321	5.40257	7	0.000465184	-0.598656	5.43016	8	0.0286859	-0.743031	5.35215	7	0.0036964	0.0192656	-0.460921	5.36764	7	0.00276932	0.0155853	-0.686778	5.4574	8	0.00975441	-0.484118	5.53615	7
21	MT005972	E-class P450, group I;	AT2G34500.1(%LS=99,0.0)	cytochrome P450 family protein	sp:P54781:ERG5_YEAST(%LS=91,3e-52)	Cytochrome P450 61 1.14.14.- C-22 sterol desaturase Complete proteome Direct protein	0.0074158	-0.447119	6.60654	6	0.00530327	-0.714242	6.9726	6	0.316129	-0.18997	6.17319	7	0.130822	-0.639944	6.62597	5	0.0456105	0.107038	-0.340823	6.95362	7	1.19543e-05	0.000549286	-0.785216	6.61491	7	0.0244573	-0.460265	7.06549	6
21	MT005756	E-class P450, group I AC141114.14 26098-23003 E EGN_Mt060719 20060801	AT2G42250.1(%LS=51,7e-68)	cytochrome P450 family protein	sp:Q42799:C93A2_SOYBN(%LS=41,2e-56)	Cytochrome P450 93A2 1.14.-.- Heme Iron Membrane Metal-binding Monooxygenase Oxidoreductase	0.0406497	-0.677592	5.35689	5	0.0029594	-0.694116	5.37681	6	0.00686865	-0.592514	5.10609	8	0.0566328	-0.480404	5.25816	8	0.0789135	0.159412	-0.925147	5.53443	3	0.0147701	0.0495598	-0.503584	5.23471	7	0.0795834	-0.415584	5.46985	5
21	MT015031	E-class P450, group I;	AT3G26300.1(%LS=38,8e-61)	cytochrome P450 family protein	sp:O81971:C71D9_SOYBN(%LS=39,5e-74)	Cytochrome P450 71D9 1.14.-.- P450 CP3 Heme Iron Metal-binding Monooxygenase Oxidoreductase	0.035427	-0.472947	6.8043	6	0.00114758	-1.16421	6.66486	8	0.00371175	-0.716436	6.0654	8	0.0996621	-0.913694	6.42515	6	0.00711775	0.0294444	-0.668073	6.57338	6	0.000263503	0.00335481	-1.00817	6.51158	5	0.381553	-0.245675	7.29837	7
21	MT010790	E-class P450, group I AC126779.19 40745-37955 F EGN_Mt060719 20060801	AT3G26300.1(%LS=42,6e-58)	cytochrome P450 family protein	sp:O81974:C71D8_SOYBN(%LS=59,1e-103)	Cytochrome P450 71D8 1.14.-.- P450 CP7 Heme Iron Metal-binding Monooxygenase Oxidoreductase	0.0434865	-0.846364	7.31391	6	0.00344672	-0.691771	7.64696	8	0.00529817	-0.913772	7.06748	8	0.0807651	-0.398304	7.73149	7	0.000444997	0.00585404	-0.832115	7.83731	8	0.0047207	0.0223421	-0.928458	7.41275	7	0.0718064	-0.672487	8.21457	8
21	MT000197	E-class P450, group I CT033764.1 100760-98260 F EGN_Mt060719 20060801	AT3G26310.1(%LS=41,1e-62)	cytochrome P450 family protein	sp:Q9LIP5:C71BW_ARATH(%LS=41,6e-62)	Cytochrome P450 71B35 1.14.-.- Heme Iron Membrane Metal-binding Monooxygenase Oxidoreductase Transmembrane	0.000521367	-0.84882	7.04669	7	0.000423207	1.38704	8.39707	8	1.01326e-05	1.77176	8.3037	8	0.433712	0.233234	7.63412	6	1.41976e-05	0.00117334	1.20436	8.70479	8	0.00347933	0.0181568	0.657183	7.64426	6	0.000240483	0.346983	8.13856	8
21	MT006383	E-class P450, group I AC149471.1 66248-63867 E EGN_Mt060719 20060801	AT3G52970.1(%LS=56,1e-99)	cytochrome P450 family protein	sp:P37121:C76A1_SOLME(%LS=44,4e-60)	Cytochrome P450 76A1 1.14.-.- CYPLXXVIA1 P-450EG8 Fragment Heme Iron Metal-binding Monooxygenase Oxidoreductase	0.00250944	-0.919954	11.097	8	0.00205651	-0.955577	10.5296	8	0.00126946	-1.2818	8.76096	8	0.0875522	-0.773966	10.2491	7	0.00282189	0.0162443	-0.719162	10.6967	8	5.5924e-05	0.0013248	-1.37145	9.51381	8	0.0468575	-0.414052	10.4364	8
21	MT001124	E-class P450, group I;	AT4G19230.1(%LS=98,0.0)	cytochrome P450 family protein	sp:Q42569:C90A1_ARATH(%LS=91,7e-73)	Cytochrome P450 90A1 1.14.-.- Heme Iron Membrane Metal-binding Monooxygenase Oxidoreductase Transmembrane	0.0142124	0.589836	6.9142	4	0.241234	0.383463	6.66317	7	0.00604552	0.438774	6.81425	8	0.096926	0.313257	6.67786	6	0.000550323	0.00655235	0.90372	7.55197	7	0.00555937	0.0249873	0.479719	6.58092	7	0.00406748	0.82834	7.34103	8
21	MT014280	E-class P450, group I CT033764.1 81160-79173 F EGN_Mt060719 20060801	AT5G25130.1(%LS=93,1e-107)	cytochrome P450 family protein	sp:Q9ZU07:C71BC_ARATH(%LS=93,1e-107)	Cytochrome P450 71B12 1.14.-.- Heme Iron Membrane Metal-binding Monooxygenase Oxidoreductase Transmembrane	0.0512048	-0.865802	6.35748	5	0.0106905	-0.67519	6.54206	6	0.0639962	-0.496289	6.13297	8	0.711527	-0.128856	6.44565	4	0.0423403	0.101483	-0.394218	7.02283	7	0.000344543	0.00392401	-0.811262	6.01407	6	0.29017	0.0858549	6.90555	6
21	MT014281	E-class P450, group I CT033764.1 81160-79173 F EGN_Mt060719 20060801	AT5G25130.1(%LS=93,1e-107)	cytochrome P450 family protein	sp:Q9ZU07:C71BC_ARATH(%LS=93,1e-107)	Cytochrome P450 71B12 1.14.-.- Heme Iron Membrane Metal-binding Monooxygenase Oxidoreductase Transmembrane	0.00053362	-0.848771	6.61483	7	0.000707696	0.514133	7.37457	7	0.0446157	0.336942	6.84156	8	0.243221	-0.0586329	6.85261	7	0.00694915	0.0289491	0.412177	7.4264	7	0.120399	0.223153	-0.182482	6.78016	6	0.0713205	0.193285	7.11509	7
21	MT000228	E-class P450, group I;	AT5G36110.1(%LS=98,1e-170)	cytochrome P450 family protein	sp:Q8W4T9:T13H_TAXCU(%LS=96,1e-103)	Taxane 13-alpha-hydroxylase 1.14.13.77 Cytochrome P450 725A2 Heme Iron Metal-binding Monooxygenase NADP Oxidoreductase Taxol biosynthesis	0.00214617	0.33502	9.26726	8	0.0218624	-0.812416	8.33415	8	0.00533176	-0.789701	8.48251	8	0.0138036	-1.40168	8.04574	7	0.493544	0.613402	0.115262	8.97201	8	2.95667e-05	0.000939838	-0.363333	8.52016	8	0.312117	0.0966134	8.89194	8
21	MT014563	E-class P450, group I AC174363.7 83514-86729 E EGN_Mt060719 20060801	AT5G45340.2(%LS=28,8e-54)	cytochrome P450 family protein	sp:O23051:KAO1_ARATH(%LS=30,3e-18)	Ent-kaurenoic acid oxidase 1 1.14.13.79 AtKAO1 Cytochrome P450 88A3 Endoplasmic reticulum Heme Iron Membrane Metal-binding Monooxygenase NADP Oxidoredu	0.0146067	0.941076	6.86575	6	0.0601031	0.704307	6.84926	8	0.079659	0.654358	7.22247	8	0.0895281	0.379914	6.57218	7	4.83698e-05	0.00198399	1.02914	7.63012	8	1.40555e-05	0.000600632	0.839355	6.6569	6	0.0213362	0.932324	6.88781	7
21	MT015692	E-class P450, group I;	AT2G24180.1(%LS=54,4e-41)	cytochrome P450 family protein chr2:10288927-10290815 FORWARD	sp:O22307:C71DB_LOTJA(%LS=59,4e-72)	Cytochrome P450 71D11 1.14.-.- Fragment Heme Iron Metal-binding Monooxygenase Oxidoreductase	0.0101317	-0.954775	6.75292	4	0.00274104	-1.29995	6.7256	6	0.00468237	-0.878719	6.58167	6	0.0280465	-1.10845	6.46463	5	0.00221901	0.0140807	-0.762868	6.48301	7	0.000279952	0.00344684	-1.14922	6.31143	6	0.0276668	-0.236484	6.8371	7
21	MT008939	E-class P450, group I CT027663.2 106254-104105 F EGN_Mt060719 20060801	AT2G45550.1(%LS=39,3e-68)	cytochrome P450 family protein chr2:18780615-18782728 REVERSE	sp:O64635:C76C4_ARATH(%LS=39,2e-67)	Cytochrome P450 76C4 1.14.-.- Heme Iron Membrane Metal-binding Monooxygenase Oxidoreductase Transmembrane	0.00127407	-0.561397	5.71837	8	0.00321143	-0.54427	5.76358	6	0.438039	0.0648535	5.75486	8	0.168385	0.129125	5.9707	8	0.00371898	0.0193508	-0.469011	5.97029	7	0.000698638	0.00619037	-0.679385	5.68536	7	0.207198	0.207675	6.22889	6
21	MT002182	E-class P450, group I;	AT2G45550.1(%LS=96,1e-126)	cytochrome P450 family protein chr2:18780615-18782728 REVERSE	sp:O64635:C76C4_ARATH(%LS=96,1e-126)	Cytochrome P450 76C4 1.14.-.- Heme Iron Membrane Metal-binding Monooxygenase Oxidoreductase Transmembrane	0.0158307	-0.518963	7.1995	7	0.0161102	-0.677071	6.80553	6	0.0380556	-0.55214	6.60843	8	0.947291	0.00622916	7.12132	7	0.0865071	0.170827	-0.314756	6.99782	6	3.00245e-05	0.000941827	-0.822233	6.77132	8	0.0353231	-0.510909	6.99736	6
21	MT014020	E-class P450, group I;	AT5G07990.1(%LS=24,3e-27)	flavonoid 3'-monooxygenase / flavonoid 3'-hydroxylase (F3'H) / cytochrome P450 75B1 (CYP75B1) / transparent testa 7 protein (TT7)	sp:Q9SBQ9:F3PH_PETHY(%LS=26,2e-27)	#E# PM=10504566; Flavonoid 3'-monooxygenase 1.14.13.21 Flavonoid 3'-hydroxylase Cytochrome P450 75B2 Endoplasmic reticulum Flavonoid biosynthesis Heme Iron Membrane Metal-bindin	0.00479349	-0.934327	12.4179	7	0.00276438	-1.00119	12.5927	7	0.00434753	-0.700404	11.9756	8	0.0313953	-0.849961	12.4772	7	0.04167	0.100395	-0.619916	12.5179	7	0.0184547	0.0579146	-1.06836	11.9231	6	0.995267	-0.00148931	12.6052	6
21	MT005574	E-class P450, group I;	AT5G07990.1(%LS=63,8e-71)	flavonoid 3'-monooxygenase / flavonoid 3'-hydroxylase (F3'H) / cytochrome P450 75B1 (CYP75B1) / transparent testa 7 protein (TT7)	sp:P48419:C75A3_PETHY(%LS=63,1e-126)	#E# PM=8232589; Flavonoid 3'	0.0798228	0.338187	5.79889	6	0.000576358	0.357576	5.71732	7	0.0122298	0.407537	5.53908	7	0.0974482	0.253609	5.66378	5	0.0615461	0.133158	0.330851	5.89224	6	0.00055819	0.00534025	0.647493	5.78784	7	0.00588087	0.51337	6.12671	7
21	MT003683	E-class P450, group I;	AT5G07990.1(%LS=99,0.0)	flavonoid 3'-monooxygenase / flavonoid 3'-hydroxylase (F3'H) / cytochrome P450 75B1 (CYP75B1) / transparent testa 7 protein (TT7)	sp:Q9SBQ9:F3PH_PETHY(%LS=99,0.0)	#E# PM=10504566; Flavonoid 3'-monooxygenase 1.14.13.21 Flavonoid 3'-hydroxylase Cytochrome P450 75B2 Endoplasmic reticulum Flavonoid biosynthesis Heme Iron Membrane Metal-bindin	0.0109298	-1.14796	8.05032	7	0.0012956	-1.24336	8.92574	8	0.0273805	-0.934462	6.55015	7	0.116639	-0.602471	8.53021	7	5.04645e-05	0.00202483	-1.15889	8.81475	8	6.23676e-05	0.00141047	-1.26442	7.69368	8	0.0112868	-1.31807	8.96417	7
21	MT002711	E-class P450, group I CR956434.13 60598-58190 F EGN_Mt060719 20060801	AT2G26170.2(%LS=57,1e-98)	thromboxane-A synthase	sp:P47787:THAS_PIG(%LS=19,2e-17)	Thromboxane-A synthase 5.3.99.5 TXA synthase TXS Fatty acid biosynthesis Heme Iron Isomerase Lipid synthesis Membrane Metal-binding Monooxygenase Oxidoreductase	0.0046764	-0.679997	6.62922	7	0.000517169	-1.02518	6.84802	7	0.117232	-0.40818	6.22374	7	0.00576668	-0.983657	6.78766	6	0.102469	0.19353	-0.359612	6.99345	8	3.06138e-05	0.000947893	-0.925559	6.77732	6	0.0717707	-0.249759	7.27287	8
21	MT006066	E-class P450, group I AC152551.33 64274-61059 E EGN_Mt060719 20060801	AT2G26170.2(%LS=64,3e-99)	thromboxane-A synthase	sp:P47787:THAS_PIG(%LS=19,2e-16)	Thromboxane-A synthase 5.3.99.5 TXA synthase TXS Fatty acid biosynthesis Heme Iron Isomerase Lipid synthesis Membrane Metal-binding Monooxygenase Oxidoreductase	NaN	#NAME?	#NAME?	0	0.00686967	-0.737202	6.54254	6	0.012977	-0.340372	6.3123	8	0.0543133	-0.400685	6.28256	7	0.0396274	0.0968155	-0.313155	6.83196	7	0.00135519	0.00962407	-0.753734	6.53165	4	0.434396	-0.0731085	7.74225	5
21	MT007163	E-class P450, group I AC141923.27 58071-54199 F EGN_Mt060719 20060801	AT2G30490.1(%LS=51,1e-127)	trans-cinnamate 4-monooxygenase / cinnamic acid 4-hydroxylase (C4H) (CA4H) / cytochrome P450 73 (CYP73) (CYP73A5)	sp:P37114:TCMO_MEDSA(%LS=51,1e-146)	Trans-cinnamate 4-monooxygenase 1.14.13.11 Cinnamic acid 4- hydroxylase CA4H C4H P450C4H Cytochrome P450 73 Heme Iron Metal-binding Monooxygenase NADP Oxidoreduc	0.000638769	-0.394725	8.73203	7	0.000232822	-0.911443	8.12113	8	0.487007	-0.0742036	7.74184	4	0.0620998	-0.370955	8.18716	7	0.652489	0.750235	-0.0293488	8.57794	8	1.14665e-06	0.000141774	-0.670143	7.84898	8	0.0201879	0.38663	8.63048	8
21	MT015249	E-class P450, group I AC141923.27 58071-54199 F EGN_Mt060719 20060801	AT2G30490.1(%LS=51,1e-127)	trans-cinnamate 4-monooxygenase / cinnamic acid 4-hydroxylase (C4H) (CA4H) / cytochrome P450 73 (CYP73) (CYP73A5)	sp:P37114:TCMO_MEDSA(%LS=51,1e-146)	Trans-cinnamate 4-monooxygenase 1.14.13.11 Cinnamic acid 4- hydroxylase CA4H C4H P450C4H Cytochrome P450 73 Heme Iron Metal-binding Monooxygenase NADP Oxidoreduc	0.0741234	-0.205456	8.61591	7	0.00128113	-0.741066	7.93667	8	0.0129758	-0.483725	8.22027	8	0.0307309	-0.452463	8.13629	8	0.943377	0.963343	0.00473287	8.6713	7	0.105287	0.202251	-0.300989	7.90077	7	0.0160477	0.470313	8.74486	8
22	MT009432	Embryo-specific 3 AC148340.3 45313-46286 F EGN_Mt060719 20060801	AT5G62200.1(%LS=42,2e-21)	embryo-specific protein-related			0.00067707	2.24422	7.5617	8	0.00161358	3.33422	8.45938	6	0.00293005	3.18905	8.4324	6	0.351895	0.97127	7.22864	5	0.00206019	0.0134602	2.6797	8.00966	6	4.83355e-05	0.0012208	3.69973	8.26333	5	0.0406479	1.17699	7.69351	6
22	MT013960	Embryo-specific 3 AC148340.3 39010-40872 E EGN_Mt060719 20060801	AT5G62200.1(%LS=44,1e-15)	embryo-specific protein-related			0.118505	0.637202	5.65763	7	0.000102449	3.28436	7.02006	7	0.000379274	3.24441	7.60374	8	0.172317	1.20824	5.95673	8	0.000534519	0.00647082	2.39832	6.32615	8	1.4393e-05	0.000607706	2.84797	6.62242	7	0.0117461	1.08357	6.01581	6
22	MT000957	Embryo-specific 3 AC122167.8 33919-32567 F EGN_Mt060719 20060801	AT5G62200.1(%LS=47,1e-30)	embryo-specific protein-related			0.592419	-0.0867347	8.30649	8	0.00108295	-0.684306	8.44222	8	0.00410138	-0.647231	8.04878	8	0.0360028	-0.7198	8.09643	8	0.000227418	0.00424192	-0.256377	8.75511	8	0.00404004	0.0201821	-0.454124	8.22835	8	0.0114624	-0.6181	8.48339	8
22	MT014513	Embryo-specific 3 AC148340.3 17630-18747 F EGN_Mt060719 20060801	AT5G62200.1(%LS=66,3e-24)	embryo-specific protein-related			0.0010916	2.24424	6.80413	7	0.000344794	3.52605	7.58357	7	0.000225843	2.83019	7.88035	8	0.112144	1.59141	6.64084	7	0.000642557	0.0070525	2.75136	7.17162	7	3.87081e-06	0.00027565	3.71161	7.386	7	0.0838773	1.40157	6.88683	6
23	MT003244	Esterase, SGNH hydrolase-type, subgroup;	AT3G11210.1(%LS=76,3e-59)	GDSL-motif lipase/hydrolase family protein	sp:P41734:IAH1_YEAST(%LS=71,6e-07)	Isoamyl acetate-hydrolyzing esterase 3.1.-.- Complete proteome Hydrolase	0.108102	0.885068	7.16348	5	0.737165	0.159772	6.56216	5	0.95169	-0.00762945	6.4659	7	0.0406433	0.642349	7.32262	4	0.226671	0.345954	0.195733	7.46575	8	0.49896	0.619486	-0.142381	6.90613	5	0.000504076	1.18504	7.79532	7
23	MT001549	Esterase, SGNH hydrolase-type, subgroup;	AT3G11210.1(%LS=94,4e-85)	GDSL-motif lipase/hydrolase family protein	sp:P41734:IAH1_YEAST(%LS=85,1e-15)	Isoamyl acetate-hydrolyzing esterase 3.1.-.- Complete proteome Hydrolase	0.1485	0.561259	8.05803	7	0.733818	-0.108455	8.18001	8	0.229093	0.195457	7.85958	8	0.0151073	0.559344	8.07469	8	0.0389768	0.0955897	0.238845	8.77199	8	0.276368	0.405126	-0.139011	7.88837	8	0.000760861	1.08887	8.38157	8
23	MT014836	Esterase, SGNH hydrolase-type, subgroup;	AT5G03610.1(%LS=94,1e-105)	GDSL-motif lipase/hydrolase family protein	sp:P40602:APG_ARATH(%LS=61,6e-29)	Anter-specific proline-rich protein	0.0464599	-0.369647	7.55349	7	0.0012521	-0.712151	7.55582	7	0.0216573	-0.320838	7.51376	8	0.0365319	-0.566993	7.29812	7	0.0153841	0.0496106	-0.112186	8.16967	7	4.86536e-05	0.00122698	-0.620827	7.66753	6	0.0116676	0.829746	8.33157	8
23	MT005134	Esterase, SGNH hydrolase-type, subgroup;	AT5G45920.1(%LS=97,5e-94)	similar to GDSL-motif lipase/hydrolase family protein [Arabidopsis thaliana] (TAIR:At5g62930.1); similar to OSJNBa0038J17.19 [Oryza sativa (japonica cultivar-group)] (GB:NP_913321.1); contains InterPro domain Lipolytic enzyme	sp:P41734:IAH1_YEAST(%LS=83,9e-18)	Isoamyl acetate-hydrolyzing esterase 3.1.-.- Complete proteome Hydrolase	0.72895	0.0189444	5.75942	6	0.000430318	0.969518	6.44205	6	0.00738986	0.694266	6.12979	7	0.0842602	-0.114377	5.49201	6	0.479854	0.601719	0.0419601	5.96083	7	0.565415	0.676766	0.0563866	5.73042	6	0.191412	-0.143121	5.7016	7
24	MT015795	Expansin 45, endoglucanase-like;	AT1G12560.1(%LS=98,1e-102)	expansin	sp:Q9LN94:EXPA7_ARATH(%LS=98,1e-101)	Alpha-expansin 7 precursor AtEXPA7 At-EXP7 AtEx7 Ath-ExpAlpha- 1.26 Cell wall Signal	0.00284426	-1.4522	5.82268	6	0.00132283	-1.41246	5.93182	7	0.000668631	-0.853586	5.5758	8	0.0595573	-1.08832	5.73234	5	0.00226051	0.0142296	-1.08129	5.6631	7	0.000108181	0.00194703	-1.40829	5.79449	7	0.0123423	-1.04205	6.16477	8
24	MT011114	Expansin 45, endoglucanase-like CR962128.2 95131-94012 F EGN_Mt060719 20060801	AT2G28950.1(%LS=41,8e-58)	expansin	sp:Q38865:EXPA6_ARATH(%LS=41,5e-57)	Alpha-expansin 6 precursor AtEXPA6 At-EXP6 AtEx6 Ath-ExpAlpha- 1.8 Cell wall Signal	0.0563992	-0.849704	10.1651	6	0.00234711	-0.876954	10.7211	6	0.0175804	-0.672899	9.0279	8	0.405728	0.240169	9.93833	8	0.810547	0.869862	0.0595083	10.8524	8	0.57777	0.68791	-0.100263	9.85725	8	0.0134225	1.27552	11.242	7
24	MT015434	Expansin 45, endoglucanase-like;	AT2G40610.1(%LS=74,3e-98)	expansin	sp:O22874:EXPA8_ARATH(%LS=74,1e-97)	Alpha-expansin 8 precursor AtEXPA8 At-EXP8 AtEx8 Ath-ExpAlpha- 1.11 Cell wall Signal	0.237794	0.186911	6.55281	5	0.174105	0.354859	6.72787	3	0.000509907	0.620268	6.77677	8	0.291501	-0.227781	6.46084	3	2.37585e-05	0.00146416	0.913725	7.07243	8	0.270159	0.398435	-0.148722	6.27947	5	0.150546	0.129375	6.69718	6
24	MT007690	Expansin 45, endoglucanase-like;	AT2G40610.1(%LS=95,1e-121)	expansin	sp:O22874:EXPA8_ARATH(%LS=95,1e-120)	#E# PM=10617197; Alpha-expansin 8 precursor AtEXPA8 At-EXP8 AtEx8 Ath-ExpAlpha- 1.11 Cell wall Signal	0.554843	0.0891157	6.60798	8	0.0851996	0.246384	6.53407	4	0.00285732	0.372149	6.54371	8	0.184604	-0.103491	6.10559	6	0.000439787	0.00582221	0.693528	6.54485	7	0.407579	0.535075	-0.0677475	6.33881	6	0.669766	-0.0453542	6.54899	7
24	MT010012	Expansin 45, endoglucanase-like;	AT4G38400.1(%LS=97,4e-98)	expansin family protein (EXPL2)	sp:Q9SVE5:EXPL2_ARATH(%LS=97,2e-97)	#E# PM=10617198;14593172; Expansin-like 2 precursor AtEXPL2 At-EXPL2 Ath-ExpBeta-2.2 Glycoprotein Signal	0.101191	0.775631	6.29286	4	0.0671909	0.577854	5.97503	5	0.000889975	0.594055	6.10774	8	0.0244391	0.664772	5.98156	7	0.0130542	0.0443303	0.510923	6.31196	8	0.020914	0.0633482	0.227919	5.85529	6	0.0121051	0.737288	6.58982	6
25	MT014958	Extensin-like region;	AT5G62740.1(%LS=17,1e-19)	band 7 family protein	sp:P16148:PLZ12_LUPPO(%LS=27,1e-11)	Protein PPLZ12	0.00579349	1.20856	14.0584	4	0.225077	0.328352	13.6429	5	0.0565529	1.14634	13.8768	5	NaN	1.14258	14.1258	1	NaN	NaN	1.31255	13.5011	1	0.000390558	0.00422388	0.86168	13.8556	7	0.0585392	0.398557	13.7391	5
25	MT014139	Extensin-like region;	AT1G21310.1(%LS=26,4e-33)	proline-rich extensin-like family protein	sp:Q9FS16:EXTN3_ARATH(%LS=27,2e-32)	#E# PM=11475326;11130712; Extensin-3 precursor AtExt3 AtExt5 Cell wall Glycoprotein Hydroxylation Repeat Signal Structural protein	0.00411901	-0.457364	13.0048	7	0.0157438	-0.887743	12.8091	7	0.00367614	-0.811645	12.4948	8	0.0698582	-1.03078	12.3884	7	0.00191484	0.0129523	-0.47958	13.1208	5	0.0015701	0.0106284	-0.941571	12.3282	5	0.898947	0.0256745	12.9883	5
25	MT014974	Extensin-like region;	AT1G21310.1(%LS=26,4e-33)	proline-rich extensin-like family protein	sp:Q9FS16:EXTN3_ARATH(%LS=27,2e-32)	Extensin-3 precursor AtExt3 AtExt5 Cell wall Glycoprotein Hydroxylation Repeat Signal Structural protein	0.0464599	-0.238812	7.20675	7	0.000683574	-1.05854	7.3635	6	0.00853198	-1.1067	7.12487	6	0.0347543	-0.62988	7.01073	8	8.06076e-05	0.00248172	-0.966763	7.16774	7	0.00143815	0.0100245	-0.799444	6.97717	7	0.0103369	-0.327145	7.27004	7
25	MT015565	Extensin-like region;	AT1G26240.1(%LS=50,7e-85)	proline-rich extensin-like family protein	sp:Q9M1G9:EXTN2_ARATH(%LS=38,2e-74)	Extensin-2 precursor AtExt2 Cell wall hydroxyproline-rich glycoprotein 1 HRGP1 Cell wall Glycoprotein Hydroxylation Repeat Signal Structural protein	0.000804698	-0.959117	11.9675	8	0.000912146	-1.34921	11.6937	7	0.00253681	-1.16098	11.3705	8	0.02219	-1.34005	11.2205	7	0.0166115	0.052254	-0.732758	12.2977	6	0.00038158	0.00415815	-1.49408	11.4291	6	0.0922323	-0.496725	11.8724	6
25	MT014186	Extensin-like region AC149471.1 41998-44127 E EGN_Mt060719 20060801	AT1G26240.1(%LS=94,1e-153)	proline-rich extensin-like family protein	sp:Q9M1G9:EXTN2_ARATH(%LS=75,1e-146)	#E# PM=11475326;11130713; Extensin-2 precursor AtExt2 Cell wall hydroxyproline-rich glycoprotein 1 HRGP1 Cell wall Glycoprotein Hydroxylation Repeat Signal Structural protein	0.0608455	-0.226411	11.8286	8	0.0628144	-0.595912	12.1603	4	0.0122	-0.560408	11.4619	7	0.285832	-0.711671	11.7375	4	0.310015	0.435713	-0.0932856	12.4528	6	8.43489e-05	0.00168496	-0.749652	11.7075	7	0.0644611	-0.0995238	12.5055	5
25	MT015154	Extensin-like protein;	AT2G27380.1(%LS=16,1e-28)	proline-rich family protein	sp:P13993:PRP2_SOYBN(%LS=52,5e-56)	Repetitive proline-rich cell wall protein	0.189854	0.754312	7.09436	3	0.000916489	0.584284	7.13058	5	0.0038046	0.212406	6.74379	8	0.0369773	1.20853	7.43157	4	0.000100259	0.00278954	0.820157	7.37068	7	0.0270754	0.0759566	0.743171	6.85177	5	0.0771776	0.248437	7.19921	6
25	MT015121	Extensin-like protein;	AT2G27380.1(%LS=4,2e-09)	proline-rich family protein	sp:Q40358:PRP_MEDSA(%LS=14,9e-17)	Repetitive proline-rich cell wall protein	0.0281471	1.06836	13.6746	5	0.103029	0.745904	13.4598	4	0.00917615	1.00589	13.7663	5	0.389201	1.50726	13.2382	2	NaN	NaN	#NAME?	#NAME?	0	NaN	NaN	0.673924	13.2589	1	0.0468829	0.634699	13.8249	4
25	MT015141	Extensin-like protein;	AT2G27380.1(%LS=47,1e-106)	proline-rich family protein	sp:Q40375:PRP2_MEDTR(%LS=92,0.0)	Repetitive proline-rich cell wall protein	0.0452496	1.18602	13.5651	4	0.0250702	1.60758	13.7341	4	0.000303448	1.09279	13.6414	7	0.35105	1.84822	13.5754	2	0.0146616	0.0478796	1.66571	13.4564	3	0.000105576	0.00191872	1.26965	13.4287	7	0.0415821	1.19741	13.4198	3
25	MT015153	Extensin-like protein;	AT2G27380.1(%LS=52,1e-100)	proline-rich family protein	sp:Q40375:PRP2_MEDTR(%LS=98,0.0)	Repetitive proline-rich cell wall protein	0.167503	0.776568	13.0901	4	0.107298	0.886961	13.5061	4	0.0899924	0.33746	13.0294	5	0.0108066	2.09994	13.443	4	0.000574067	0.00668303	1.0908	13.2073	5	0.792002	0.856828	-0.0129332	12.598	2	0.441327	0.397271	13.3861	6
26	MT010771	GH3 auxin-responsive promoter CT573215.2 50557-49537 F EGN_Mt060719 20060801	AT2G14960.1(%LS=17,2e-30)	encodes a protein similar to IAA-amido synthases. Lines carrying an insertion in this gene are hypersensitive to auxin. chr2:6458454-6460752 REVERSE	sp:O82333:GH31_ARATH(%LS=17,1e-29)	Probable indole-3-acetic acid-amido synthetase GH3.1 6.3.2.- Auxin-responsive GH3-like protein	0.0227873	1.32478	6.17832	5	0.0461619	0.534911	5.70018	6	0.0110369	0.546483	5.7164	8	0.0776465	0.574507	5.69878	6	0.022066	0.0639309	0.713347	6.00017	5	1.60946e-05	0.000661182	0.888499	5.9275	7	0.0382895	0.408812	5.78086	6
26	MT000633	GH3 auxin-responsive promoter CT573077.2 7632-6300 F EGN_Mt060719 20060801	AT2G14960.1(%LS=57,1e-151)	encodes a protein similar to IAA-amido synthases. Lines carrying an insertion in this gene are hypersensitive to auxin. chr2:6458454-6460752 REVERSE	sp:O82333:GH31_ARATH(%LS=57,1e-151)	Probable indole-3-acetic acid-amido synthetase GH3.1 6.3.2.- Auxin-responsive GH3-like protein	0.0370197	1.52275	6.25135	5	0.00216188	1.13985	5.62891	7	0.0160757	0.685733	5.6173	7	0.0206497	1.86448	6.00149	7	0.000198901	0.00390833	1.52016	5.98577	7	0.000258531	0.0033149	1.46851	5.91782	8	0.0321862	0.605113	5.45501	6
26	MT007512	GH3 auxin-responsive promoter; EGF-like region;	AT5G54510.1(%LS=97,0.0)	encodes an IAA-amido synthase that conjugates Ala	sp:Q9LSQ4:GH36_ARATH(%LS=97,0.0)	Indole-3-acetic acid-amido synthetase GH3.6 6.3.2.- Auxin- responsive GH3-like protein	0.012284	-1.32465	8.69175	5	0.000311461	-1.2547	8.41627	8	0.0015543	-1.80756	7.96437	8	0.0324512	-1.46112	8.16296	8	1.98153e-07	0.000204837	-1.10871	8.6528	8	4.15135e-05	0.00110001	-1.35502	8.15125	7	0.533475	-0.185393	8.85322	7
26	MT000634	GH3 auxin-responsive promoter CT573077.2 8601-7634 F EGN_Mt060719 20060801	AT2G23170.1(%LS=18,3e-38)	encodes an IAA-amido synthase that conjugates Asp and other amino acids to auxin in vitro. chr2:9870935-9873642 REVERSE	sp:O22190:GH33_ARATH(%LS=18,2e-37)	Indole-3-acetic acid-amido synthetase GH3.3 6.3.2.- Auxin- responsive GH3-like protein	0.0784398	2.03959	6.99768	4	0.0330581	1.23329	6.38694	4	0.00316301	0.934784	6.34067	8	0.058141	1.60539	6.57375	6	7.40441e-05	0.00238516	1.66983	7.00782	8	5.91056e-05	0.0013694	1.71821	6.47071	8	0.0642568	0.758383	6.27807	5
27	MT010260	Gibberellin regulated protein;	AT5G59845.1(%LS=89,3e-30)	gibberellin-regulated family protein	sp:P27057:GAST1_LYCES(%LS=52,1e-16)	GAST1 protein	0.537203	0.0608313	5.35728	4	0.000529052	1.85683	6.16276	7	0.0390685	1.30837	6.02403	4	0.0924391	0.346144	5.30572	7	6.87485e-05	0.00231389	0.736639	5.63172	8	0.103014	0.198959	0.20756	5.31255	5	0.445875	-0.0999875	5.60597	6
27	MT015188	Gibberellin regulated protein AC174321.4 22476-20953 F EGN_Mt060719 20060801	AT1G75750.1(%LS=61,5e-26)	gibberellin-regulated protein 1 (GASA1) / gibberellin-responsive protein 1	sp:P46689:GASA1_ARATH(%LS=61,3e-25)	Gibberellin-regulated protein	0.00544083	-1.74402	6.15727	4	0.00372969	-1.94794	6.92703	6	0.00268425	-1.26475	6.30765	8	0.021273	-1.57103	6.59715	8	0.000686719	0.00728804	-1.64805	6.74827	8	1.85096e-09	1.0316e-05	-2.21783	6.28567	8	0.0106137	-1.92658	6.31378	8
27	MT015627	Gibberellin regulated protein AC174321.4 15050-13912 F EGN_Mt060719 20060801	AT1G75750.1(%LS=61,9e-25)	gibberellin-regulated protein 1 (GASA1) / gibberellin-responsive protein 1	sp:P46689:GASA1_ARATH(%LS=61,5e-24)	Gibberellin-regulated protein	0.0143604	-1.54949	6.09619	6	0.0004814	-1.7873	6.3001	7	0.000474093	-1.07636	6.01939	6	0.0160327	-1.37522	6.00939	7	0.0224171	0.0645275	-1.0587	6.04064	6	9.89817e-07	0.000129214	-1.5903	5.97532	8	0.0122771	-1.45164	5.90019	8
27	MT015525	Gibberellin regulated protein;	AT5G15230.1(%LS=94,2e-39)	gibberellin-regulated protein 4 (GASA4) / gibberellin-responsive protein 4	sp:P46690:GASA4_ARATH(%LS=94,9e-39)	Gibberellin-regulated protein	0.00615818	-1.74411	6.87245	6	0.00120184	-1.73643	6.93285	6	0.00282834	-1.35839	6.76001	7	0.0246498	-1.03905	6.85877	8	0.000922801	0.00845977	-1.42806	6.85461	8	5.40707e-06	0.000346384	-1.7975	6.52835	7	0.00147841	-1.72368	6.90636	8
28	MT006997	IQ calmodulin-binding region; Pollen allergen Poa pIX/Phl pVI, C-terminal; Ribosomal protein L7/12, oligomerisation;	AT3G27850.1(%LS=98,2e-51)	50S ribosomal protein L12-3	sp:P24929:RK12_TOBAC(%LS=98,7e-52)	#E# PM=1542565; 50S ribosomal protein L12	0.0562662	-0.715459	12.8834	5	0.0227616	-0.911458	12.5688	6	0.00339428	-1.19384	11.7359	8	0.0369974	-1.07283	12.1674	6	0.000687276	0.00728932	-0.820621	12.8264	7	0.000521108	0.0050923	-1.36105	12.0427	7	0.0491535	-0.463264	12.7973	7
28	MT006230	IQ calmodulin-binding region AC122726.21 121274-128165 E EGN_Mt060719 20060801	AT1G74690.1(%LS=60,1e-62)	calmodulin-binding family protein	sp:P45386:IGA4_HAEIN(%LS=16,1e-05)	#B# PM=1373717; Immunoglobulin A1 protease precursor 3.4.21.72 IGA1 protease Hydrolase Membrane Protease Serine protease Signal Transmembrane Virulence Zymogen	0.291122	-0.121465	6.06553	2	0.02053	-0.397666	6.52594	6	0.00663116	-0.42842	6.50679	8	0.122728	-0.469913	6.47726	4	0.00529849	0.0241741	-0.407858	6.90842	7	0.000411927	0.00437019	-0.591584	6.49052	4	0.0322438	-0.371092	6.85182	7
28	MT010679	IQ calmodulin-binding region;	AT2G26190.1(%LS=23,5e-57)	calmodulin-binding family protein			0.0239944	1.38003	6.05187	6	0.0381157	0.739154	5.7226	7	0.000756788	0.890968	5.87398	8	0.178276	0.264683	5.46036	6	0.00639739	0.0274052	0.846453	6.604	5	0.000786672	0.00663966	0.878764	5.76418	7	8.13889e-05	1.37781	6.19764	8
28	MT003038	IQ calmodulin-binding region AC124963.32 58953-55409 F EGN_Mt060719 20060801	AT3G09710.1(%LS=46,4e-37)	calmodulin-binding family protein			0.298911	-0.251751	6.92005	5	0.00578361	-0.668767	6.73953	8	0.175906	-0.274708	6.55561	6	0.0286051	-0.566126	6.69577	8	0.00472959	0.022533	-0.273903	6.97156	6	0.000138281	0.0022624	-0.498356	6.56542	6	0.24864	-0.213331	7.25657	7
28	MT007461	IQ calmodulin-binding region AC165439.13 12079-7186 F EGN_Mt060719 20060801	AT3G59690.1(%LS=43,2e-56)	calmodulin-binding family protein	sp:Q9S8M0:LECT_SOLTU(%LS=15,1e-05)	Chitin-binding lectin 1 precursor PL-I Chitin-binding Direct protein	0.0083523	-0.73047	6.78664	6	0.000952295	-0.703991	7.24116	6	0.00542347	-0.676015	7.1741	8	0.0520816	-0.544465	6.84405	5	0.000289863	0.00478613	-0.502639	7.51763	8	0.000512327	0.00503254	-0.952865	6.90743	5	0.0963689	0.335201	7.82052	8
28	MT007846	IQ calmodulin-binding region; Calycin_like AC124609.23 26792-23228 F EGN_Mt060719 20060801	AT4G33050.2(%LS=19,8e-31)	calmodulin-binding family protein			0.0222054	0.692873	5.79162	5	0.0432923	1.04904	5.87272	3	0.0024943	0.900932	5.99402	8	0.0294442	0.706489	5.81096	4	0.00959152	0.0358774	1.05557	6.57811	6	0.000455751	0.00466065	0.888539	5.79957	7	0.0023951	1.65609	6.44646	7
28	MT009208	IQ calmodulin-binding region AC149494.4 57387-62752 F EGN_Mt060719 20060801	AT5G07240.1(%LS=43,7e-21)	calmodulin-binding family protein			0.0578136	0.402038	5.4938	5	0.00752441	0.512385	5.56403	4	0.00296773	0.469608	5.52504	7	0.0227028	0.252957	5.24324	8	0.00323662	0.0177913	0.596604	5.56127	6	0.00385257	0.0195169	0.562162	5.35947	6	0.000293933	0.643894	5.58835	7
28	MT011789	IQ calmodulin-binding region CR932958.2 107269-111120 F EGN_Mt060719 20060801	AT5G35670.1(%LS=27,4e-17)	calmodulin-binding family protein			0.0400072	-0.279964	5.70418	2	0.0029594	-0.597198	5.8449	6	0.00244639	-0.332538	5.71556	8	0.109447	-0.368305	5.79603	5	0.00066331	0.00715791	-0.480938	6.02938	6	0.000188749	0.00272294	-0.619809	5.77138	5	0.0618661	-0.509794	6.28368	7
28	MT012644	IQ calmodulin-binding region;	AT5G64220.2(%LS=42,1e-134)	similar to ethylene-responsive calmodulin-binding protein	sp:Q6NPP4:CMTA2_ARATH(%LS=42,1e-133)	#E# PM=9501997;11925432; Calmodulin-binding transcription activator 2 Signal-responsive protein 4 Ethylene-induced calmodulin-binding protein c EICBP.c AtER66 Activator ANK rep	0.148871	0.253242	7.83855	6	0.00181151	0.479784	8.1757	8	0.166749	0.18442	7.87343	7	0.0371532	0.682122	8.2237	5	0.000381045	0.00544075	0.580336	8.48676	8	0.000570976	0.00539973	0.571796	7.70459	8	0.00597789	0.675646	8.73499	7
28	MT004168	IQ calmodulin-binding region;	AT2G22300.1(%LS=33,1e-126)	ethylene-responsive calmodulin-binding protein	sp:Q8GSA7:CMTA3_ARATH(%LS=33,1e-125)	Calmodulin-binding transcription activator 3 Signal-responsive protein	0.030266	1.00855	5.56415	6	0.00418041	1.4607	5.9679	6	0.0113738	1.22625	5.9474	4	0.0655719	0.715133	5.58101	7	0.00204287	0.0133785	1.68848	6.2437	6	0.0148359	0.0497142	1.27254	5.56526	5	0.0211946	1.23089	5.71145	6
29	MT000196	Glutamine synthetase type I AC174349.10 51885-47147 F EGN_Mt060719 20060801	AT5G16570.1(%LS=15,1e-23)	glutamine synthetase	sp:Q43066:GLNA4_PEA(%LS=15,2e-23)	Glutamine synthetase root isozyme B 6.3.1.2 Glutamate--ammonia ligase Cytosolic GS3 B Ligase Nitrogen fixation	0.000529057	0.466035	7.67345	8	8.28293e-05	2.45587	8.53693	6	0.000139044	2.21086	8.53742	7	0.0444666	0.672596	7.72932	7	0.000190312	0.00381224	0.892622	8.2338	7	0.00855414	0.0338329	0.41915	7.26449	8	0.9244	-0.0322097	7.80992	7
29	MT007261	Glutamine synthetase type I CT030177.6 114016-117855 F EGN_Mt060719 20060801	AT5G16570.1(%LS=18,1e-26)	glutamine synthetase	sp:P04078:GLNA1_MEDSA(%LS=18,4e-28)	Glutamine synthetase cytosolic isozyme 6.3.1.2 Glutamate-- ammonia ligase Ligase Nitrogen fixation	0.00100769	-0.981264	9.15435	8	0.0901419	-0.350739	10.1843	7	0.671747	-0.121203	9.39466	7	0.0364723	-0.557673	9.50919	8	0.0710483	0.147808	-0.443235	9.88694	7	8.29895e-06	0.000446168	-1.07455	9.3213	8	0.0321959	-0.504553	9.53047	8
29	MT000334	Glutamine synthetase type I AC148968.6 35014-39751 E EGN_Mt060719 20060801	AT5G35630.2(%LS=46,4e-62)	similar to glutamine synthetase	sp:Q9XQ94:GLNA2_MEDSA(%LS=54,4e-73)	Glutamine synthetase leaf isozyme	0.127748	0.260451	7.45219	6	0.00148947	0.635243	7.46615	7	0.000286089	0.620042	7.3526	8	0.138302	0.123615	7.06875	7	0.000237506	0.00433889	0.502212	7.52103	8	0.0421868	0.10422	0.25061	7.03684	7	0.0295822	-0.42941	7.30533	7
30	MT015530	Glutathione S-transferase, C-terminal; Thioredoxin-like fold;	AT1G02920.1(%LS=100,4e-70)	glutathione S-transferase	sp:P30109:GSTF1_TOBAC(%LS=94,2e-74)	Glutathione S-transferase PARB 2.5.1.18 GST class-phi Transferase	0.00774832	-0.679828	6.80562	6	0.00224047	-1.13844	6.57253	6	0.40705	-0.255725	6.55804	7	0.0479691	-0.641993	6.62874	6	0.000133848	0.00320582	-0.366043	6.76654	8	0.00108098	0.00823792	-1.09197	6.22425	5	0.0894889	-0.275743	7.02139	8
30	MT011574	Glutathione S-transferase, C-terminal; Thioredoxin-like fold;	AT1G78380.1(%LS=89,5e-81)	glutathione S-transferase	sp:P46417:LGUL_SOYBN(%LS=89,5e-99)	Lactoylglutathione lyase 4.4.1.5 Methylglyoxalase Aldoketomutase Glyoxalase I Lyase	0.003446	0.768753	6.38934	5	0.000410192	1.04216	6.69109	7	0.00194445	1.04514	6.51961	7	0.22227	0.276047	6.43859	8	0.00135806	0.0105547	1.09549	7.07235	7	0.000395929	0.00425546	1.43849	6.79924	7	0.120966	0.426322	6.94622	7
30	MT015920	Glutathione S-transferase, C-terminal; Thioredoxin-like fold AC170582.1 87057-84846 E EGN_Mt060719 20060801	AT2G29420.1(%LS=46,3e-33)	glutathione S-transferase	sp:P32110:GSTX6_SOYBN(%LS=48,2e-41)	Probable glutathione S-transferase 2.5.1.18 Heat shock protein	0.0020005	-0.613049	7.27635	6	0.00702056	-0.422048	7.58985	5	0.0291622	-0.187163	7.35542	8	0.0571891	0.206773	7.47565	6	0.128726	0.22852	-0.225542	7.87364	5	0.0258703	0.0734697	-0.308881	7.32569	5	0.5153	0.107665	8.83793	6
30	MT014726	Glutathione S-transferase, C-terminal; Thioredoxin-like fold AC170582.1 82456-80680 F EGN_Mt060719 20060801	AT2G29420.1(%LS=48,6e-35)	glutathione S-transferase	sp:P32110:GSTX6_SOYBN(%LS=51,2e-42)	Probable glutathione S-transferase 2.5.1.18 Heat shock protein	0.182294	-0.926153	6.42665	2	0.0082367	-0.672687	7.06067	7	0.0390685	-0.414917	6.31098	7	0.361771	-0.145857	6.83414	5	0.000223873	0.00420398	-0.622054	7.39905	6	0.00841335	0.0334474	-0.861587	6.38071	4	0.726575	-0.116499	7.31949	4
30	MT014338	Glutathione S-transferase, C-terminal; Thioredoxin fold;	AT2G29420.1(%LS=97,2e-61)	glutathione S-transferase	sp:P32110:GSTX6_SOYBN(%LS=99,1e-101)	#E# PM=2835661;3360788; Probable glutathione S-transferase 2.5.1.18 Heat shock protein 26A G2-4 Heat shock Transferase	0.47806	-0.0542933	7.3207	5	0.00205664	-0.588861	7.42516	7	0.0930148	-0.187678	7.01138	7	0.0514516	-0.371237	7.44115	6	0.108313	0.201398	-0.141123	7.72272	8	0.00200204	0.0125512	-0.519846	7.12868	7	0.279269	0.281678	7.75374	7
30	MT001407	Glutathione S-transferase, C-terminal; Thioredoxin-like fold AC152407.19 31926-33213 F EGN_Mt060719 20060801	AT2G29490.1(%LS=45,8e-39)	glutathione S-transferase	sp:Q03664:GSTX3_TOBAC(%LS=48,1e-36)	Probable glutathione S-transferase 2.5.1.18 Auxin-induced protein	0.0125114	0.823734	6.00717	6	0.00319171	0.688767	5.90876	7	0.285972	0.529674	5.68095	3	0.0201041	0.918161	5.88111	7	0.00133893	0.0104792	1.28337	6.0889	6	0.000222116	0.00300467	1.17238	6.01662	7	0.0811244	0.451549	5.71864	6
30	MT008667	Glutathione S-transferase, C-terminal; Thioredoxin-like fold;	AT2G30860.1(%LS=99,4e-78)	glutathione S-transferase	sp:P42761:GSTF3_ARATH(%LS=100,3e-70)	Glutathione S-transferase ERD13 2.5.1.18 GST class-phi Direct protein	0.00692741	-0.671412	6.39125	6	0.0165828	-1.01785	6.3421	5	0.122286	-0.415039	6.04603	7	0.0410822	-0.609427	6.28907	5	0.015724	0.0503435	-0.482021	6.55983	7	0.000482452	0.00483564	-0.965697	5.87116	6	0.498775	0.12727	6.95364	8
30	MT014337	Glutathione S-transferase, C-terminal; Thioredoxin-like fold;	AT3G09270.1(%LS=97,2e-60)	glutathione S-transferase	sp:P32110:GSTX6_SOYBN(%LS=99,2e-98)	Probable glutathione S-transferase 2.5.1.18 Heat shock protein	0.180658	0.213642	6.71063	5	0.000223818	2.1145	7.68961	7	0.000118229	2.43261	7.79959	8	0.118262	0.449419	6.84678	6	0.000478499	0.00612112	1.25121	7.3992	7	0.593266	0.700325	0.176166	6.5534	5	0.0118311	1.17597	7.3622	7
31	MT005136	K+ potassium transporter CT954231.1 50367-44919 E EGN_Mt060719 20060801	AT1G70300.1(%LS=45,1e-134)	potassium transporter	sp:Q8W4I4:POT6_ARATH(%LS=45,1e-134)	Potassium transporter 6 AtPOT6 AtHAK6 Ion transport Membrane Potassium Potassium transport Transmembrane Transport	0.153007	0.387422	6.22177	5	3.71127e-05	1.71576	6.56438	7	0.000680783	1.42209	6.76404	7	0.339486	0.29829	5.97237	5	2.50541e-05	0.00150994	0.823231	6.42917	8	1.79908e-05	0.000704611	0.983152	6.11266	6	0.250013	0.15513	6.1463	7
31	MT016320	K+ potassium transporter CT954231.1 50367-44919 E EGN_Mt060719 20060801	AT1G70300.1(%LS=45,1e-134)	potassium transporter	sp:Q8W4I4:POT6_ARATH(%LS=45,1e-134)	Potassium transporter 6 AtPOT6 AtHAK6 Ion transport Membrane Potassium Potassium transport Transmembrane Transport	0.102546	0.173013	5.65778	5	0.00966864	1.78061	6.88214	4	0.000687821	1.47906	6.91791	7	0.631926	0.130514	5.76841	4	0.00787465	0.0314647	0.540463	6.49097	6	0.00143666	0.0100213	0.90747	6.21351	6	0.0058603	0.217888	6.2685	6
31	MT010052	K+ potassium transporter;	AT2G40540.1(%LS=59,0.0)	potassium transporter	sp:O22881:POT2_ARATH(%LS=59,0.0)	Potassium transporter 2 AtPOT2 AtKUP2 AtKT2 Ion transport Membrane Phosphorylation Potassium Potassium transport Transmembrane Transport	0.0109622	-0.315012	6.21235	7	0.00107472	-0.468907	6.37212	8	0.184211	-0.328425	6.42432	2	0.243921	-0.181998	6.29505	6	0.049695	0.113723	-0.475218	6.14132	5	1.11774e-05	0.00053396	-0.637085	5.9299	8	0.00879915	-0.276223	6.48003	6
31	MT000832	K+ potassium transporter; Tachykinin/Neurokinin like;	AT4G13420.1(%LS=97,0.0)	potassium transporter (HAK5)	sp:Q9M7K4:POT5_ARATH(%LS=97,0.0)	Potassium transporter 5 AtPOT5 AtHAK1 AtHAK5 Glycoprotein Ion transport Membrane Potassium Potassium transport Transmembrane Transport	0.00278688	-1.88914	7.70401	7	0.00115707	-1.32362	7.94002	8	0.0125479	-1.75085	6.84492	6	0.129619	-1.05467	7.86711	6	0.000532294	0.00646733	-1.40173	7.994	8	8.88868e-07	0.000124569	-1.87703	7.36888	7	0.0430025	-1.21721	7.76434	7
31	MT009439	K+ potassium transporter;	AT1G31120.1(%LS=28,1e-103)	potassium transporter family protein	sp:O64769:POT11_ARATH(%LS=29,1e-100)	Potassium transporter 11 AtPOT11 Glycoprotein Ion transport Membrane Phosphorylation Potassium Potassium transport Transmembrane Transport	0.33733	-0.850115	5.96104	2	0.0288238	-0.904999	6.54164	4	0.000488444	-0.834119	6.39661	8	0.0784682	-0.469144	6.67886	4	0.0437902	0.103855	-0.365311	6.71964	5	3.94298e-05	0.00107047	-0.973189	6.34106	7	0.975048	-0.00485646	6.95306	7
31	MT009490	K+ potassium transporter;	AT1G31120.1(%LS=44,1e-171)	potassium transporter family protein	sp:Q9SA05:POT10_ARATH(%LS=44,1e-171)	Putative potassium transporter 10 AtPOT10 Hypothetical protein	0.000490236	-0.645658	6.65344	7	0.00250421	-0.875191	6.49876	3	0.00123452	-0.640207	6.32983	8	0.0551323	-0.379721	6.59905	7	0.0118782	0.0415278	-0.438192	6.58038	7	0.0116657	0.0421185	-0.646948	6.31615	4	0.518054	0.117079	6.7978	7
32	MT013353	GRAS transcription factor AC146554.5 84516-82723 E EGN_Mt060719 20060801	AT3G03450.1(%LS=67,6e-11)	gibberellin response modulator	sp:Q5NE24:NSP2_MEDTR(%LS=75,3e-18)	Nodulation signaling pathway 2 protein	0.397895	-0.113929	5.1752	6	0.308721	0.0960538	5.18375	7	0.373651	0.0435825	5.09583	4	0.391639	0.244077	5.24007	5	0.00017522	0.0036473	0.964194	5.63893	6	0.0141384	0.0479892	0.537734	5.59145	6	0.0521077	0.233605	5.17223	8
32	MT010584	GRAS transcription factor CR955006.2 77135-73783 E EGN_Mt060719 20060801	AT5G48150.2(%LS=100,0.0)	phytochrome A signal transduction 1 (PAT1) chr5:19539485-19541834	sp:Q8GVE1:CIGR2_ORYSA(%LS=86,1e-172)	#E# PM=12591613; Chitin-inducible gibberellin-responsive protein 2 Nuclear protein Transcription Transcription regulation	0.132393	-0.285938	7.05917	4	0.0207955	-0.393154	6.28076	6	0.00445139	-0.645067	6.6291	6	0.0242186	-0.284291	6.55845	7	0.023525	0.0665916	-0.288406	6.9267	7	0.036431	0.0937551	-0.354266	6.72627	8	0.113778	-0.146669	7.66007	6
32	MT007524	GRAS transcription factor;	AT5G48150.2(%LS=99,1e-143)	phytochrome A signal transduction 1 (PAT1) chr5:19539485-19541834 REVERSE	sp:Q8GVE1:CIGR2_ORYSA(%LS=90,1e-140)	Chitin-inducible gibberellin-responsive protein	0.0227479	1.58933	6.749	5	0.00129898	1.93237	6.95681	7	0.000298837	1.71049	7.03036	8	0.236807	0.713933	6.52065	5	0.000782708	0.00775462	1.37377	6.96981	8	0.000632083	0.00578458	1.47929	6.58349	5	0.00913969	1.53741	7.17399	6
32	MT002864	GRAS transcription factor AC183753.3 15832-18169 E EGN_Mt060719 20060801	AT2G29060.1(%LS=47,1e-140)	scarecrow transcription factor family protein chr2:12489068-12494060 FORWARD	sp:Q69VG1:CIGR1_ORYSA(%LS=64,6e-47)	Chitin-inducible gibberellin-responsive protein	0.580548	0.0384406	7.16003	6	0.00550782	0.301915	7.56723	7	0.00101946	0.472961	6.99257	8	0.0280465	0.48754	7.55516	7	0.000584483	0.00674465	0.444377	7.857	6	0.00823854	0.0329857	0.347372	7.30443	6	0.00096687	0.62752	7.90988	8
32	MT001036	GRAS transcription factor-3prime partial AC147001.47 1341-1 F EGN_Mt060719 20060801	AT1G50600.1(%LS=34,6e-64)	scarecrow-like transcription factor 5 (SCL5)	sp:Q69VG1:CIGR1_ORYSA(%LS=69,4e-91)	Chitin-inducible gibberellin-responsive protein	0.0276048	1.48882	6.69501	5	0.0108875	1.53646	6.65511	6	0.00170944	1.2222	6.93352	6	0.0231982	1.32976	6.48305	6	0.0026017	0.0155007	1.31855	7.12168	8	7.90071e-05	0.00162484	1.30694	6.53276	5	0.00109371	2.20301	7.28154	6
32	MT013054	GRAS transcription factor;	AT1G50600.1(%LS=63,1e-137)	scarecrow-like transcription factor 5 (SCL5)	sp:Q69VG1:CIGR1_ORYSA(%LS=100,1e-177)	Chitin-inducible gibberellin-responsive protein	0.254444	0.638192	6.17719	4	0.0436576	0.58202	6.0431	7	0.00439573	0.807921	6.16776	8	0.0239011	0.818472	6.07018	7	0.00851656	0.0331798	0.87272	6.58479	8	8.6709e-05	0.00170384	0.626429	6.00835	8	0.00389709	1.24987	6.82554	8
32	MT009274	GRAS transcription factor AC121232.52 92650-90889 E EGN_Mt060719 20060801	AT1G50600.1(%LS=88,1e-167)	scarecrow-like transcription factor 5 (SCL5)	sp:Q8GVE1:CIGR2_ORYSA(%LS=90,1e-153)	Chitin-inducible gibberellin-responsive protein	0.876168	-0.0259658	6.35449	6	0.00251953	0.818626	7.02586	7	0.0042372	0.696348	6.90575	7	0.00707105	0.484577	6.65232	6	4.68603e-06	0.000639901	0.780041	6.82352	8	0.000130085	0.00217068	0.455058	6.73205	7	0.0207942	0.9408	6.85066	7
32	MT016176	GRAS transcription factor CT027662.1 23362-24837 E EGN_Mt060719 20060801	AT4G37650.1(%LS=99,1e-172)	short-root transcription factor (SHR) chr4:17691780-17693754 FORWARD	sp:Q8GVE1:CIGR2_ORYSA(%LS=67,6e-45)	Chitin-inducible gibberellin-responsive protein	0.0823318	-0.354274	5.46387	3	0.0509634	-0.451711	5.55398	4	0.0126591	-0.471777	5.52932	5	0.0752999	-0.400018	5.48271	6	2.75146e-06	0.000510269	-0.610389	6.03708	8	0.00360273	0.0186379	-0.497358	5.43148	5	0.081738	-0.245919	6.3013	5
33	MT001724	Kunitz inhibitor ST1-like-3prime partial AC147497.25 526-1 F EGN_Mt060719 20060801	AT1G17860.1(%LS=61,8e-14)	trypsin and protease inhibitor family protein / Kunitz family protein	sp:P81726:ICI2_CANLI(%LS=65,7e-32)	Subtilisin inhibitor CLSI-II Contains: Subtilisin inhibitor CLSI- III Direct protein	0.042338	3.7138	7.63047	6	0.155723	1.21937	6.21793	8	0.0322654	0.375954	6.0942	7	0.0289968	1.6495	6.50608	7	0.0536997	0.120736	1.22907	7.10098	8	0.0838237	0.17142	1.18689	6.14752	5	4.88206e-05	3.00166	7.28413	8
33	MT002397	Kunitz inhibitor ST1-like AC186194.5 81484-82309 F EGN_Mt060719 20060801	AT1G17860.1(%LS=81,8e-09)	trypsin and protease inhibitor family protein / Kunitz family protein	sp:P81726:ICI2_CANLI(%LS=84,5e-15)	Subtilisin inhibitor CLSI-II Contains: Subtilisin inhibitor CLSI- III Direct protein	0.00610751	2.08167	7.02451	7	0.00617218	1.21371	6.55541	8	0.0101552	0.513945	6.00604	7	0.130528	0.540972	6.24287	5	0.0125985	0.0432933	1.13147	6.94465	8	0.000193178	0.00275592	1.74405	6.78866	8	0.0176434	0.658151	6.25936	8
33	MT001920	Kunitz inhibitor ST1-like AC122730.27 114194-115027 F EGN_Mt060719 20060801	AT1G17860.1(%LS=86,8e-17)	trypsin and protease inhibitor family protein / Kunitz family protein	sp:P81726:ICI2_CANLI(%LS=96,7e-35)	Subtilisin inhibitor CLSI-II Contains: Subtilisin inhibitor CLSI- III Direct protein	0.051157	-0.790726	6.49271	6	0.049715	-1.21761	6.13638	4	0.00126946	-1.09089	5.71666	7	0.055701	-0.792011	6.17779	8	0.0274159	0.0741784	-0.794284	7.26022	6	2.71895e-05	0.000896664	-1.23547	5.86879	8	0.0575046	-0.745694	6.16577	6
33	MT009775	Kunitz inhibitor ST1-like;	AT1G17860.1(%LS=92,3e-16)	trypsin and protease inhibitor family protein / Kunitz family protein	sp:P81726:ICI2_CANLI(%LS=96,8e-57)	Subtilisin inhibitor CLSI-II Contains: Subtilisin inhibitor CLSI- III Direct protein	0.586477	0.136876	7.76095	6	0.0564385	-0.665674	7.10607	6	0.00637177	-0.787798	6.96111	7	0.408042	-0.269842	7.20958	5	0.00613982	0.0267425	-0.339463	7.72341	8	0.0410643	0.102263	-0.555789	7.25798	6	0.707562	0.182012	8.02871	4
33	MT010141	Kunitz inhibitor ST1-like AC122730.27 99880-99061 F EGN_Mt060719 20060801	AT1G17860.1(%LS=95,3e-16)	trypsin and protease inhibitor family protein / Kunitz family protein	sp:P81726:ICI2_CANLI(%LS=97,1e-53)	#E# PM=8056749;8056748; Subtilisin inhibitor CLSI-II Contains: Subtilisin inhibitor CLSI- III Direct protein sequencing Protease inhibitor Serine protease inhibitor	0.99722	-0.00105642	7.40749	5	0.0437797	-0.954988	7.47538	6	0.153501	-0.469914	6.74814	8	0.133628	-0.35079	7.53451	6	0.00532708	0.0242372	-0.497055	7.70195	7	0.000323635	0.00377449	-0.994619	7.12478	6	0.152069	-0.364489	7.65177	6
33	MT007964	Kunitz inhibitor ST1-like AC140022.11 18392-17525 F EGN_Mt060719 20060801	AT1G17860.1(%LS=98,2e-43)	trypsin and protease inhibitor family protein / Kunitz family protein	sp:P13087:MIRA_RICDU(%LS=80,2e-34)	Miraculin precursor MIR Direct protein	0.00124789	1.66254	7.74267	6	0.00134753	1.12556	7.80714	6	0.00140124	1.10166	7.74091	8	0.0294442	0.513785	7.61624	5	0.030195	0.0797309	0.715204	8.32571	8	0.00026813	0.0033784	1.402	7.58743	6	0.0645115	1.34616	8.80035	5
33	MT015422	Kunitz inhibitor ST1-like AC150841.6 4470-3706 F EGN_Mt060719 20060801	AT1G73260.1(%LS=57,4e-08)	trypsin and protease inhibitor family protein / Kunitz family protein	sp:P29421:IAAS_ORYSA(%LS=75,2e-15)	#E# PM=12447439;1511747; Alpha-amylase/subtilisin inhibitor precursor RASI Alpha-amylase inhibitor Direct protein sequencing Protease inhibitor Serine protease inhibitor Signal	0.991279	-0.00219761	8.92401	8	0.0208229	0.887254	9.64991	7	0.00461734	0.933769	8.45015	7	0.0441251	0.811569	9.28656	7	0.000362891	0.00531879	0.499121	10.2499	7	0.0139572	0.0475189	0.544376	9.03677	8	0.0234281	0.68174	10.2868	7
33	MT004153	Kunitz inhibitor ST1-like;			sp:P81726:ICI2_CANLI(%LS=55,2e-11)	Subtilisin inhibitor CLSI-II Contains: Subtilisin inhibitor CLSI- III Direct protein	0.00175563	-0.819743	6.56811	7	0.0207629	-0.618405	6.748	6	0.00115705	-0.66217	6.09489	8	0.0821066	-0.836341	6.49416	5	0.00504882	0.0234636	-0.562684	6.51351	8	0.000227198	0.00304632	-1.0437	6.48244	7	0.0227033	-0.791655	6.59406	7
34	MT013422	Harpin-induced 1;	AT1G17620.1(%LS=93,6e-42)	expressed protein chr1:6062227-6063284 FORWARD	sp:Q02817:MUC2_HUMAN(%LS=2,9e-07)	Mucin-2 precursor Intestinal mucin-2 Glycoprotein Repeat Signal	0.0197368	-0.240997	5.3749	6	0.00314153	-0.610572	5.26817	7	0.246213	-0.234669	5.4556	8	0.0261374	-0.513192	5.29542	7	0.0144076	0.0473187	-0.540828	5.39189	6	0.00577687	0.0257228	-0.534862	5.28984	7	0.399467	-0.0663986	5.88278	7
34	MT000655	Harpin-induced 1;	AT3G11660.1(%LS=62,5e-50)	harpin-induced family protein / HIN1 family protein / harpin-responsive family protein			0.00173726	-0.843321	8.4865	6	0.00316547	-0.76547	8.59668	5	0.37836	-0.183748	8.08033	8	0.134938	-0.846147	8.16085	4	0.0500056	0.114168	-0.322646	8.43189	8	7.23761e-05	0.00153765	-1.30381	8.22693	7	0.0302028	-0.655428	8.6313	8
34	MT009830	Harpin-induced 1;	AT3G11650.1(%LS=76,8e-45)	harpin-induced family protein / HIN1 family protein / harpin-responsive family protein / NDR1/HIN1-like protein 2			0.0046847	0.785207	6.27101	8	0.00355959	1.88042	6.63984	5	0.000944849	1.59712	6.77754	7	0.342292	0.527909	5.98536	4	0.000325997	0.00503225	1.32395	6.64773	8	6.08016e-05	0.00139444	1.01116	6.27337	8	0.0135109	0.638588	6.26829	6
34	MT004798	Harpin-induced 1;	AT1G65690.1(%LS=100,5e-74)	harpin-induced protein-related / HIN1-related / harpin-responsive protein-related			0.00423237	-1.16387	6.81038	6	0.00646543	-0.94821	6.94135	5	0.00477691	-0.973184	6.66747	8	0.0527348	-0.632262	6.94381	6	0.0106207	0.0384605	-0.917164	7.22977	6	5.13709e-05	0.00127108	-1.0439	6.64396	7	0.273281	-0.157774	7.36879	6
35	MT015052	Lipoxygenase AC149638.28 76074-71305 F EGN_Mt060719 20060801	AT3G22400.1(%LS=24,1e-85)	lipoxygenase	sp:P09918:LOX3_PEA(%LS=25,1e-102)	Seed lipoxygenase-3 1.13.11.12 Dioxygenase Fatty acid biosynthesis Iron Lipid synthesis Metal-binding Oxidoreductase Oxylipin biosynthesis	0.00607341	-0.877902	8.29349	7	0.00736328	-0.516384	8.5692	7	0.00203957	-0.889548	8.22502	8	0.0113027	-0.589972	8.48271	8	0.907845	0.940463	-0.0161062	8.72526	8	5.4175e-08	3.48387e-05	-0.687502	8.41801	8	0.000864703	1.1314	9.4008	8
35	MT008410	Lipoxygenase AC161569.7 97323-92937 F EGN_Mt060719 20060801	AT3G22400.1(%LS=28,1e-110)	lipoxygenase	sp:P37831:LOX1_SOLTU(%LS=29,1e-105)	Lipoxygenase 1 1.13.11.12 Dioxygenase Fatty acid biosynthesis Iron Lipid synthesis Metal-binding Oxidoreductase Oxylipin biosynthesis	0.224125	0.121074	6.44439	3	0.0750367	-0.248751	6.3751	5	0.175512	-0.187609	5.99348	6	0.0219401	-0.67463	6.07147	5	0.0434712	0.103417	0.174377	6.86901	6	0.351157	0.481724	-0.0702283	6.30606	6	0.00865027	1.4119	7.3393	4
35	MT015516	Lipoxygenase AC161569.7 97323-92937 F EGN_Mt060719 20060801	AT3G22400.1(%LS=28,1e-110)	lipoxygenase	sp:P37831:LOX1_SOLTU(%LS=29,1e-105)	Lipoxygenase 1 1.13.11.12 Dioxygenase Fatty acid biosynthesis Iron Lipid synthesis Metal-binding Oxidoreductase Oxylipin biosynthesis	0.75056	-0.0498682	6.13585	4	0.0726825	-0.252214	6.41506	6	0.0308518	-0.300482	5.97758	8	0.0183036	-0.400334	6.08606	6	0.81947	0.875983	0.0285342	7.00742	5	0.843356	0.893424	-0.0121608	6.08414	8	0.00550331	1.025	7.04885	5
35	MT006994	Lipoxygenase AC149580.19 64704-68746 F EGN_Mt060719 20060801	AT3G22400.1(%LS=29,2e-88)	lipoxygenase	sp:P38414:LOX1_LENCU(%LS=29,1e-132)	Lipoxygenase 1.13.11.12 Dioxygenase Fatty acid biosynthesis Iron Lipid synthesis Metal-binding Oxidoreductase Oxylipin biosynthesis	0.00759512	1.63013	7.09865	8	0.15208	0.903933	7.07948	8	0.00783504	1.31144	7.02403	6	0.104384	1.11565	7.32122	7	0.00184564	0.0127003	2.3809	7.76879	7	0.000834141	0.00688733	1.93796	7.14117	6	0.0569644	2.4528	7.38255	6
35	MT013799	Lipoxygenase AC149580.19 64704-68746 F EGN_Mt060719 20060801	AT3G22400.1(%LS=29,2e-88)	lipoxygenase	sp:P38414:LOX1_LENCU(%LS=29,1e-132)	Lipoxygenase 1.13.11.12 Dioxygenase Fatty acid biosynthesis Iron Lipid synthesis Metal-binding Oxidoreductase Oxylipin biosynthesis	0.0127781	1.25297	6.48789	7	0.257422	0.524359	6.11317	7	0.00542347	0.899306	6.45546	8	0.208034	0.856255	6.31542	6	0.00360587	0.0190138	1.68056	7.02764	8	0.00579172	0.0257547	1.0118	6.14399	7	0.0011255	2.79227	7.34804	7
35	MT015059	Lipoxygenase AC149580.19 57043-62031 E EGN_Mt060719 20060801	AT3G22400.1(%LS=29,4e-77)	lipoxygenase	sp:P38414:LOX1_LENCU(%LS=29,1e-100)	Lipoxygenase 1.13.11.12 Dioxygenase Fatty acid biosynthesis Iron Lipid synthesis Metal-binding Oxidoreductase Oxylipin biosynthesis	0.00103507	0.944757	8.92352	8	0.0228874	-0.432433	8.4545	8	0.372203	-0.0918278	8.02211	8	0.307441	0.159319	8.2746	7	0.158802	0.266356	0.168219	9.00992	8	0.000198505	0.00279643	-0.590983	7.97749	8	0.0231081	-0.39295	8.78472	8
35	MT010049	Lipoxygenase AC149580.19 57043-62031 E EGN_Mt060719 20060801	AT3G22400.1(%LS=29,4e-77)	lipoxygenase	sp:P38414:LOX1_LENCU(%LS=29,1e-100)	Lipoxygenase 1.13.11.12 Dioxygenase Fatty acid biosynthesis Iron Lipid synthesis Metal-binding Oxidoreductase Oxylipin biosynthesis	0.00011742	1.03788	9.13943	8	0.101544	-0.318927	8.62431	8	0.187782	0.368344	8.36606	8	0.0730782	0.303786	8.76188	7	0.00506458	0.0234887	0.317714	9.32538	8	0.0329075	0.0871279	-0.367263	8.12017	6	0.0617758	-0.189192	8.99964	8
35	MT008132	Lipoxygenase;	AT3G22400.1(%LS=34,1e-112)	lipoxygenase	sp:P38416:LOXB_LYCES(%LS=35,1e-102)	#E# PM=7972514; Lipoxygenase B 1.13.11.12 Dioxygenase Fatty acid biosynthesis Iron Lipid synthesis Metal-binding Oxidoreductase Oxylipin biosynthesis	0.195431	0.228124	6.29131	7	0.838262	-0.0413188	6.16059	4	0.281067	0.160465	6.17832	7	0.0355566	-0.388647	5.9473	5	0.00286574	0.0163878	0.292233	6.42469	8	0.766068	0.837167	-0.0135553	6.137	7	0.00404985	0.968614	7.30726	8
35	MT010284	Plant lipoxygenase;	AT1G72520.1(%LS=65,0.0)	lipoxygenase	sp:Q8H016:LOX6_ORYSA(%LS=66,0.0)	Probable lipoxygenase 6 1.13.11.12 Dioxygenase Fatty acid biosynthesis Iron Lipid synthesis Metal-binding Oxidoreductase Oxylipin biosynthesis	0.269487	0.125629	6.70788	6	0.145084	0.157196	6.50454	7	0.09636	0.427867	6.71094	6	0.143691	0.200306	6.55575	5	0.0392804	0.0961365	0.496772	7.17474	8	0.144123	0.253978	0.201872	6.37087	7	0.00393892	1.13862	7.14331	8
35	MT015050	Lipoxygenase;	AT1G55020.1(%LS=22,6e-64)	lipoxygenase (LOX1)	sp:P38414:LOX1_LENCU(%LS=22,1e-102)	#E# PM=8117753; Lipoxygenase 1.13.11.12 Dioxygenase Fatty acid biosynthesis Iron Lipid synthesis Metal-binding Oxidoreductase Oxylipin biosynthesis	0.223889	0.311732	6.70514	4	0.00165621	-0.760086	6.73051	7	0.234418	-0.130458	6.56266	7	0.293384	-0.0615419	6.57891	8	0.888283	0.925945	0.0147091	7.40012	7	0.274715	0.403305	-0.237877	6.59176	4	0.28086	0.467994	7.31376	5
35	MT004999	Lipoxygenase AC146571.13 44248-50330 E EGN_Mt060719 20060801	AT1G55020.1(%LS=29,1e-106)	lipoxygenase (LOX1)	sp:P37831:LOX1_SOLTU(%LS=29,1e-108)	#E# PM=7870815; Lipoxygenase 1 1.13.11.12 Dioxygenase Fatty acid biosynthesis Iron Lipid synthesis Metal-binding Oxidoreductase Oxylipin biosynthesis	0.128439	-1.11149	6.84742	7	0.0482424	-1.78996	7.4729	5	0.0102174	-0.465687	7.11893	6	0.107607	-1.26302	7.74213	8	0.000238436	0.00434158	-1.47321	7.59881	7	0.000446197	0.00459548	-1.71831	6.70687	8	0.0223523	-1.86638	7.6861	7
35	MT014106	Lipoxygenase AC140032.4 41057-35738 F EGN_Mt060719 20060801	AT1G55020.1(%LS=29,1e-95)	lipoxygenase (LOX1)	sp:P24095:LOXX_SOYBN(%LS=29,1e-124)	Seed lipoxygenase 1.13.11.12 Dioxygenase Fatty acid biosynthesis Iron Lipid synthesis Metal-binding Oxidoreductase Oxylipin biosynthesis	0.0522124	-0.44273	9.47911	6	0.00603682	-1.1024	9.6828	7	0.00315381	-1.15684	8.70672	6	0.0282921	-0.54977	9.38236	7	0.522118	0.639536	0.112566	10.2894	5	0.0260919	0.0739292	-0.581033	9.49766	7	0.171654	0.47054	10.283	8
35	MT014154	Lipoxygenase AC140032.4 46193-42265 E EGN_Mt060719 20060801	AT1G55020.1(%LS=39,1e-125)	lipoxygenase (LOX1)	sp:P24095:LOXX_SOYBN(%LS=39,1e-163)	Seed lipoxygenase 1.13.11.12 Dioxygenase Fatty acid biosynthesis Iron Lipid synthesis Metal-binding Oxidoreductase Oxylipin biosynthesis	0.058996	-0.379576	8.85993	8	0.00350339	-1.00966	9.17156	8	0.0128286	-0.743582	8.28012	6	0.0385963	-0.4343	9.00577	7	0.279153	0.403446	0.134743	9.62142	7	0.0104968	0.0391293	-0.513371	8.92714	8	0.16767	0.491952	9.78009	8
35	MT014135	Lipoxygenase AC140032.4 46193-42265 E EGN_Mt060719 20060801	AT1G55020.1(%LS=39,1e-125)	lipoxygenase (LOX1)	sp:P24095:LOXX_SOYBN(%LS=39,1e-163)	Seed lipoxygenase 1.13.11.12 Dioxygenase Fatty acid biosynthesis Iron Lipid synthesis Metal-binding Oxidoreductase Oxylipin biosynthesis	0.0503923	-0.318534	8.59473	8	0.00607486	-0.904646	8.77792	7	0.0093971	-0.697752	7.6588	8	0.08206	-0.299405	8.15297	7	0.460454	0.583907	0.0820651	9.20681	7	0.00962811	0.0368464	-0.414134	8.45023	8	0.154608	0.388586	9.26035	8
35	MT009504	Plant lipoxygenase;	AT1G55020.1(%LS=26,7e-86)	lipoxygenase (LOX1)	sp:P24095:LOXX_SOYBN(%LS=26,1e-111)	Seed lipoxygenase 1.13.11.12 Dioxygenase Fatty acid biosynthesis Iron Lipid synthesis Metal-binding Oxidoreductase Oxylipin biosynthesis	0.312647	0.519762	8.07976	3	0.357403	-0.289445	7.72534	7	0.00770408	0.218854	7.84748	6	0.0572543	0.565559	7.93357	6	0.0394415	0.0964883	0.412999	8.72482	7	0.207853	0.3292	-0.177584	7.49845	6	0.000553329	1.90334	8.51342	6
35	MT013993	Plant lipoxygenase;	AT1G55020.1(%LS=70,0.0)	lipoxygenase (LOX1)	sp:P24095:LOXX_SOYBN(%LS=69,0.0)	Seed lipoxygenase 1.13.11.12 Dioxygenase Fatty acid biosynthesis Iron Lipid synthesis Metal-binding Oxidoreductase Oxylipin biosynthesis	0.693873	0.164974	8.13228	4	0.178234	-0.837569	7.39476	4	0.047316	-0.188211	7.7138	8	0.104163	0.627027	8.45679	2	0.928417	0.954019	0.0145767	8.71761	5	0.070897	0.151955	-0.297212	7.81378	5	0.00821546	1.7101	8.89512	4
35	MT014046	Plant lipoxygenase;	AT1G55020.1(%LS=97,0.0)	lipoxygenase (LOX1)	sp:P38414:LOX1_LENCU(%LS=98,0.0)	Lipoxygenase 1.13.11.12 Dioxygenase Fatty acid biosynthesis Iron Lipid synthesis Metal-binding Oxidoreductase Oxylipin biosynthesis	0.0625369	-1.00064	6.74429	3	0.00355169	-1.40578	6.73657	7	0.00177443	-1.36061	6.47501	8	0.0456303	-0.919164	6.89214	4	0.105854	0.19791	-0.79289	7.65769	4	0.000496174	0.00493811	-1.38093	6.48634	6	0.597805	-0.138614	7.39249	7
35	MT002769	Lipoxygenase; Carbamoyl-phosphate synthase L chain, ATP-binding;	AT1G67560.1(%LS=29,1e-120)	lipoxygenase family protein	sp:Q7XV13:LOX5_ORYSA(%LS=30,2e-89)	Putative lipoxygenase 5 1.13.11.12 Dioxygenase Fatty acid biosynthesis Hypothetical protein	0.00250944	0.952237	5.43324	7	0.00387412	0.733612	5.32579	8	0.00142059	0.882274	5.47537	7	0.329633	0.234177	5.1282	5	0.00220292	0.0140258	1.01017	5.46056	7	0.00186429	0.0119655	1.16712	5.58498	7	0.0109581	0.372256	5.23535	6
35	MT001326	Plant lipoxygenase;	AT1G67560.1(%LS=45,6e-96)	lipoxygenase family protein	sp:Q8H016:LOX6_ORYSA(%LS=40,8e-73)	Probable lipoxygenase 6 1.13.11.12 Dioxygenase Fatty acid biosynthesis Iron Lipid synthesis Metal-binding Oxidoreductase Oxylipin biosynthesis	0.00180535	1.24958	6.08006	7	0.0370502	0.747204	5.80551	5	0.0002685	1.12191	6.2323	7	0.28769	0.440372	5.56929	4	0.00085791	0.0081261	1.42415	6.10296	6	0.000395908	0.00425546	1.58328	6.15557	7	0.0154367	0.588684	5.88465	6
36	MT008923	Heat shock protein DnaJ;	AT1G76700.1(%LS=32,7e-61)	DNAJ heat shock N-terminal domain-containing protein	sp:Q8GYX8:DNJ10_ARATH(%LS=32,4e-60)	Chaperone protein	0.0135785	2.56624	10.0235	8	0.000898455	3.94496	11.1281	7	0.000381139	2.96693	10.4809	8	0.0212719	3.95634	11.1728	7	8.41434e-05	0.00254935	3.61384	11.3765	6	1.54719e-06	0.000165827	3.77479	10.3348	8	0.0325508	2.15605	10.2148	8
36	MT015273	Heat shock protein DnaJ, N-terminal AC162161.9 67304-69164 H EGN_Mt060719 20060801	AT1G80920.1(%LS=18,1e-04)	DNAJ heat shock N-terminal domain-containing protein	sp:P26205:BGLT_TRIRP(%LS=12,2e-04)	Cyanogenic beta-glucosidase precursor 3.2.1.21 Linamarase Fragment 3D-structure Direct protein	0.205358	0.538928	8.21401	8	0.00509364	1.24816	8.64185	7	0.0944165	0.618871	8.20116	7	0.0399749	1.40322	8.8062	7	6.67204e-05	0.00227312	1.28811	9.35611	8	3.66546e-05	0.0010335	1.16244	8.32816	8	0.355778	0.2253	8.8443	7
36	MT004071	Heat shock protein DnaJ, N-terminal; Late nodulin;	AT1G80920.1(%LS=46,2e-09)	DNAJ heat shock N-terminal domain-containing protein	sp:Q9SAG8:DNAJ8_ARATH(%LS=46,1e-08)	Chaperone protein	0.367799	0.514201	5.42297	6	3.71127e-05	5.68342	7.92821	8	0.000358301	3.24103	8.18088	8	0.0358206	2.11911	6.1597	7	0.0012655	0.0100986	2.16766	6.51355	8	0.154975	0.267624	0.733035	5.81888	8	0.285738	0.735986	6.32347	8
36	MT007211	Heat shock protein DnaJ;	AT1G80920.1(%LS=95,2e-41)	DNAJ heat shock N-terminal domain-containing protein	sp:Q9SAG8:DNAJ8_ARATH(%LS=95,9e-41)	Chaperone protein	0.503757	0.28872	9.75374	6	0.00353216	1.03463	9.90371	8	0.0282732	0.689585	9.54554	6	0.0218244	1.28303	10.1528	8	0.000795824	0.0078404	0.994415	10.4875	7	0.000213136	0.0029368	0.893202	9.74408	7	0.0508845	0.332182	10.1565	8
36	MT012633	Heat shock protein DnaJ, N-terminal;	AT4G07990.1(%LS=64,7e-58)	DNAJ heat shock N-terminal domain-containing protein	sp:Q9HJ83:DNAJ_THEAC(%LS=15,4e-09)	Chaperone protein	0.0101611	-0.878759	7.1109	5	0.00271672	-1.02933	7.1877	7	0.00611323	-1.03321	6.71875	8	0.0286859	-0.643053	6.79634	7	1.51152e-05	0.00120158	-1.09306	7.42391	7	0.00185741	0.0119538	-0.976936	6.77663	6	0.00821546	-0.71299	6.97651	8
36	MT003568	Heat shock protein DnaJ, N-terminal;	AT4G13830.2(%LS=96,3e-17)	DNAJ heat shock N-terminal domain-containing protein (J20)	sp:Q9SDN0:DNJ20_ARATH(%LS=96,1e-16)	Chaperone protein	0.00590163	0.566182	6.07626	8	0.00822524	0.940644	6.36691	8	0.0237285	0.85407	6.47502	5	0.0440575	0.586341	6.07157	8	3.9846e-05	0.00181271	1.32863	6.52852	8	0.000332665	0.00384127	1.26521	6.39259	7	0.0497747	1.2388	6.93712	8
36	MT005844	Heat shock protein DnaJ, N-terminal;	AT4G13830.2(%LS=97,1e-47)	DNAJ heat shock N-terminal domain-containing protein (J20)	sp:Q9SDN0:DNJ20_ARATH(%LS=97,5e-47)	Chaperone protein	0.558326	-0.103831	6.51151	6	0.00381334	1.22677	7.66444	5	0.0027786	0.903571	7.4592	6	0.0143665	1.21395	7.50519	5	5.43447e-06	0.000685792	1.03218	7.7053	8	3.57891e-07	7.54557e-05	0.7436	7.16334	8	0.0936504	0.17408	7.12401	8
36	MT004918	Heat shock protein DnaJ, N-terminal CR932962.2 27580-26879 F EGN_Mt060719 20060801	AT2G17880.1(%LS=91,3e-30)	DNAJ heat shock protein	sp:Q9FYB5:DNJ11_ARATH(%LS=89,6e-29)	Chaperone protein	0.246969	0.305987	6.49388	6	0.00824809	0.912631	6.56816	6	0.00355434	0.567576	6.06176	7	0.0519156	1.01312	6.62318	6	0.00265626	0.0157247	0.431333	6.60016	7	0.0533395	0.123335	0.361423	6.1546	7	0.859323	0.0389608	6.55768	4
36	MT014377	Heat shock protein DnaJ, N-terminal CR932962.2 47016-46270 F EGN_Mt060719 20060801	AT2G17880.1(%LS=95,4e-31)	DNAJ heat shock protein	sp:Q9FYB5:DNJ11_ARATH(%LS=86,8e-29)	Chaperone protein	0.0950322	0.385911	7.21246	7	0.00892479	1.024	7.47487	5	0.00476393	0.941452	6.97453	8	0.0108066	1.56167	7.52206	5	0.00827943	0.0325829	0.455409	7.53187	7	0.0561426	0.127953	0.339645	6.70587	5	0.197645	0.417909	7.27446	3
36	MT014376	Heat shock protein DnaJ, N-terminal CR932962.2 58719-57883 F EGN_Mt060719 20060801	AT2G17880.1(%LS=95,4e-32)	DNAJ heat shock protein	sp:Q9FYB5:DNJ11_ARATH(%LS=86,2e-29)	#E# PM=11516154;10617198; Chaperone protein dnaJ 11	0.47477	0.231089	8.0586	4	0.00232944	0.697631	8.05238	7	0.132202	0.185172	7.86032	8	0.021273	1.29069	8.20861	6	0.000619263	0.00693438	0.313881	8.29963	8	0.0157885	0.0517818	0.304979	7.55517	8	0.311373	0.214913	8.05826	7
37	MT007664	Multicopper oxidase, type 1 AC155228.11 38469-42775 F EGN_Mt060719 20060801	AT4G12420.1(%LS=20,2e-57)	multi-copper oxidase	sp:Q9SU40:SKU5_ARATH(%LS=20,1e-56)	Putative monocopper oxidase precursor Skewed roots Copper Direct protein	0.706033	-0.0670207	7.51814	8	0.0022981	-0.754749	7.15987	7	0.000859986	-0.706948	6.97235	8	0.0408815	-0.868902	6.93845	7	0.000115609	0.0029686	-0.765501	7.20031	8	0.000285882	0.00349667	-0.690536	7.25582	6	0.0131956	-1.01387	7.13285	7
37	MT010804	Multicopper oxidase, copper-binding site;	AT1G71040.1(%LS=28,4e-70)	multi-copper oxidase type I family protein	sp:P07788:COTA_BACSU(%LS=30,1e-16)	Spore coat protein	0.0361281	-0.420649	6.07441	5	0.00315138	-0.745777	5.96484	6	0.000379274	-0.701633	5.73232	7	0.0326945	-0.477251	5.83555	7	0.00250729	0.015144	-0.585846	6.03704	6	0.00014615	0.00234585	-0.745935	5.81146	6	0.0023951	-0.418735	6.26826	8
37	MT003515	Multicopper oxidase, type 1 AC157488.1 40843-37699 E EGN_Mt060719 20060801	AT1G76160.1(%LS=43,2e-94)	multi-copper oxidase type I family protein	sp:Q00624:ASO_BRANA(%LS=48,9e-62)	L-ascorbate oxidase homolog precursor 1.10.3.3 Ascorbase Copper Glycoprotein Metal-binding Oxidoreductase Repeat Signal	0.00142278	-1.08643	9.29761	7	0.000170183	-1.38189	9.08735	7	0.0283829	-0.840947	8.06145	7	0.026548	-0.592973	8.44343	8	0.000179052	0.00369394	-0.502268	9.46103	8	0.000591519	0.00552525	-0.717445	8.38223	6	0.00582193	1.51777	10.1863	7
37	MT000534	Multicopper oxidase, type 1;	AT1G76160.1(%LS=98,0.0)	multi-copper oxidase type I family protein	sp:Q00624:ASO_BRANA(%LS=93,1e-166)	L-ascorbate oxidase homolog precursor 1.10.3.3 Ascorbase Copper Glycoprotein Metal-binding Oxidoreductase Repeat Signal	0.00948091	1.05716	6.58815	7	0.110186	0.714816	6.46931	7	0.0557066	0.413037	6.70842	7	0.138759	0.340905	6.29426	6	0.0141328	0.0467186	1.08313	6.91839	7	0.0054289	0.0245926	0.725219	6.43728	7	0.0661233	0.831008	6.69586	8
37	MT002490	Multicopper oxidase, type 1 AC169788.4 59791-63870 F EGN_Mt060719 20060801	AT4G22010.1(%LS=27,8e-60)	multi-copper oxidase type I family protein	sp:Q00624:ASO_BRANA(%LS=22,1e-29)	L-ascorbate oxidase homolog precursor 1.10.3.3 Ascorbase Copper Glycoprotein Metal-binding Oxidoreductase Repeat Signal	0.00650378	-0.404042	7.00113	7	0.000881672	-0.798786	7.11642	6	0.02786	-0.56197	6.36195	6	0.028088	-0.502522	6.91228	5	0.00796748	0.0317141	-0.362034	7.45974	5	4.35265e-05	0.00114248	-0.414976	6.62147	8	0.00282184	0.811906	7.7825	8
38	MT014260	Heat shock protein Hsp70 AC147536.12 96738-93634 F EGN_Mt060719 20060801	AT5G02500.1(%LS=90,0.0)	heat shock cognate 70 kDa protein 1 (HSC70-1) (HSP70-1)	sp:P27322:HSP72_LYCES(%LS=90,0.0)	Heat shock cognate 70 kDa protein	0.00754192	0.358844	10.3893	8	0.850603	0.0370268	10.0058	8	0.00106916	0.859645	10.2098	8	0.0577932	-0.423146	9.20833	7	2.32506e-07	0.000204837	0.555616	10.1894	8	0.0150195	0.0501079	0.386814	9.91774	8	0.0139446	0.649177	10.1587	8
38	MT001258	Heat shock protein Hsp70 AC150776.2 29933-26800 F EGN_Mt060719 20060801	AT3G09440.1(%LS=89,0.0)	heat shock cognate 70 kDa protein 3 (HSC70-3) (HSP70-3)	sp:O65719:HSP73_ARATH(%LS=89,0.0)	#E# PM=11130713;14593172; Heat shock cognate 70 kDa protein 3 Hsc70.3 ATP-binding Heat shock Nucleotide-binding	0.961664	-0.0072227	9.87308	7	0.0348516	-0.654691	9.76795	5	0.00254378	0.746101	9.27223	8	0.0212719	-0.559012	9.44432	7	0.408255	0.534374	0.105902	9.54266	8	0.286658	0.416052	-0.13603	9.67407	6	0.828281	0.0579217	9.79946	8
38	MT011115	Heat shock protein Hsp70 AC150446.8 90565-93067 E EGN_Mt060719 20060801	AT3G12580.1(%LS=99,0.0)	heat shock protein 70	sp:P26413:HSP70_SOYBN(%LS=100,0.0)	Heat shock 70 kDa protein	0.195037	-0.0909156	6.1794	8	0.000135091	0.632421	6.51367	8	0.014825	0.45953	6.06633	6	0.048444	0.451451	6.4331	7	0.00530864	0.0241874	0.208735	6.22376	8	0.012945	0.0452162	0.139479	5.91988	6	0.014921	0.339618	6.41274	7
39	MT016214	No apical meristem (NAM) protein AC141112.7 112322-113964 F EGN_Mt060719 20060801	AT1G01720.1(%LS=98,3e-91)	no apical meristem (NAM) family protein	sp:Q39013:NAC2_ARATH(%LS=98,2e-90)	#E# PM=11130712;14593172; NAC domain-containing protein 2 ANAC002 DNA-binding Nuclear protein Transcription Transcription regulation	0.476249	0.259079	8.14858	2	0.0145486	0.278133	8.55958	6	0.00740407	0.299064	8.35737	8	0.131784	0.609716	8.03414	6	0.587174	0.69663	0.121138	9.55486	6	0.000582351	0.0054671	0.615806	8.1064	6	0.248331	0.288107	8.96723	6
39	MT016328	No apical meristem (NAM) protein;	AT1G26870.1(%LS=33,3e-63)	no apical meristem (NAM) family protein	sp:Q9ZVH0:NAC9_ARATH(%LS=33,2e-62)	Putative NAC domain-containing protein	0.359654	0.329782	5.21009	6	0.0109171	1.08435	5.41905	8	0.00498642	0.818941	5.84366	8	0.0421009	1.2185	5.63914	8	2.16113e-05	0.0014377	1.555	5.92083	8	0.00219643	0.0134373	1.08211	5.48814	7	0.739348	0.187747	6.05938	5
39	MT009060	No apical meristem (NAM) protein AC119415.13 79862-77685 F EGN_Mt060719 20060801	AT1G33060.2(%LS=22,1e-42)	no apical meristem (NAM) family protein	sp:Q84K00:NAC78_ARATH(%LS=15,9e-26)	NAC domain-containing protein	0.461003	0.125307	6.36653	6	0.0114535	0.562331	6.90837	4	0.0106506	0.507206	6.69069	5	0.118751	0.39954	6.6494	6	0.000354054	0.00524452	0.743933	7.2128	8	0.000119122	0.00205544	0.677298	6.63278	8	0.00757143	0.954845	6.8503	8
39	MT000793	No apical meristem (NAM) protein; Galactose mutarotase-like;	AT1G34190.1(%LS=98,1e-112)	no apical meristem (NAM) family protein	sp:Q84K00:NAC78_ARATH(%LS=31,3e-60)	NAC domain-containing protein	0.241745	0.115613	6.30545	5	0.0300499	0.320584	6.45012	6	0.0668676	0.221152	6.373	8	0.0401178	0.274926	6.32871	8	0.000165826	0.00353099	0.603871	6.88819	8	0.00637665	0.0274693	0.464649	6.5312	6	0.000302621	0.56692	6.87603	6
39	MT002996	No apical meristem (NAM) protein CT573505.1 40317-38696 F EGN_Mt060719 20060801	AT1G69490.1(%LS=35,2e-41)	no apical meristem (NAM) family protein	sp:O49255:NAC29_ARATH(%LS=35,1e-40)	NAC domain-containing protein	0.403644	0.261843	6.00484	6	0.0255129	0.926285	6.63507	8	0.00171011	1.20739	6.78687	8	0.0242931	1.61439	6.79371	7	0.00316872	0.0175277	1.80622	7.38732	6	0.00345281	0.0180466	1.30244	6.78434	6	0.0288432	0.9825	6.82553	4
39	MT013365	No apical meristem (NAM) protein;	AT3G10480.1(%LS=46,7e-81)	no apical meristem (NAM) family protein	sp:Q84K00:NAC78_ARATH(%LS=30,1e-67)	#E# PM=11130714;14593172; NAC domain-containing protein 78 ANAC078 DNA-binding Nuclear protein Polymorphism Transcription Transcription regulation	0.0500387	-0.21393	12.7429	7	0.0117119	-1.00796	12.6931	7	0.00689836	-0.437984	12.3421	7	0.00854497	-0.744728	12.497	6	0.00132115	0.0103912	-0.417275	12.9343	7	0.00129387	0.00931276	-0.728264	12.458	8	0.0679187	-0.536357	12.5451	7
39	MT003675	No apical meristem (NAM) protein AC133139.23 51809-55786 E EGN_Mt060719 20060801	AT4G35580.1(%LS=17,3e-41)	no apical meristem (NAM) family protein	sp:Q84K00:NAC78_ARATH(%LS=15,6e-26)	NAC domain-containing protein	0.173961	0.404927	5.80818	5	0.00756529	0.642617	5.87405	7	0.0132471	0.556165	5.83569	5	0.0399749	0.282873	5.78699	7	0.000700653	0.0073262	0.682592	5.94101	6	0.000313557	0.00369463	0.5252	5.66459	8	0.00738368	0.651282	5.8472	8
39	MT016193	No apical meristem (NAM) protein;	AT5G08790.1(%LS=54,3e-74)	no apical meristem (NAM) family protein	sp:Q7F2L3:NAC48_ORYSA(%LS=48,7e-74)	NAC domain-containing protein	0.00724982	0.446326	5.74698	6	0.0218293	0.959847	5.95167	7	0.0531648	0.76833	6.46852	5	0.0261775	1.79161	6.46087	6	0.0163531	0.0517632	1.09003	6.61281	5	0.000268788	0.00337905	0.963623	5.99506	7	0.020192	1.08809	6.15991	8
39	MT001094	No apical meristem (NAM) protein AC171535.3 25516-23801 F EGN_Mt060719 20060801	AT5G08790.1(%LS=75,2e-67)	no apical meristem (NAM) family protein	sp:Q39013:NAC2_ARATH(%LS=80,4e-65)	NAC domain-containing protein	0.0340719	1.27058	7.01368	4	0.00335138	1.25709	6.62687	7	0.00148358	1.13408	6.99308	7	0.0520853	1.08619	6.84308	7	0.00200822	0.0133003	1.35223	7.99982	8	0.000144579	0.00232887	1.49187	6.80678	8	0.0116398	1.35476	7.73296	7
39	MT007902	No apical meristem (NAM) protein AC145753.1 34958-32829 F EGN_Mt060719 20060801	AT5G18270.2(%LS=27,2e-41)	no apical meristem (NAM) family protein	sp:Q5CD17:NAC77_ORYSA(%LS=28,1e-32)	NAC domain-containing protein	0.0736661	0.399033	6.56317	6	0.00040691	1.32861	7.43627	7	0.00699773	1.32303	7.38446	5	0.0510453	0.723878	6.76787	7	0.000218355	0.00415173	0.850816	7.25128	7	0.000426039	0.00445489	0.963262	6.82258	7	0.000866859	0.675453	6.92303	8
40	MT015248	Nucleoside phosphatase GDA1/CD39 AC123593.1 87995-91835 F EGN_Mt060719 20060801	AT5G18280.1(%LS=14,1e-18)	apyrase (APY2)	sp:P52914:NTPA_PEA(%LS=18,3e-29)	Nucleoside-triphosphatase 3.6.1.15 Nucleoside triphosphate phosphohydrolase NTPase Apyrase Hydrolase mRNA transport Nuclear protein	0.00930955	0.440961	6.80002	5	0.00379449	-0.426014	6.20341	7	0.00682609	-0.574568	5.96664	7	0.0973346	-0.40561	6.1319	4	0.00200214	0.0132739	0.249297	6.71847	8	0.3717	0.50053	-0.152185	6.00731	7	0.00830339	0.588748	6.78171	8
40	MT015247	Nucleoside phosphatase GDA1/CD39 AC123593.1 87995-91835 F EGN_Mt060719 20060801	AT5G18280.1(%LS=14,1e-18)	apyrase (APY2)	sp:P52914:NTPA_PEA(%LS=18,3e-29)	Nucleoside-triphosphatase 3.6.1.15 Nucleoside triphosphate phosphohydrolase NTPase Apyrase Hydrolase mRNA transport Nuclear protein	0.116649	-0.201489	6.88986	7	0.00665155	-1.13853	6.6994	6	0.00548132	-0.576559	6.36066	8	0.0418785	-0.894803	6.49183	6	0.0385387	0.0947519	-0.140803	6.97125	8	1.11425e-05	0.00053382	-0.585152	6.65938	6	0.0375471	0.340956	7.25514	6
40	MT007162	Nucleoside phosphatase GDA1/CD39 AC145753.1 77713-74323 H EGN_Mt060719 20060801	AT5G18280.1(%LS=20,1e-22)	apyrase (APY2)	sp:P52914:NTPA_PEA(%LS=22,2e-32)	#E# PM=8616230;12238526; Nucleoside-triphosphatase 3.6.1.15 Nucleoside triphosphate phosphohydrolase NTPase Apyrase Hydrolase mRNA transport Nuclear protein Transport	0.160104	0.297302	9.27809	8	0.0214448	0.646392	8.16337	8	0.377203	0.134719	8.86191	8	0.0239011	0.429993	8.50067	6	0.00104864	0.00914643	0.368916	8.60323	8	0.044789	0.108707	0.302164	8.67681	5	0.00774562	0.655949	8.97599	8
41	MT013931	Helix-loop-helix DNA-binding;	AT1G22490.1(%LS=55,2e-33)	basic helix-loop-helix (bHLH) family protein	sp:Q9LSE2:ICE1_ARATH(%LS=14,4e-05)	Transcription factor ICE1 Inducer of CBF expression 1 Basic helix- loop-helix protein	0.00259447	1.11467	6.38394	5	0.00186291	0.873185	6.37005	8	0.00183691	0.818349	6.49708	8	0.502292	0.0297969	5.84368	6	0.00459407	0.0221451	0.873053	6.51645	7	0.0135344	0.046496	0.229187	5.96472	4	0.121188	0.288788	6.15211	7
41	MT008548	Helix-loop-helix DNA-binding;	AT1G61660.1(%LS=46,2e-24)	basic helix-loop-helix (bHLH) family protein	sp:Q9FUA4:SPT_ARATH(%LS=21,1e-04)	#E# PM=11245574;10617198; Protein SPATULA DNA-binding Nuclear protein Transcription Transcription regulation	0.0480653	-0.403642	5.88097	6	0.0554029	-0.345841	5.99595	5	0.732605	-0.0409839	5.92974	6	0.0755599	-0.204921	5.92192	6	0.0050998	0.0235965	-0.274232	6.04112	8	0.000612224	0.00564299	-0.596204	5.81762	8	0.654855	-0.0385995	6.28104	7
41	MT007968	Helix-loop-helix DNA-binding AC142095.9 69590-66516 F EGN_Mt060719 20060801	AT2G22750.1(%LS=41,1e-15)	basic helix-loop-helix (bHLH) family protein	sp:Q9FT81:TT8_ARATH(%LS=16,3e-05)	TRANSPARENT TESTA 8 protein	0.00197916	-0.686462	6.42701	8	0.00348703	-1.08533	6.87711	6	0.553447	-0.0651351	6.62156	6	0.0804964	-0.457608	6.58402	7	0.189711	0.302487	0.13172	7.26892	8	0.0029377	0.0161574	-0.672964	6.54529	8	0.00915741	0.365031	6.93735	8
41	MT010165	Helix-loop-helix DNA-binding CR955004.2 24200-27287 F EGN_Mt060719 20060801	AT2G22750.1(%LS=43,1e-22)	basic helix-loop-helix (bHLH) family protein	sp:Q39204:RAP1_ARATH(%LS=17,3e-04)	Transcription factor AtMYC2 R-homologous Arabidopsis protein	0.0763608	0.892753	5.69205	6	0.230427	0.349483	5.60998	6	0.0124823	0.613562	5.51141	4	0.253741	0.189106	5.51936	6	0.0195836	0.0587051	0.711869	6.00467	8	0.000477391	0.00480263	0.503488	5.53893	7	0.0035629	1.71261	6.33492	8
41	MT012933	Helix-loop-helix DNA-binding;	AT2G22750.1(%LS=43,2e-16)	basic helix-loop-helix (bHLH) family protein	sp:Q39204:RAP1_ARATH(%LS=21,9e-11)	Transcription factor AtMYC2 R-homologous Arabidopsis protein	0.483695	-0.146062	6.45508	6	0.00284149	-0.58861	6.006	7	0.0372947	-0.252694	5.92711	8	0.169155	-0.363385	6.13238	5	0.936604	0.959362	-0.00259686	6.4463	6	0.00144847	0.0100617	-0.677118	6.12028	7	0.386462	0.057896	6.27743	8
41	MT016383	Helix-loop-helix DNA-binding;	AT2G22750.1(%LS=51,2e-27)	basic helix-loop-helix (bHLH) family protein	sp:Q9FT81:TT8_ARATH(%LS=22,1e-12)	TRANSPARENT TESTA 8 protein	0.537912	0.0500776	4.86191	4	0.0125601	0.478617	5.01699	8	0.000361257	0.66525	5.24661	7	0.0499194	0.0469651	4.6832	3	0.380294	0.506973	-0.0761545	5.01677	4	0.604595	0.70974	0.0192347	4.68457	2	0.907673	-0.0114263	5.32439	3
41	MT016012	Helix-loop-helix DNA-binding AC138465.22 10134-8601 E EGN_Mt060719 20060801	AT2G22750.1(%LS=75,1e-30)	basic helix-loop-helix (bHLH) family protein	sp:Q9FT81:TT8_ARATH(%LS=24,2e-09)	TRANSPARENT TESTA 8 protein	0.160172	0.142042	5.65974	5	0.314674	-0.132044	5.78839	8	0.355247	0.153637	6.33579	8	0.417005	-0.10117	6.04001	7	0.0577724	0.127169	0.452405	6.93992	8	0.0159099	0.0520676	0.37092	6.00628	7	0.000259064	0.981584	7.15937	7
41	MT009684	Helix-loop-helix DNA-binding AC141862.52 51366-53543 E EGN_Mt060719 20060801	AT2G22750.1(%LS=75,2e-30)	basic helix-loop-helix (bHLH) family protein			0.0128517	1.00898	6.1011	7	0.112732	0.518663	6.08314	6	0.00295181	0.724756	6.16719	5	0.230542	0.225231	5.93836	6	0.0943523	0.182301	0.759827	6.69704	5	3.56082e-06	0.000270386	1.04468	6.16048	6	0.00132866	1.74864	6.70656	6
41	MT009016	Helix-loop-helix DNA-binding;	AT2G41130.1(%LS=34,2e-07)	basic helix-loop-helix (bHLH) family protein			0.175592	-0.387686	8.90022	7	0.000347621	-0.835057	9.22083	8	0.0260304	-0.652423	8.08338	8	0.0742884	-0.594718	8.51555	7	0.0021719	0.0139208	-0.457726	9.48465	7	0.0368409	0.0944609	-0.536279	7.74823	6	0.368093	-0.221676	9.78014	8
41	MT005342	Helix-loop-helix DNA-binding;	AT5G43650.1(%LS=34,2e-08)	basic helix-loop-helix (bHLH) family protein			0.014172	0.309569	5.24104	6	0.0383792	0.548458	5.37124	6	0.0355445	0.556777	5.37538	7	0.327074	0.164185	5.1468	5	0.0338135	0.0866301	0.739762	6.05263	8	0.00119457	0.0088221	0.626372	5.35075	8	0.00282017	0.941623	5.85621	6
41	MT015410	Helix-loop-helix DNA-binding;	AT2G42280.1(%LS=40,9e-39)	basic helix-loop-helix (bHLH) family protein chr2:17618328-17620597	sp:Q9FUA4:SPT_ARATH(%LS=16,3e-08)	#E# PM=11245574;10617198; Protein SPATULA DNA-binding Nuclear protein Transcription Transcription regulation	0.00599606	-0.627925	6.61877	6	0.376927	0.186699	6.90566	7	0.19644	0.253203	6.85349	8	0.0193554	0.537875	7.24077	4	0.314891	0.440899	-0.0756397	7.03655	5	0.144097	0.253958	-0.189444	6.60563	7	0.316714	0.114289	6.87863	8
41	MT003955	Helix-loop-helix DNA-binding;	AT5G65640.1(%LS=100,5e-78)	basic helix-loop-helix (bHLH) family protein chr5:26254285-26256310 FORWARD	sp:Q9LSE2:ICE1_ARATH(%LS=40,9e-35)	Transcription factor ICE1 Inducer of CBF expression 1 Basic helix- loop-helix protein	0.00400407	1.02871	6.28088	5	0.00161358	1.22559	6.2192	6	0.00139721	0.721972	6.26758	8	0.143738	0.258232	6.02681	4	0.000922697	0.00845977	0.690028	5.94764	7	0.000203546	0.00283844	0.631774	6.01117	6	0.281964	0.185622	6.04391	8
41	MT001745	Helix-loop-helix DNA-binding;	AT4G29100.1(%LS=98,6e-78)	ethylene-responsive family protein	sp:P36027:MID2_YEAST(%LS=43,7e-04)	Mating process protein	0.0278338	-0.588345	6.32441	6	0.011045	-0.563801	6.39747	6	0.00726401	-0.542044	6.35167	4	0.0294442	-0.467568	6.02979	8	0.00172296	0.0121551	-0.368264	6.21041	8	1.29078e-07	5.09924e-05	-0.806855	6.09913	8	0.689737	-0.034818	6.57409	7
41	MT008554	Helix-loop-helix DNA-binding AC165439.13 78914-74125 F EGN_Mt060719 20060801	AT2G31730.1(%LS=31,1e-08)	ethylene-responsive protein			0.00272187	0.650969	6.63466	5	0.000410192	1.37162	7.2714	6	0.000424218	1.10969	6.84514	8	0.130528	0.446559	6.46902	5	6.97766e-05	0.00232135	1.01126	7.14509	8	0.000453416	0.00464537	0.909851	6.80455	6	0.00261551	0.653807	6.71667	8
41	MT003461	Helix-loop-helix DNA-binding;	AT2G42870.1(%LS=68,6e-18)	expressed protein chr2:17843493-17844327 REVERSE			0.0359173	-0.403158	6.19602	7	0.000720467	-0.919372	6.33452	7	0.0102044	-0.398974	5.5369	6	0.0396175	-0.647615	5.97931	7	0.00367176	0.0192154	-0.600117	5.86323	7	0.000390059	0.00422122	-0.501573	5.98012	6	0.0533137	-0.410688	6.08957	8
41	MT011628	Helix-loop-helix DNA-binding;	AT3G28857.1(%LS=98,6e-32)	expressed protein chr3:10856869-10857861			0.338926	-0.186039	6.51441	5	0.0590234	-0.824968	7.41843	6	0.00172445	-0.439968	6.30932	8	0.0982733	-0.354701	7.09272	7	0.00117125	0.00968305	-0.67909	7.64891	7	0.018272	0.0575019	-0.516727	6.86404	7	0.0778917	-0.432747	7.23987	7
41	MT016245	Helix-loop-helix DNA-binding;	AT4G02590.2(%LS=56,3e-68)	similar to basic helix-loop-helix (bHLH) family protein [Arabidopsis thaliana] (TAIR:At1g03040.1); similar to bHLH transcription factor PTF1-like protein [Oryza sativa (japonica cultivar-group)] (GB:BAD29274.1); contains InterPro domain Basic helix-loop-h	sp:Q8W2F3:PIF4_ARATH(%LS=17,1e-14)	#E# PM=12006496;10617197; Phytochrome-interacting factor 4 Basic helix-loop-helix protein 9 bHLH9 AtbHLH009 Short under red-light 2 Alternative splicing DNA-binding Nuclear prot	0.112274	0.280315	6.68566	5	0.0364954	0.124677	6.73013	7	0.0222162	0.116783	6.66346	8	0.0831309	0.253603	6.57698	6	0.0152169	0.049231	0.374163	7.21351	7	0.000672027	0.00602159	0.185464	6.58666	6	0.00249725	0.638499	7.06377	8
41	MT010098	Helix-loop-helix DNA-binding AC123547.15 23696-31200 F EGN_Mt060719 20060801	AT4G29930.2(%LS=42,3e-22)	similar to basic helix-loop-helix (bHLH) family protein [Arabidopsis thaliana] (TAIR:At5g57150.1); similar to Transcription Factor [Oryza sativa] (GB:BAC66785.1); contains InterPro domain Basic helix-loop-helix dimerization domain bHLH (InterPro:IPR001092	sp:Q9LSE2:ICE1_ARATH(%LS=9,6e-06)	Transcription factor ICE1 Inducer of CBF expression 1 Basic helix- loop-helix protein	0.158663	0.343357	6.72787	5	0.307995	0.156718	6.785	8	0.00841303	0.534866	6.65914	8	0.955138	0.00502898	6.62153	6	0.028183	0.0758117	0.530781	7.51268	8	0.258963	0.387079	0.152986	6.52061	6	0.00169907	1.3466	7.42013	7
42	MT004159	Homeodomain-related;	AT2G38250.1(%LS=79,2e-66)	DNA-binding protein-related	sp:P17040:ZNF31_HUMAN(%LS=8,2e-07)	Zinc finger protein	0.294581	0.26331	7.01103	7	0.0113921	0.667574	6.93908	8	0.206998	0.195148	7.16982	8	0.028634	0.431582	6.96247	8	0.0271022	0.0735084	0.380144	7.32292	8	0.0203391	0.0620566	0.410545	7.14189	7	0.00145298	0.871154	8.0291	8
42	MT001831	Homeodomain-related;	AT2G33550.1(%LS=100,8e-79)	gt-2-related	sp:Q64733:FOXB2_MOUSE(%LS=29,3e-04)	Forkhead box protein	0.00918234	0.710252	6.13895	4	0.000202445	1.50051	6.64518	8	0.000265319	1.05274	6.74493	8	0.132272	0.474936	6.00776	7	0.00197893	0.0131724	1.11208	6.49463	6	7.65095e-05	0.00159705	1.19377	6.44634	8	0.0306834	0.390896	6.05047	8
42	MT016402	Homeodomain-related;	AT1G05230.2(%LS=28,3e-78)	homeobox-leucine zipper family protein / lipid-binding START domain-containing protein	sp:P46607:HGL2_ARATH(%LS=19,3e-36)	Homeobox protein	0.0102152	-0.825729	10.9896	7	0.00343768	-1.19016	10.6515	7	0.00296907	-1.17542	11.3542	8	0.0119626	-0.853658	10.8017	5	1.43471e-05	0.00117375	-0.896801	11.58	8	0.000125069	0.00210916	-1.11807	11.154	7	0.034065	-0.600192	11.0273	7
42	MT016119	Homeodomain-related;	AT5G41410.1(%LS=31,2e-54)	homeodomain protein (BEL1)	sp:P48731:ATH1_ARATH(%LS=21,1e-30)	Homeobox protein	0.0484288	0.257349	6.85178	6	0.000511323	0.757938	7.11717	7	0.0190507	0.308391	7.50308	7	0.108439	0.428606	7.55873	6	0.00248558	0.0150755	0.53353	8.54248	8	0.00161041	0.0108311	0.652099	7.42996	6	0.0251515	0.34912	8.20067	8
43	MT008500	NUDIX hydrolase;	AT1G12880.1(%LS=89,2e-62)	MutT/nudix family protein	sp:Q93ZY7:NUD12_ARATH(%LS=89,1e-61)	Nudix hydrolase 12	0.00849161	-0.729918	6.46818	5	0.0247509	-0.746023	6.33368	5	0.00872464	-0.668449	6.23481	7	0.0803817	-0.283788	6.35057	6	0.0213207	0.0623581	-0.581608	6.41948	7	2.69135e-05	0.000895012	-1.09054	6.51795	5	0.0302028	-0.247034	6.58816	8
43	MT014730	NUDIX hydrolase CT030177.6 50014-47509 F EGN_Mt060719 20060801	AT1G14860.1(%LS=26,6e-12)	MutT/nudix family protein	sp:Q9LQU5:NUD18_ARATH(%LS=26,3e-11)	Nudix hydrolase 18	0.446056	0.129625	5.5721	4	0.0406972	0.846636	6.14419	7	0.00583253	1.31172	6.41718	7	0.703043	0.0155582	5.49326	7	0.000389431	0.00551421	0.135464	5.72077	6	0.0991292	0.193623	0.1177	5.67295	5	0.0375471	-0.189943	5.58394	8
43	MT001698	NUDIX hydrolase AC174349.10 8296-10388 E EGN_Mt060719 20060801	AT1G18300.1(%LS=54,4e-33)	MutT/nudix family protein	sp:Q9LE73:NUDT4_ARATH(%LS=54,2e-32)	Nudix hydrolase 4 3.6.1.- AtNUDT4 ADP-ribose pyrophosphatase EC Hydrolase Magnesium Manganese Metal-binding NAD	0.203683	0.66706	6.65287	5	0.00514323	1.45585	7.0165	7	0.00253681	1.22108	7.04562	7	0.0301481	0.591389	6.4871	8	1.48953e-06	0.00044404	1.54952	7.19578	7	0.000138902	0.00226801	0.834754	6.51312	8	0.0263025	1.4728	6.7784	7
43	MT014846	NUDIX hydrolase AC140035.9 60260-59014 F EGN_Mt060719 20060801	AT2G01670.1(%LS=23,3e-11)	MutT/nudix family protein	sp:Q9LQU5:NUD18_ARATH(%LS=24,2e-10)	Nudix hydrolase 18	0.0236207	0.973615	6.23979	7	0.154784	1.49733	6.65094	3	0.00054918	1.1098	6.47281	8	0.152854	0.487386	6.12788	7	0.0179157	0.0552326	1.25421	7.33036	7	0.00424995	0.0208507	1.52678	6.4533	4	0.00154864	2.2678	7.38943	7
43	MT010434	NUDIX hydrolase;	AT2G01670.1(%LS=90,5e-66)	MutT/nudix family protein	sp:Q9ZU95:NUD17_ARATH(%LS=90,3e-65)	#E# PM=10617197;14593172; Nudix hydrolase 17	0.0673942	0.234719	5.26945	3	0.590486	0.0517325	5.32575	6	0.108012	0.183215	5.36627	7	0.905234	0.00601404	5.28726	8	0.192316	0.305696	0.346392	6.0125	6	0.0225721	0.0667856	0.19776	5.4622	5	0.00434895	1.17216	5.9087	6
43	MT006461	NUDIX hydrolase AC140670.6 110571-107805 E EGN_Mt060719 20060801	AT4G12720.3(%LS=19,6e-13)	MutT/nudix family protein	sp:Q94B74:NUDT2_ARATH(%LS=33,1e-12)	Nudix hydrolase 2 3.6.1.- AtNUDT2 ADP-ribose pyrophosphatase EC Hydrolase Magnesium Manganese Metal-binding NAD	0.501171	0.0782371	5.15611	7	0.00617218	0.755707	5.44389	6	0.00295344	0.326502	5.40313	8	0.0721337	0.496475	5.45381	6	0.000372595	0.00540329	0.792589	5.62019	7	0.00107965	0.00823529	0.625359	5.4738	7	0.148482	0.19332	5.64287	7
43	MT004865	NUDIX hydrolase; 2Fe-2S ferredoxin, iron-sulfur binding site;	AT5G47650.1(%LS=63,1e-56)	MutT/nudix family protein	sp:Q94B74:NUDT2_ARATH(%LS=63,6e-56)	Nudix hydrolase 2 3.6.1.- AtNUDT2 ADP-ribose pyrophosphatase EC Hydrolase Magnesium Manganese Metal-binding NAD	0.513056	0.156043	7.28032	7	0.000552835	1.13731	7.79283	8	0.00459494	0.641231	7.23506	8	0.0127182	0.926577	7.8768	8	0.144262	0.248562	0.237232	8.0357	8	0.0245378	0.0707186	0.427293	7.56983	8	0.0151415	0.582045	8.06537	8
42	MT000931	Homeodomain-related;	AT1G06180.1(%LS=100,1e-66)	myb family transcription factor	sp:Q7XBH4:MYB4_ORYSA(%LS=99,2e-63)	Myb-related protein	0.00775061	0.315401	6.83476	6	0.164685	0.198426	6.74941	8	0.0102264	0.579756	6.75837	8	0.0218003	0.198482	6.52901	8	0.00265878	0.0157303	0.580192	7.19637	8	0.00766266	0.0313021	0.413893	6.72514	8	0.00497918	0.675657	7.14072	8
42	MT002428	Homeodomain-related-5prime partial AC140027.11 1-1744 E EGN_Mt060719 20060801	AT1G25550.1(%LS=52,1e-25)	myb family transcription factor			0.0639115	0.227446	5.19614	6	0.0454624	0.773687	5.51556	5	0.0222857	0.493283	5.85646	2	0.00707105	1.68952	5.99741	7	0.439714	0.565269	0.10959	5.35312	5	0.436689	0.562688	0.105093	5.34202	7	0.889853	-0.0244342	5.36506	7
42	MT005520	Homeodomain-related-5prime partial AC140027.11 1-1744 E EGN_Mt060719 20060801	AT1G25550.1(%LS=52,1e-25)	myb family transcription factor			0.158052	0.331084	6.21049	7	0.0146716	0.832855	6.15982	6	0.199189	0.280139	6.14437	8	0.00619778	1.78852	6.60938	8	0.784969	0.850921	0.0387957	6.46242	7	0.84875	0.89749	0.0313156	5.88159	7	0.525397	0.135068	6.13118	5
42	MT015344	Homeodomain-related;	AT1G74840.1(%LS=87,4e-59)	myb family transcription factor			0.373451	0.0839585	7.06062	4	0.00170893	0.664781	7.66692	6	0.000222833	0.770618	7.52433	8	0.168815	0.222996	7.39224	4	0.349465	0.475931	0.0556541	7.67533	8	0.0930189	0.184894	0.105203	7.13046	5	0.05783	-0.229469	7.42612	8
42	MT007392	Homeodomain-related;	AT1G74840.1(%LS=96,5e-60)	myb family transcription factor			0.708515	0.0442229	6.94846	7	0.00229142	0.66428	7.54356	7	0.000188618	0.731848	7.26099	8	0.0411079	0.253442	6.99483	8	0.140196	0.243423	0.108612	6.9192	8	0.949142	0.965073	-0.00687858	6.9278	7	0.0120959	-0.312611	6.92776	8
42	MT016301	Homeodomain-related AC148755.6 46308-44851 E EGN_Mt060719 20060801	AT2G16720.1(%LS=34,3e-38)	myb family transcription factor	sp:Q9SZP1:MYB4_ARATH(%LS=32,4e-37)	Transcription repressor MYB4 Myb-related protein	0.239383	0.777637	6.73827	5	0.00971418	2.05289	8.04567	7	0.0109538	1.23712	7.94056	8	0.0335387	1.58229	7.95754	8	2.88192e-06	0.000510269	1.57147	9.28011	7	0.0171437	0.0549228	1.45723	7.74357	7	0.058845	0.924998	7.93778	8
42	MT000679	Homeodomain-related CT573077.2 99234-97730 F EGN_Mt060719 20060801	AT5G67300.1(%LS=99,5e-80)	myb family transcription factor	sp:Q08759:MYB_XENLA(%LS=35,9e-35)	Myb protein	0.0189431	0.573236	7.27639	8	0.00495974	0.419554	7.04887	7	0.496365	0.0287121	6.77758	8	0.0855144	0.477635	6.94537	7	0.000309599	0.00492703	0.5895	7.26548	8	3.87644e-06	0.00027565	0.84944	7.20612	8	0.000416079	0.880269	7.29099	8
42	MT014860	Homeodomain-related;	AT2G31180.1(%LS=74,2e-48)	myb family transcription factor (MYB14)	sp:Q7XBH4:MYB4_ORYSA(%LS=96,4e-45)	Myb-related protein	0.0607066	1.2161	5.98754	5	0.209465	1.92684	6.28225	3	0.0050088	1.08493	6.14325	7	0.330129	0.68257	6.09262	5	0.0368138	0.0918091	1.42014	7.12574	6	0.000618872	0.00568234	1.81157	6.33745	6	0.0015612	2.27393	7.02593	8
42	MT014600	Homeodomain-related;	AT2G31180.1(%LS=79,2e-48)	myb family transcription factor (MYB14)	sp:Q7XBH4:MYB4_ORYSA(%LS=82,4e-44)	#E# PM=12447439;14675437; Myb-related protein Myb4 OsMyb4 Transcription factor RLTR1 DNA-binding Nuclear protein Transcription Transcription regulation	0.480834	0.636244	6.34021	2	0.208257	0.370849	6.08364	5	0.00253516	0.600295	6.15724	5	0.733932	0.057199	5.85451	6	0.0390061	0.0956474	0.706999	6.649	7	0.00483067	0.0227006	0.725374	5.97129	7	0.0864634	1.32781	6.55524	6
42	MT016122	Homeodomain-related AC182741.6 8063-9751 F EGN_Mt060719 20060801	AT5G57620.1(%LS=86,2e-53)	myb family transcription factor (MYB36)	sp:P20025:MYB38_MAIZE(%LS=32,4e-21)	#E# PM=2664447; Myb-related protein Zm38 DNA-binding Nuclear protein Repeat Transcription Transcription regulation	0.0380365	0.381097	5.27638	6	0.0074525	0.320857	5.25721	8	0.0350376	0.296223	5.44967	5	0.202059	0.106065	5.1218	7	0.00107144	0.0092302	0.596531	5.48806	6	0.0614071	0.136769	0.365185	5.16417	4	0.933575	-0.00749575	5.15001	8
42	MT009958	Homeodomain-related;	AT2G36890.1(%LS=66,8e-61)	myb family transcription factor (MYB38)	sp:Q7XBH4:MYB4_ORYSA(%LS=75,1e-40)	Myb-related protein	0.00906089	-0.341607	6.19551	6	0.00632406	-0.385247	5.92413	6	0.00105958	-0.697606	5.67368	7	0.0514516	-0.484476	5.76111	7	0.0120729	0.0419887	-0.275406	5.91924	7	0.0103364	0.03875	-0.531766	5.70798	6	0.041705	-0.127173	6.17091	8
42	MT016241	Homeodomain-related;	AT3G46130.1(%LS=32,3e-34)	myb family transcription factor (MYB48)	sp:Q9LX82:MYB48_ARATH(%LS=32,1e-33)	#E# PM=11597504;16531467; Transcription factor MYB48 Myb-related protein 48 AtMYB48 Alternative splicing DNA-binding Nuclear protein Repeat Transcription Transcription regulatio	0.22394	-0.275583	5.71383	3	0.00406403	-0.806207	6.02855	5	0.00167641	-0.392527	5.9092	7	0.0629847	-0.469658	5.81907	6	0.00238268	0.0146993	-0.417314	6.11219	7	0.00311222	0.0168457	-0.550152	5.82618	7	0.322765	-0.167	6.37445	7
42	MT014517	Homeodomain-related;	AT3G46130.1(%LS=88,2e-64)	myb family transcription factor (MYB48)	sp:Q9LX82:MYB48_ARATH(%LS=88,1e-63)	#E# PM=11597504;16531467; Transcription factor MYB48 Myb-related protein 48 AtMYB48 Alternative splicing DNA-binding Nuclear protein Repeat Transcription Transcription regulatio	0.174687	-0.247055	6.01993	7	0.568368	-0.184758	6.71115	5	0.0700186	-0.336251	6.41449	5	0.0289313	-0.400704	6.23923	6	0.0525567	0.118725	0.226214	6.79913	6	0.00290429	0.0160581	-0.419771	6.28139	5	0.0074076	0.770872	6.79629	8
42	MT016355	Homeodomain-related;	AT5G65790.1(%LS=46,3e-70)	myb family transcription factor (MYB68)	sp:Q7XBH4:MYB4_ORYSA(%LS=45,3e-42)	#E# PM=12447439;14675437; Myb-related protein Myb4 OsMyb4 Transcription factor RLTR1 DNA-binding Nuclear protein Transcription Transcription regulation	0.218943	-0.215814	13.0516	7	0.00771446	-1.08853	12.8255	7	0.0537176	-0.430393	13.7335	6	0.0238832	-1.18568	12.6279	7	0.00348312	0.0185893	-0.661721	12.4744	3	0.13604	0.243559	-0.650457	13.3311	5	0.646283	-0.106256	13.0496	4
42	MT016319	Homeodomain-related CR954195.2 66147-67773 E EGN_Mt060719 20060801	AT5G16770.2(%LS=27,6e-42)	myb family transcription factor (MYB9)	sp:Q7XBH4:MYB4_ORYSA(%LS=34,2e-33)	#E# PM=12447439;14675437; Myb-related protein Myb4 OsMyb4 Transcription factor RLTR1 DNA-binding Nuclear protein Transcription Transcription regulation	0.404247	0.598094	5.94863	6	0.030943	2.01714	6.84002	7	0.0449969	0.78124	6.70286	7	0.053362	1.73938	7.13767	8	0.000165277	0.00352381	1.6003	8.10174	6	0.0452288	0.109503	1.22065	6.4629	8	0.539299	0.393082	6.84716	6
42	MT003413	Homeodomain-related CR956399.4 7015-7778 F EGN_Mt060719 20060801	AT2G23290.1(%LS=41,9e-49)	myb family transcription factor chr2:9911867-9913000	sp:P52551:MYBB_XENLA(%LS=16,9e-34)	#E# PM=1606020;10187816; Myb-related protein B B-Myb Myb-related protein 1 XMYB1 DNA-binding Nuclear protein Repeat Transcription Transcription regulation	0.0484687	0.27531	7.15964	7	0.0751275	0.462252	6.83452	6	0.134119	0.271776	6.70719	7	0.591823	0.116737	6.65273	5	3.71181e-05	0.00176588	0.690267	7.11268	8	0.0418545	0.103552	0.554181	6.98268	7	0.272747	0.250639	7.18021	8
42	MT012817	Homeodomain-related;	AT2G46830.1(%LS=9,4e-25)	myb-related transcription factor (CCA1)	sp:Q6NRZ0:RCOR2_XENLA(%LS=15,2e-04)	REST corepressor 2 Coiled coil Nuclear protein	0.0236527	0.547846	5.59074	6	0.092986	0.964259	5.52317	7	0.000753281	1.84561	6.31485	8	0.433379	-0.109245	5.12238	7	0.0215055	0.0627535	1.59091	5.93743	5	0.0114385	0.0415404	1.02063	5.64125	5	0.0343681	1.0075	5.56429	6
42	MT004235	Homeodomain-related CR931807.1 15275-16110 E EGN_Mt060719 20060801	AT2G23760.3(%LS=23,8e-20)	similar to BEL1-like homeobox 2 protein (BLH2) [Arabidopsis thaliana] (TAIR:At4g36870.1); similar to BEL1-related homeotic protein 13 [Solanum tuberosum] (GB:AAN03623.1); contains InterPro domain POX (InterPro:IPR006563); contains InterPro domain Homeobox	sp:P48731:ATH1_ARATH(%LS=8,4e-07)	Homeobox protein	0.0911867	0.704135	13.6022	4	7.51695e-06	2.19006	13.331	5	0.00196802	2.1461	12.5368	5	0.0651109	2.02267	12.9285	5	0.0771909	0.156824	1.92743	13.1784	2	0.000173966	0.00258041	2.26461	12.8345	5	0.315692	0.434622	13.6572	4
42	MT004882	Homeodomain-related CT571261.1 96738-102559 F EGN_Mt060719 20060801	AT2G02820.2(%LS=33,2e-21)	similar to myb family transcription factor (MYB115) [Arabidopsis thaliana] (TAIR:At5g40360.1); similar to putative Myb-like DNA-binding protein [Solanum demissum] (GB:AAT40484.1); contains InterPro domain Myb DNA-binding domain (InterPro:IPR001005) chr2:8			0.336198	0.355552	10.2696	7	8.49892e-05	2.02351	11.1427	8	0.00338481	1.14053	9.78365	8	0.0406905	1.77327	10.6738	8	5.06997e-05	0.00202483	1.54907	11.1363	6	0.00367449	0.0188864	1.36548	10.0638	6	0.445592	0.263366	10.7228	7
42	MT009913	Homeodomain-related CT571261.1 96738-102559 F EGN_Mt060719 20060801	AT2G02820.2(%LS=33,2e-21)	similar to myb family transcription factor (MYB115) [Arabidopsis thaliana] (TAIR:At5g40360.1); similar to putative Myb-like DNA-binding protein [Solanum demissum] (GB:AAT40484.1); contains InterPro domain Myb DNA-binding domain (InterPro:IPR001005) chr2:8			0.0392041	-0.586161	5.76749	5	0.0214978	-0.65976	5.85889	6	0.0143302	-0.641047	5.77642	5	0.0780844	-0.602314	5.74786	5	0.0014974	0.0111896	-0.564333	6.03112	7	0.000450896	0.00463082	-0.72475	5.93465	5	0.69976	0.06663	6.22345	7
42	MT004920	Homeodomain-related;	AT2G38300.1(%LS=30,3e-32)	similar to myb family transcription factor [Arabidopsis thaliana] (TAIR:At2g40260.1); similar to myb family transcription factor-like [Oryza sativa (japonica cultivar-group)] (GB:BAD28879.1); contains InterPro domain Myb DNA-binding domain (InterPro:IPR00	sp:Q700D9:MYBF_ARATH(%LS=37,2e-22)	Putative Myb family transcription factor At1g14600 Activator DNA-binding Nuclear protein	0.0558303	-0.348256	5.24481	4	0.00314968	-0.60951	5.59871	6	0.0237139	-0.291362	5.52451	7	0.0694568	-0.239078	5.52962	6	0.0135116	0.0453879	-0.509737	5.71732	6	0.0130405	0.0454139	-0.582105	5.39156	5	0.150183	-0.196902	5.9468	7
42	MT016276	Homeodomain-related;	AT1G76880.1(%LS=28,4e-48)	trihelix DNA-binding protein	sp:Q02817:MUC2_HUMAN(%LS=1,1e-08)	Mucin-2 precursor Intestinal mucin-2 Glycoprotein Repeat Signal	0.0218902	-0.546416	6.78757	7	0.000759376	-0.758115	6.99234	8	0.00206716	-1.02526	6.95557	8	0.0892188	-0.380314	6.8474	8	4.82435e-05	0.00198369	-0.788193	7.45704	8	3.72255e-06	0.000273632	-0.93609	6.97257	6	0.119978	-0.211136	7.44475	8
44	MT014003	Hydroxymethylglutaryl-coenzyme A reductase CR955012.2 35721-32407 F EGN_Mt060719 20060801	AT1G76490.1(%LS=46,1e-98)	similar to 3-hydroxy-3-methylglutaryl-CoA reductase 2 / HMG-CoA reductase 2 (HMGR2) [Arabidopsis thaliana] (TAIR:At2g17370.1); similar to 3-hydroxy-3-methylglutaryl coenzyme A reductase [Hevea brasiliensis] (GB:AAU08214.1); similar to HMG-CoA reductase [C	sp:Q9XEL8:HMDH2_CAPAN(%LS=57,1e-101)	3-hydroxy-3-methylglutaryl-coenzyme A reductase 2 1.1.1.34 HMG- CoA reductase 2 Endoplasmic reticulum Glycoprotein Isoprene biosynthesis Membrane NADP Oxidoreductase Transme	0.00475356	1.12614	6.62002	7	0.0178309	0.479001	6.11782	6	0.0964385	0.335969	6.09835	5	0.384012	-0.111005	5.78689	4	0.000896896	0.00834603	0.80931	6.48587	8	0.000392054	0.00423733	0.673415	6.11057	6	0.00258032	0.810499	6.49023	6
44	MT002231	Hydroxymethylglutaryl-coenzyme A reductase CR955012.2 35721-32407 F EGN_Mt060719 20060801	AT1G76490.1(%LS=46,1e-98)	similar to 3-hydroxy-3-methylglutaryl-CoA reductase 2 / HMG-CoA reductase 2 (HMGR2) [Arabidopsis thaliana] (TAIR:At2g17370.1); similar to 3-hydroxy-3-methylglutaryl coenzyme A reductase [Hevea brasiliensis] (GB:AAU08214.1); similar to HMG-CoA reductase [C	sp:Q9XEL8:HMDH2_CAPAN(%LS=57,1e-101)	3-hydroxy-3-methylglutaryl-coenzyme A reductase 2 1.1.1.34 HMG- CoA reductase 2 Endoplasmic reticulum Glycoprotein Isoprene biosynthesis Membrane NADP Oxidoreductase Transme	0.0135441	1.28478	8.05819	5	0.034669	0.5465	7.66465	8	0.0172275	0.572353	7.19635	7	0.926897	0.0166583	7.30867	6	0.00562066	0.0251761	1.003	8.27985	8	0.0025739	0.014845	0.742722	7.47042	7	0.00061323	1.5479	8.25098	8
44	MT009665	Hydroxymethylglutaryl-coenzyme A reductase CR954186.2 10647-6939 E EGN_Mt060719 20060801	AT1G76490.1(%LS=52,1e-123)	similar to 3-hydroxy-3-methylglutaryl-CoA reductase 2 / HMG-CoA reductase 2 (HMGR2) [Arabidopsis thaliana] (TAIR:At2g17370.1); similar to 3-hydroxy-3-methylglutaryl coenzyme A reductase [Hevea brasiliensis] (GB:AAU08214.1); similar to HMG-CoA reductase [C	sp:P14891:HMDH1_ARATH(%LS=55,1e-121)	3-hydroxy-3-methylglutaryl-coenzyme A reductase 1 1.1.1.34 HMG- CoA reductase 1 HMGR1 Direct protein	0.0123073	-0.284677	7.15417	7	0.000115565	-0.67655	7.41825	8	0.0186658	-0.27507	7.02829	6	0.0193554	-0.626254	7.02506	8	0.0372627	0.0925965	-0.314402	7.35882	8	0.0207294	0.0629328	-0.388087	7.09317	7	0.0127013	-0.562101	7.24792	7
44	MT007483	Hydroxymethylglutaryl-coenzyme A reductase AC151425.22 121430-117782 F EGN_Mt060719 20060801	AT1G76490.1(%LS=52,3e-99)	similar to 3-hydroxy-3-methylglutaryl-CoA reductase 2 / HMG-CoA reductase 2 (HMGR2) [Arabidopsis thaliana] (TAIR:At2g17370.1); similar to 3-hydroxy-3-methylglutaryl coenzyme A reductase [Hevea brasiliensis] (GB:AAU08214.1); similar to HMG-CoA reductase [C	sp:P48020:HMDH1_SOLTU(%LS=58,1e-102)	3-hydroxy-3-methylglutaryl-coenzyme A reductase 1 1.1.1.34 HMG- CoA reductase 1 HMGR1 HMGR Endoplasmic reticulum Glycoprotein Isoprene biosynthesis Membrane NADP	0.0282374	-0.256425	9.59825	7	0.000745732	-0.999512	9.34104	8	0.00430968	-1.15654	8.6507	8	0.0677686	-0.750701	8.98527	7	0.0207066	0.0610627	-0.167615	9.74057	7	0.000578824	0.00544523	-0.736375	9.24149	8	0.19821	0.4479	9.91132	5
44	MT013273	Hydroxymethylglutaryl-coenzyme A reductase AC151425.22 121430-117782 F EGN_Mt060719 20060801	AT1G76490.1(%LS=52,3e-99)	similar to 3-hydroxy-3-methylglutaryl-CoA reductase 2 / HMG-CoA reductase 2 (HMGR2) [Arabidopsis thaliana] (TAIR:At2g17370.1); similar to 3-hydroxy-3-methylglutaryl coenzyme A reductase [Hevea brasiliensis] (GB:AAU08214.1); similar to HMG-CoA reductase [C	sp:P48020:HMDH1_SOLTU(%LS=58,1e-102)	3-hydroxy-3-methylglutaryl-coenzyme A reductase 1 1.1.1.34 HMG- CoA reductase 1 HMGR1 HMGR Endoplasmic reticulum Glycoprotein Isoprene biosynthesis Membrane NADP	0.749217	0.0435673	9.47015	8	0.000165686	-0.882133	8.80513	8	0.000711593	-0.842825	8.67315	8	0.0290266	-1.0432	8.51569	7	0.586408	0.696018	0.0547869	9.10656	8	0.0154428	0.0510182	-0.274837	8.76843	5	0.0209336	0.574551	9.43158	8
44	MT014274	Hydroxymethylglutaryl-coenzyme A reductase;	AT1G76490.1(%LS=82,0.0)	similar to 3-hydroxy-3-methylglutaryl-CoA reductase 2 / HMG-CoA reductase 2 (HMGR2) [Arabidopsis thaliana] (TAIR:At2g17370.1); similar to 3-hydroxy-3-methylglutaryl coenzyme A reductase [Hevea brasiliensis] (GB:AAU08214.1); similar to HMG-CoA reductase [C	sp:P29057:HMDH1_HEVBR(%LS=94,0.0)	3-hydroxy-3-methylglutaryl-coenzyme A reductase 1 1.1.1.34 HMG- CoA reductase 1 Endoplasmic reticulum Glycoprotein Isoprene biosynthesis Membrane NADP Oxidoreduc	0.00337225	1.38103	7.76429	7	0.234685	0.611375	7.53634	3	0.00149812	1.05752	7.39743	7	0.371659	0.306314	7.48692	4	0.109549	0.203359	0.955974	8.92608	7	9.13074e-07	0.000125136	1.30939	7.43269	8	0.008196	1.65218	8.30775	7
44	MT014275	Hydroxymethylglutaryl-coenzyme A reductase;	AT1G76490.1(%LS=83,0.0)	similar to 3-hydroxy-3-methylglutaryl-CoA reductase 2 / HMG-CoA reductase 2 (HMGR2) [Arabidopsis thaliana] (TAIR:At2g17370.1); similar to 3-hydroxy-3-methylglutaryl coenzyme A reductase [Hevea brasiliensis] (GB:AAU08214.1); similar to HMG-CoA reductase [C	sp:P29057:HMDH1_HEVBR(%LS=98,0.0)	3-hydroxy-3-methylglutaryl-coenzyme A reductase 1 1.1.1.34 HMG- CoA reductase 1 Endoplasmic reticulum Glycoprotein Isoprene biosynthesis Membrane NADP Oxidoreduc	0.00599761	0.91427	6.80819	6	0.0776214	0.292178	6.43605	7	0.0685352	0.48518	6.68642	7	0.236518	0.183755	6.28543	5	0.0801426	0.161251	0.818315	7.55347	7	0.00660435	0.0281552	0.808111	6.577	5	0.00136869	1.45489	7.1749	8
45	MT000229	Patatin AC167957.19 2253-6476 F EGN_Mt060719 20060801	AT2G26560.1(%LS=30,4e-40)	patatin	sp:P11768:PAT3_SOLTU(%LS=27,4e-26)	Patatin class 1 precursor Patatin class I Potato tuber protein	0.0257789	-0.444938	6.55641	6	0.00357049	-0.519727	6.44924	6	0.0872172	0.191852	6.90082	4	0.0612329	-0.183407	6.58592	6	0.000803567	0.00786654	0.384339	7.15412	8	0.150675	0.262357	-0.16237	6.64939	6	0.00139956	0.974443	7.32689	8
45	MT008036	Patatin; Serine/threonine protein kinase, active site CT025843.1 96087-93087 F EGN_Mt060719 20060801	AT4G37070.1(%LS=32,1e-28)	patatin	sp:P11768:PAT3_SOLTU(%LS=29,2e-21)	Patatin class 1 precursor Patatin class I Potato tuber protein	0.402715	0.467276	7.35787	6	0.913947	0.0449774	7.31747	6	0.15773	0.173558	6.84794	6	0.382843	0.305967	7.42512	5	0.078737	0.159171	0.571341	8.64377	6	0.0694043	0.149773	0.240739	7.10406	7	0.0024159	2.1627	8.6131	4
45	MT010816	Patatin;	AT5G43590.1(%LS=54,1e-55)	patatin	sp:P07745:PAT0_SOLTU(%LS=53,4e-44)	Patatin precursor Potato tuber protein	0.106462	0.798248	5.55932	7	0.532742	0.162307	5.22693	6	0.948852	-0.0157681	5.25964	4	0.950922	0.0104627	5.2393	5	0.645417	0.744873	0.0482055	5.19875	6	0.0352556	0.0917242	0.325726	5.17168	7	0.000836789	1.10507	5.82181	7
45	MT012264	Patatin AC153430.12 4176-6051 E EGN_Mt060719 20060801	AT3G54950.1(%LS=41,1e-81)	patatin-related	sp:P15478:PAT5_SOLTU(%LS=45,1e-07)	#E# Patatin T5 precursor Potato tuber protein Glycoprotein Hydrolase Signal Storage protein	0.00257303	1.09435	9.97938	7	0.83863	-0.0485651	10.3691	8	0.016136	0.617563	9.5935	7	0.564444	-0.138678	9.26391	7	0.402491	0.528903	0.158664	10.3139	8	0.201157	0.322221	0.237575	9.80478	8	0.00921697	-0.398566	10.2482	8
45	MT000147	Patatin; TonB box, N-terminal;	AT3G54950.1(%LS=61,1e-79)	patatin-related	sp:P15478:PAT5_SOLTU(%LS=60,4e-17)	Patatin T5 precursor Potato tuber protein	0.0477772	-0.178826	6.57021	7	0.00120246	-0.628849	6.58664	8	0.0178849	-0.530577	6.8414	5	0.208783	-0.091085	6.50644	6	2.2971e-05	0.00145257	-0.470509	7.13234	7	3.31285e-05	0.00097669	-0.682207	6.36478	7	0.717517	-0.0640234	6.89085	8
46	MT006024	Pathogenesis-related transcriptional factor and ERF;	AT4G25470.1(%LS=89,1e-50)	encodes a member of the DREB subfamily A-1 of ERF/AP2 transcription factor family (CBF2). The protein contains one AP2 domain. There are six members in this subfamily	sp:Q9SYS6:DRE1C_ARATH(%LS=89,7e-50)	Dehydration-responsive element-binding protein	0.00441335	0.614643	5.71051	6	0.0707746	0.453873	5.38943	6	0.00183442	1.14614	5.87235	7	0.0759085	0.172619	5.43757	7	0.00161523	0.0117587	1.00302	5.86913	6	0.00047586	0.00479879	0.475982	5.49714	7	0.00370595	1.26633	6.41323	7
46	MT009499	Pathogenesis-related transcriptional factor and ERF;	AT4G25480.1(%LS=98,7e-50)	encodes a member of the DREB subfamily A-1 of ERF/AP2 transcription factor family (CBF3). The protein contains one AP2 domain. There are six members in this subfamily	sp:Q9M0L0:DRE1A_ARATH(%LS=98,4e-49)	Dehydration-responsive element-binding protein	0.0432076	0.287567	5.20319	5	0.0263246	0.552239	5.18666	7	0.00163862	1.27895	5.88851	8	0.106234	0.16819	5.10948	8	8.01581e-05	0.00247349	1.10693	5.55287	8	0.000462739	0.00471187	0.540046	5.2475	8	0.00117443	1.16351	5.68217	6
46	MT016146	Pathogenesis-related transcriptional factor and ERF;	AT5G51990.1(%LS=82,9e-47)	encodes a member of the DREB subfamily A-1 of ERF/AP2 transcription factor family (CBF4). The protein contains one AP2 domain. There are six members in this subfamily	sp:Q9FJ93:DRE1D_ARATH(%LS=82,5e-46)	Dehydration-responsive element-binding protein	0.186778	0.265625	5.07471	4	0.0358707	0.465597	5.19467	6	0.0050088	1.09696	5.82715	7	0.272303	0.159958	5.06047	7	2.47826e-05	0.00150232	1.14871	5.60687	8	0.00113324	0.00853117	0.583189	5.16962	6	0.0437231	1.02972	5.75396	8
46	MT001772	Pathogenesis-related transcriptional factor and ERF AC160842.22 219359-220403 E EGN_Mt060719 20060801	AT1G01250.1(%LS=47,9e-27)	encodes a member of the DREB subfamily A-4 of ERF/AP2 transcription factor family. The protein contains one AP2 domain. There are 17 members in this subfamily including TINY. chr1:104491-105324 REVERSE	sp:Q39127:TINY_ARATH(%LS=49,1e-23)	Transcriptional factor TINY Activator DNA-binding Nuclear protein	0.0510351	0.936645	5.76184	5	0.0033772	1.23668	5.88265	4	0.0038113	0.997816	5.83454	7	0.0201041	1.19458	5.84041	7	0.000143369	0.00330417	1.6059	6.06472	8	0.00356443	0.0184873	1.01762	5.71613	6	0.00968094	0.973118	6.03916	6
46	MT002055	Pathogenesis-related transcriptional factor and ERF AC137824.25 17041-15958 F EGN_Mt060719 20060801	AT4G36900.1(%LS=77,4e-39)	encodes a member of the DREB subfamily A-5 of ERF/AP2 transcription factor family (RAP2.10). The protein contains one AP2 domain. There are 16 members in this subfamily including RAP2.9 and RAP2.1. chr4:17388811-17389834 FORWARD	sp:Q39127:TINY_ARATH(%LS=37,2e-17)	Transcriptional factor TINY Activator DNA-binding Nuclear protein	0.0799486	-0.312136	6.24924	4	0.0200666	-0.357648	6.21059	7	0.00283704	-0.612512	6.00684	8	0.270062	0.339865	6.63237	4	0.000120233	0.00304286	-0.450672	6.40872	8	0.008373	0.0333405	-0.427735	6.19497	6	0.250584	0.169929	6.57181	8
46	MT006190	Pathogenesis-related transcriptional factor and ERF; Ribosomal protein S12/S23 AC174289.11 49883-50762 F EGN_Mt060719 20060801	AT1G19210.1(%LS=100,1e-39)	encodes a member of the DREB subfamily A-5 of ERF/AP2 transcription factor family. The protein contains one AP2 domain. There are 15 members in this subfamily including RAP2.1	sp:Q39127:TINY_ARATH(%LS=80,1e-15)	Transcriptional factor TINY Activator DNA-binding Nuclear protein	0.0360378	0.374338	5.17056	4	0.00242836	1.23074	5.64205	7	0.0198047	0.729413	5.43982	6	0.287994	0.131664	5.05854	3	0.00525747	0.0240541	0.804725	5.5921	7	0.000711791	0.00626918	0.760736	5.38189	8	0.00167582	1.11066	5.65019	7
46	MT001896	Pathogenesis-related transcriptional factor and ERF AC155157.1 81098-82124 F EGN_Mt060719 20060801	AT3G15210.1(%LS=90,1e-34)	Encodes a member of the ERF (ethylene response factor) subfamily B-1 of ERF/AP2 transcription factor family (ATERF-4). The protein contains one AP2 domain. Acts as a negative regulator of JA-responsive defense gene expression and resistance to the necrotr	sp:Q40477:ERF4_TOBAC(%LS=94,5e-42)	Ethylene-responsive transcription factor 4 Ethylene-responsive element-binding factor 4 homolog EREBP-3 NtERF3 DNA-binding Ethylene signaling pathway Nu	0.00283788	1.47704	10.286	5	0.00607181	0.66181	9.76956	7	0.0107119	0.601491	8.71865	7	0.071354	0.598419	9.08422	7	4.96578e-06	0.000657673	1.16777	10.1997	8	1.57813e-05	0.000654971	0.711945	9.05997	8	0.0480169	0.450599	9.7933	7
46	MT000719	Pathogenesis-related transcriptional factor and ERF;	AT3G15210.1(%LS=98,1e-45)	Encodes a member of the ERF (ethylene response factor) subfamily B-1 of ERF/AP2 transcription factor family (ATERF-4). The protein contains one AP2 domain. Acts as a negative regulator of JA-responsive defense gene expression and resistance to the necrotr	sp:O80340:ERF4_ARATH(%LS=98,6e-45)	Ethylene-responsive transcription factor 4 Ethylene-responsive element-binding factor 4 Related to APETALA-2 protein	0.00479349	1.19552	7.41778	7	0.00128478	1.77917	7.88951	7	0.000181023	1.23783	7.39853	8	0.146717	0.90538	7.37514	6	0.00390219	0.0199181	1.39496	7.61598	5	0.000274773	0.00341831	1.19609	6.72582	4	0.00358799	2.24426	8.0974	8
46	MT010677	Pathogenesis-related transcriptional factor and ERF;	AT3G20310.1(%LS=34,1e-30)	Encodes a member of the ERF (ethylene response factor) subfamily B-1 of ERF/AP2 transcription factor family (ATERF-7). The protein contains one AP2 domain. Phosphorylated by PKS3 in vitro. Involved in ABA-mediated responses. Acts as a repressor of GCC box	sp:Q9LDE4:ERF7_ARATH(%LS=34,5e-30)	#E# PM=10819329;14593172; Ethylene-responsive transcription factor 7 Ethylene-responsive element-binding factor 7 EREBP-7 AtERF7 DNA-binding Ethylene signaling pathway Nuclear p	0.0504955	0.695919	7.59496	8	0.0236672	2.06275	8.36776	8	0.0562763	0.417363	7.65231	8	0.0662195	1.68165	8.50722	8	0.000102698	0.00280695	1.17342	8.43135	7	0.00467935	0.0222396	1.46102	7.88776	8	0.0722467	0.954204	8.12798	8
46	MT000060	Pathogenesis-related transcriptional factor and ERF AC151527.13 50055-48937 F EGN_Mt060719 20060801	AT5G44210.1(%LS=84,1e-39)	encodes a member of the ERF (ethylene response factor) subfamily B-1 of ERF/AP2 transcription factor family (ATERF-9). The protein contains one AP2 domain. There are 15 members in this subfamily including ATERF-3	sp:Q40477:ERF4_TOBAC(%LS=100,3e-40)	Ethylene-responsive transcription factor 4 Ethylene-responsive element-binding factor 4 homolog EREBP-3 NtERF3 DNA-binding Ethylene signaling pathway Nu	0.0225019	1.39083	6.30597	6	0.0122572	1.19644	5.97932	6	0.00480946	0.887885	6.03157	6	0.356465	0.552129	5.62111	3	0.012436	0.0429204	0.847017	5.87342	7	0.000563974	0.00534864	0.756538	5.73203	7	0.0159765	0.986903	6.00951	7
46	MT010468	Pathogenesis-related transcriptional factor and ERF;	AT1G28360.1(%LS=99,2e-37)	encodes a member of the ERF (ethylene response factor) subfamily B-1 of ERF/AP2 transcription factor family (ERF12). The protein contains one AP2 domain. There are 15 members in this subfamily including ATERF-3	sp:Q94ID6:ERF12_ARATH(%LS=99,1e-36)	#E# PM=11487705;11130712; Ethylene-responsive transcription factor 12 Ethylene-responsive element-binding factor 12 EREBP-12 AtERF12 DNA-binding Ethylene signaling pathway Nucle	0.0782023	0.473623	8.30828	8	0.00693399	0.62791	7.53581	8	0.0367437	0.347337	7.46827	8	0.157831	0.361965	7.55636	7	0.0438075	0.103881	0.409531	7.34591	8	0.0121542	0.0432838	0.50495	8.1779	8	0.374182	0.294732	8.16017	6
46	MT007188	Pathogenesis-related transcriptional factor and ERF;	AT3G14230.3(%LS=100,3e-68)	encodes a member of the ERF (ethylene response factor) subfamily B-2 of ERF/AP2 transcription factor family (RAP2.2). The protein contains one AP2 domain. There are 5 members in this subfamily including RAP2.2 AND RAP2.12. chr3:4737153-4739143	sp:Q6K7E6:ERF1_ORYSA(%LS=98,6e-55)	#E# PM=12913152; Ethylene-responsive transcription factor 1 Ethylene-responsive element-binding factor 1 EREBP-1 OsEREBP1 Activator DNA-binding Nuclear protein Phosphorylation P	0.031564	-0.93496	9.28466	8	0.000904311	-0.647189	10.3302	6	0.101264	-0.313069	6.90958	7	0.0391739	-0.457768	7.96113	6	0.00934395	0.0352515	-0.490664	8.77464	8	0.0682864	0.147991	-0.921798	8.59115	4	0.932633	-0.0119375	9.33137	8
46	MT007186	Pathogenesis-related transcriptional factor and ERF AC151460.34 49362-46284 E EGN_Mt060719 20060801	AT3G14230.2(%LS=76,2e-52)	encodes a member of the ERF (ethylene response factor) subfamily B-2 of ERF/AP2 transcription factor family (RAP2.2). The protein contains one AP2 domain. There are 5 members in this subfamily including RAP2.2 AND RAP2.12. chr3:4737153-4739143 REVERSE	sp:Q6K7E6:ERF1_ORYSA(%LS=69,2e-47)	Ethylene-responsive transcription factor 1 Ethylene-responsive element-binding factor 1 EREBP-1 OsEREBP1 Activator DNA-binding Nuclear protein	0.0389331	0.308872	7.27654	7	0.606478	0.0709624	6.7628	8	0.00169837	0.414501	7.14492	8	0.080394	0.181411	6.75043	6	3.20089e-05	0.00165436	0.49394	7.33341	8	0.00802835	0.0323377	0.329983	7.04358	5	4.16655e-05	0.902281	7.22992	7
46	MT015261	Pathogenesis-related transcriptional factor and ERF;	AT3G14230.3(%LS=100,3e-68)	encodes a member of the ERF (ethylene response factor) subfamily B-2 of ERF/AP2 transcription factor family (RAP2.2). The protein contains one AP2 domain. There are 5 members in this subfamily including RAP2.2 AND RAP2.12. chr3:4737153-4739143 REVERSE	sp:Q6K7E6:ERF1_ORYSA(%LS=98,6e-55)	Ethylene-responsive transcription factor 1 Ethylene-responsive element-binding factor 1 EREBP-1 OsEREBP1 Activator DNA-binding Nuclear protein	0.0134351	0.240746	8.17202	7	0.0900774	-0.106217	7.75607	8	0.00471193	0.489765	7.83305	8	0.47754	0.0725147	7.67072	8	9.12482e-06	0.000940307	0.525129	8.09971	8	0.185755	0.304821	0.119543	8.01196	8	0.000443941	0.858841	7.79881	8
46	MT007007	Pathogenesis-related transcriptional factor and ERF;	AT3G16770.1(%LS=81,2e-35)	Encodes a member of the ERF (ethylene response factor) subfamily B-2 of the plant specific ERF/AP2 transcription factor family (RAP2.3). The protein contains one AP2 domain. There are 5 members in this subfamily including RAP2.2 AND RAP2.12.It is localize	sp:P42736:AP23_ARATH(%LS=81,9e-35)	#E# PM=9192694;10819329; AP2 domain transcription factor RAP2.3 Related to AP2 protein 3 Cadmium-induced protein AS30 Cadmium DNA-binding Nuclear protein Transcription Transcrip	0.220161	-0.303325	7.32848	6	0.0299713	-0.31061	6.89992	5	0.0250446	-0.236735	6.68553	8	0.0341193	-0.445489	6.81164	7	0.604367	0.711265	-0.0477602	7.12392	6	0.000343839	0.00392401	-0.624704	6.70541	8	0.735665	-0.0352102	7.48256	7
46	MT007576	Pathogenesis-related transcriptional factor and ERF AC153643.22 91012-92358 F EGN_Mt060719 20060801	AT5G47220.1(%LS=100,7e-62)	Encodes a member of the ERF (ethylene response factor) subfamily B-3 of ERF/AP2 transcription factor family (ATERF-2). The protein contains one AP2 domain. Functions as activator of GCC box##dependent transcription. Positive regulator of JA-responsive def	sp:O80337:ERF1A_ARATH(%LS=96,3e-71)	#E# PM=9461215;10617198; Ethylene-responsive transcription factor 1A Ethylene-responsive element-binding factor 1A EREBP-1A AtERF1 3D-structure Activator DNA-binding Ethylene si	0.0224746	0.406196	5.74277	4	0.0282415	0.565043	5.54821	5	0.00529817	0.772875	5.90366	7	0.0242931	0.493967	5.49292	8	0.0115773	0.040766	0.554827	5.88884	6	0.00523119	0.0239763	0.451401	5.58989	7	0.0623639	0.51573	5.72847	6
46	MT005993	Pathogenesis-related transcriptional factor and ERF;	AT3G23240.1(%LS=72,2e-42)	encodes a member of the ERF (ethylene response factor) subfamily B-3 of ERF/AP2 transcription factor family (ERF1). The protein contains one AP2 domain. There are 18 members in this subfamily including ATERF-1	sp:Q8LDC8:ERF1B_ARATH(%LS=72,1e-41)	Ethylene-responsive transcription factor 1B Ethylene-responsive element-binding factor 1B EREBP-1B AtERF1 Activator DNA-binding Ethylene signaling pathw	0.00650378	0.268604	5.47995	5	0.0321664	0.369442	5.54221	5	0.00140625	0.576185	5.69223	5	0.0746115	0.473185	5.60311	6	0.0224717	0.064624	0.779186	6.00041	5	0.00932295	0.0360249	0.528677	5.47744	5	0.00469472	0.91587	5.9194	7
46	MT010247	Pathogenesis-related transcriptional factor and ERF;	AT3G23230.1(%LS=93,3e-33)	encodes a member of the ERF (ethylene response factor) subfamily B-3 of ERF/AP2 transcription factor family. The protein contains one AP2 domain. There are 18 members in this subfamily including ATERF-1	sp:P93822:ERF14_ARATH(%LS=83,3e-28)	Ethylene-responsive transcription factor 14 Ethylene-responsive element-binding factor 14 EREBP-14 AtERF14 Activator DNA-binding Ethylene signaling pat	0.15131	-0.230884	13.4566	6	0.00358234	-1.03305	12.8344	6	0.0421458	-0.590731	13.3539	8	0.00767889	-1.13293	12.6717	6	0.125507	0.224471	-0.534533	13.3965	4	0.0223422	0.0664346	-0.566288	13.1842	5	0.451713	-0.197501	13.2675	6
46	MT004784	Pathogenesis-related transcriptional factor and ERF AC148348.6 114504-113782 E EGN_Mt060719 20060801	AT4G34410.1(%LS=89,2e-37)	encodes a member of the ERF (ethylene response factor) subfamily B-3 of ERF/AP2 transcription factor family. The protein contains one AP2 domain. There are 18 members in this subfamily including ATERF-1	sp:P42736:AP23_ARATH(%LS=64,4e-24)	AP2 domain transcription factor RAP2.3 Related to AP2 protein	0.0545474	0.505218	5.37154	8	0.0389367	0.625233	5.16926	8	0.0124375	0.294536	5.11074	6	0.127549	0.339635	5.15579	5	0.0326631	0.0843451	1.00902	5.5932	5	0.00417971	0.0205967	0.587209	5.18602	7	0.00299912	1.2815	5.61644	7
46	MT015838	Pathogenesis-related transcriptional factor and ERF AC148348.6 99848-98872 F EGN_Mt060719 20060801	AT4G34410.1(%LS=91,2e-38)	encodes a member of the ERF (ethylene response factor) subfamily B-3 of ERF/AP2 transcription factor family. The protein contains one AP2 domain. There are 18 members in this subfamily including ATERF-1	sp:P42736:AP23_ARATH(%LS=29,8e-23)	AP2 domain transcription factor RAP2.3 Related to AP2 protein	0.0327429	0.79893	5.42198	7	0.117602	0.515481	5.12959	6	0.0103654	0.64026	5.43759	5	0.230155	0.156852	5.03388	7	0.0132724	0.0448471	0.881254	5.83776	7	0.00198256	0.0124636	0.784676	5.43885	5	0.00108426	1.70986	6.33068	6
46	MT009598	Pathogenesis-related transcriptional factor and ERF;	AT5G61590.1(%LS=98,4e-39)	encodes a member of the ERF (ethylene response factor) subfamily B-3 of ERF/AP2 transcription factor family. The protein contains one AP2 domain. There are 18 members in this subfamily including ATERF-1	sp:Q40478:ERF5_TOBAC(%LS=76,7e-33)	Ethylene-responsive transcription factor 5 Ethylene-responsive element-binding factor 5 homolog EREBP-4 NtERF4 Activator DNA-binding Ethylene signaling	0.920209	-0.0203083	6.88076	6	0.221616	0.3142	7.59269	8	0.225594	0.210419	7.31932	7	0.0201041	1.00348	7.65469	7	0.000587063	0.00676358	0.472158	7.69879	8	1.23011e-05	0.000557382	0.677442	7.52036	7	0.983026	-0.00506538	7.58105	8
46	MT008018	Pathogenesis-related transcriptional factor and ERF;	AT5G61600.1(%LS=78,1e-46)	encodes a member of the ERF (ethylene response factor) subfamily B-3 of ERF/AP2 transcription factor family. The protein contains one AP2 domain. There are 18 members in this subfamily including ATERF-1	sp:Q40478:ERF5_TOBAC(%LS=73,7e-46)	Ethylene-responsive transcription factor 5 Ethylene-responsive element-binding factor 5 homolog EREBP-4 NtERF4 Activator DNA-binding Ethylene signaling	0.0234697	0.730818	7.11232	6	0.000423143	1.39379	7.18416	7	0.000779092	1.08391	7.14385	7	0.0814386	0.740696	6.89818	7	4.3448e-05	0.0018598	1.40076	7.57633	7	3.24097e-05	0.00096766	1.76339	7.8181	4	0.0193594	1.27617	7.48035	5
46	MT015884	Pathogenesis-related transcriptional factor and ERF CU019605.1 55407-53712 F EGN_Mt060719 20060801	AT5G64750.1(%LS=67,5e-35)	encodes a member of the ERF (ethylene response factor) subfamily B-4 of ERF/AP2 transcription factor family. The protein contains one AP2 domain. There are 7 members in this subfamily. chr5:25908732-25911404 FORWARD	sp:Q84XB3:ERF1_LYCES(%LS=36,2e-22)	Ethylene-responsive transcription factor 1 Ethylene-responsive element-binding factor 1 EREBP-1 ERF1-like protein	0.0164568	0.320132	5.28217	8	0.0214562	0.238072	5.28252	7	0.00382675	0.278154	5.41781	7	0.0406433	0.381064	5.32781	7	0.0318285	0.0829289	0.489725	5.72567	7	0.000299332	0.0036006	0.697815	5.47177	7	0.0110381	0.705277	5.52331	7
46	MT004028	Pathogenesis-related transcriptional factor and ERF CR962124.2 79925-81213 E EGN_Mt060719 20060801	AT4G23750.2(%LS=95,3e-44)	encodes a member of the ERF (ethylene response factor) subfamily B-5 of ERF/AP2 transcription factor family. The protein contains one AP2 domain. There are 7 members in this subfamily. chr4:12376204-12378032	sp:O04682:PTI6_LYCES(%LS=71,9e-31)	#E# PM=9214637;11971137; Pathogenesis-related genes transcriptional activator PTI6 PTO- interacting protein 6 Activator DNA-binding Nuclear protein Plant defense Transcription T	0.00857435	-0.63186	13.3109	7	0.027168	-1.01248	12.8313	4	0.00157331	-0.696513	12.882	8	0.0284881	-0.687745	13.1241	6	0.279892	0.404337	-0.463133	13.2072	4	0.0414074	0.102874	-0.452971	13.2095	4	0.0601168	0.822543	13.5016	5
46	MT003118	Pathogenesis-related transcriptional factor and ERF;	AT5G25190.1(%LS=96,3e-61)	encodes a member of the ERF (ethylene response factor) subfamily B-6 of ERF/AP2 transcription factor family. The protein contains one AP2 domain. There are 12 members in this subfamily including RAP2.11. chr5:8706793-8707739 REVERSE	sp:P16146:PZ02_LUPPO(%LS=100,1e-45)	Protein PPLZ02 DNA-binding Nuclear protein	0.000933602	2.14621	6.43482	8	0.00262842	1.21929	6.06634	6	0.0109493	0.662816	6.15999	7	0.0848563	0.827742	5.77675	5	0.035119	0.0887895	0.836417	5.47587	5	0.00128674	0.00927338	1.41934	6.09742	7	0.566865	0.265675	5.77525	6
46	MT016412	Pathogenesis-related transcriptional factor and ERF;	AT4G36920.1(%LS=48,4e-90)	floral homeotic protein APETALA2 (AP2)	sp:P47927:AP2_ARATH(%LS=48,2e-89)	Floral homeotic protein	0.474277	-0.327763	5.82574	4	0.000924391	-0.813565	6.02491	6	0.110825	-0.269866	6.17697	8	0.0423986	-0.381683	5.69706	6	0.0905786	0.177063	-0.23391	6.16755	5	0.00446483	0.0215385	-0.460815	5.77965	6	0.0254234	-0.163576	6.36179	6
46	MT016394	Pathogenesis-related transcriptional factor and ERF AC183304.10 126341-122917 H EGN_Mt060719 20060801	AT1G72570.1(%LS=14,2e-17)	ovule development protein	sp:Q38914:ANT_ARATH(%LS=15,7e-16)	Protein AINTEGUMENTA Complementing a protein	0.030647	-0.553578	9.864	6	0.000126131	-0.844906	10.1395	8	0.00531805	-0.58324	9.66473	8	0.0301724	-0.424283	9.75943	6	0.508106	0.627298	-0.0940533	10.7419	8	0.00628209	0.0272186	-0.37382	9.95295	8	0.00243174	0.878995	10.679	7
47	MT002657	Pectinesterase inhibitor;	AT1G47960.1(%LS=78,9e-33)	invertase/pectin methylesterase inhibitor family protein	sp:Q8GT41:PLA1_PLAAC(%LS=98,2e-13)	#E# PM=12859456; Putative invertase inhibitor precursor Pollen allergen Pla a 1 Allergen Direct protein sequencing Signal	0.174492	1.44702	7.1707	6	0.0167851	2.78121	8.44421	7	0.00371669	1.35843	7.07737	7	0.0310218	2.49192	9.10694	7	0.0022977	0.0143489	1.81987	8.78253	7	0.00532346	0.0242225	1.86108	7.34728	8	0.0645077	1.46147	7.92855	8
47	MT005144	Pectinesterase inhibitor AC148397.13 82390-80033 E EGN_Mt060719 20060801	AT5G50030.1(%LS=93,2e-05)	invertase/pectin methylesterase inhibitor family protein			0.000257271	-0.600694	9.7653	8	0.0435486	-0.820278	9.2081	6	0.0108394	-0.779921	7.57543	8	0.0152229	-0.801226	9.7974	6	3.10218e-05	0.00163369	-0.706539	9.39163	7	0.000911423	0.00734763	-0.775942	8.54415	8	0.443079	-0.183214	9.90319	8
47	MT009635	Pectinesterase inhibitor CR931739.1 39824-40781 F EGN_Mt060719 20060801	AT5G51520.1(%LS=91,2e-33)	invertase/pectin methylesterase inhibitor family protein	sp:P17407:21KD_DAUCA(%LS=93,2e-27)	#E# 21 kDa protein precursor 1.2 protein Signal	0.0141647	-0.398554	5.58722	8	0.00115479	-0.483046	5.51443	6	0.0765882	-0.28207	5.35441	7	0.0693844	-0.230461	5.57227	5	0.000750182	0.00759991	-0.599463	5.4943	6	0.00098035	0.0077019	-0.508649	5.42538	6	0.0271401	-0.335741	5.60162	6
47	MT014171	Pectinesterase inhibitor; TonB box, N-terminal CR931739.1 64982-64151 F EGN_Mt060719 20060801	AT5G62350.1(%LS=91,2e-50)	invertase/pectin methylesterase inhibitor family protein / DC 1.2 homolog (FL5-2I22)	sp:P17407:21KD_DAUCA(%LS=97,2e-54)	21 kDa protein	0.182691	0.287909	7.47556	7	0.563979	-0.126025	7.65405	8	0.0642601	0.477186	7.2686	8	0.253837	0.106355	7.43339	8	1.32687e-05	0.00114578	0.784874	7.9318	8	0.869656	0.911811	0.0220764	7.30708	8	0.000476884	1.31881	8.063	8
48	MT008945	Pectinesterase inhibitor;	AT1G53830.1(%LS=29,1e-15)	pectinesterase family protein	sp:Q42534:PME2_ARATH(%LS=29,6e-15)	Pectinesterase-2 precursor 3.1.1.11 Pectin methylesterase 2 PE 2 Aspartyl esterase Cell wall Glycoprotein Hydrolase Signal	0.00153941	-0.693835	6.34749	5	0.00406025	-1.09966	6.31851	6	0.00166893	-1.10283	6.1487	6	0.0398309	-0.749054	6.19979	7	2.87856e-06	0.000510269	-0.980862	6.44663	8	0.0129851	0.0453258	-0.917687	5.8826	3	0.0106137	-0.849336	6.61038	5
48	MT015244	Pectinesterase; Pectinesterase inhibitor AC122166.47 13350-11291 F EGN_Mt060719 20060801	AT1G11580.1(%LS=40,8e-87)	pectin methylesterase	sp:P09607:PME21_LYCES(%LS=42,6e-94)	Pectinesterase-2 precursor 3.1.1.11 Pectin methylesterase 2 PE 2 Aspartyl esterase Cell wall Fruit ripening Glycoprotein Hydrolase Signal Zymogen	0.000560663	0.857119	9.8088	7	0.0175658	-0.407491	8.85003	7	0.00122472	-0.372366	8.52429	8	0.0467356	0.263388	9.01036	8	0.379702	0.506452	-0.133533	9.62666	5	0.00683344	0.028859	-0.543232	8.86255	7	0.00587219	0.955027	9.45387	6
48	MT015245	Pectinesterase; Pectinesterase inhibitor AC157777.2 95791-93564 F EGN_Mt060719 20060801	AT1G11580.1(%LS=42,1e-93)	pectin methylesterase	sp:P09607:PME21_LYCES(%LS=42,4e-94)	Pectinesterase-2 precursor 3.1.1.11 Pectin methylesterase 2 PE 2 Aspartyl esterase Cell wall Fruit ripening Glycoprotein Hydrolase Signal Zymogen	0.0786341	-0.302303	8.59062	6	0.00582814	-1.16006	8.20457	7	0.0346652	-0.611396	7.70719	8	0.0885186	-0.436091	8.06486	6	0.00620859	0.0269112	-0.540444	8.79537	8	3.23527e-05	0.00096766	-1.42959	7.70528	8	0.00116836	0.806243	8.94824	6
48	MT015243	Pectinesterase; Pectinesterase inhibitor AC122166.47 44249-42102 F EGN_Mt060719 20060801	AT1G11580.1(%LS=99,1e-165)	pectin methylesterase	sp:P09607:PME21_LYCES(%LS=98,1e-167)	Pectinesterase-2 precursor 3.1.1.11 Pectin methylesterase 2 PE 2 Aspartyl esterase Cell wall Fruit ripening Glycoprotein Hydrolase Signal Zymogen	0.000192342	1.58083	8.42165	8	0.0315357	0.46198	7.81286	8	0.1796	0.290342	7.67232	8	0.00939762	1.12415	8.1783	5	0.0507293	0.115399	0.340503	8.5149	6	0.53829	0.654228	0.0921493	7.65589	8	0.0234117	0.775891	7.84658	8
48	MT007222	Pectinesterase; Pectinesterase inhibitor;	AT2G45220.1(%LS=99,0.0)	pectinesterase family protein	sp:O04887:PME2_CITSI(%LS=100,0.0)	Pectinesterase-2 precursor 3.1.1.11 Pectin methylesterase PE Aspartyl esterase Cell wall Glycoprotein Hydrolase Signal	0.260604	-0.466944	8.07791	5	0.022802	-1.34987	7.74314	5	0.103269	-0.658268	6.79152	8	0.0144716	-0.929922	7.88106	5	0.0112689	0.0400349	-0.826864	8.12068	8	0.00113776	0.00854643	-1.14902	7.51168	5	0.0190288	-0.962312	8.03036	7
48	MT010273	Pectinesterase; Pectinesterase inhibitor;	AT2G47550.1(%LS=42,6e-58)	pectinesterase family protein	sp:P83947:PME1_FICAW(%LS=43,2e-12)	Pectinesterase precursor 3.1.1.11 Pectin methylesterase PE Aspartyl esterase Cell wall Direct protein	0.0010916	-2.23474	6.68547	7	0.00372969	-1.83112	6.66448	6	0.0046962	-1.8807	6.58196	5	0.21264	-0.957048	6.57763	5	3.96716e-05	0.00181271	-1.64627	6.78873	8	3.87087e-05	0.00106744	-1.98804	6.21728	7	0.0118759	-1.47042	6.69456	8
48	MT012112	Pectinesterase; Proteinase inhibitor I4, serpin; Pectinesterase inhibitor;	AT3G10710.1(%LS=99,0.0)	pectinesterase family protein	sp:Q43111:PME3_PHAVU(%LS=99,1e-152)	Pectinesterase-3 precursor 3.1.1.11 Pectin methylesterase 3 PE 3 Aspartyl esterase Cell wall Glycoprotein Hydrolase Signal	0.0329223	-1.63029	5.87547	6	0.000614288	-2.15309	6.26098	6	0.00030423	-1.18002	6.15028	8	0.0548653	-1.67472	6.12889	6	0.00043025	0.00577844	-1.57939	6.0776	6	0.000237059	0.00312343	-1.42333	6.02489	8	0.0091895	-1.51362	6.49292	6
48	MT007994	Pectinesterase; Pectinesterase inhibitor AC137821.22 60254-54550 F EGN_Mt060719 20060801	AT3G14310.1(%LS=38,1e-110)	pectinesterase family protein	sp:O04886:PME1_CITSI(%LS=39,1e-113)	Pectinesterase-1 precursor 3.1.1.11 Pectin methylesterase PE Aspartyl esterase Cell wall Glycoprotein Hydrolase Signal	0.00518958	-0.76061	7.02514	6	0.00274104	-1.22507	6.56084	7	0.0122172	-0.822382	6.41891	5	0.0769333	-0.869408	6.44564	7	0.0041185	0.0205877	-0.725969	6.84717	5	0.00143832	0.0100245	-1.19125	6.21084	5	0.267028	-0.350789	7.04689	5
49	MT012736	Peptidase A1, pepsin;	AT1G11910.1(%LS=98,0.0)	aspartyl protease family protein	sp:O04057:ASPR_CUCPE(%LS=98,0.0)	Aspartic protein	0.687298	0.179461	6.49395	5	0.00435799	1.47791	7.16744	8	0.00126302	0.843342	6.49752	7	0.0551323	1.95765	7.41056	8	9.783e-05	0.00276341	2.48064	8.16682	6	0.000978407	0.00769471	1.73636	6.76601	4	0.724983	0.156041	6.7472	6
49	MT002681	Peptidase A1, pepsin; Thioredoxin-related;	AT3G12700.1(%LS=62,3e-61)	aspartyl protease family protein	sp:Q766C3:NEP1_NEPGR(%LS=64,2e-17)	#E# PM=15035659; Aspartic proteinase nepenthesin-1 precursor 3.4.23.- Nepenthesin-I Aspartyl protease Glycoprotein Hydrolase Polymorphism Protease Signal Zymogen	0.0091878	-0.581069	7.46934	7	0.00193379	-0.845239	7.97163	8	0.00471193	-0.763872	6.48711	8	0.118294	-0.339774	7.63339	6	0.000418615	0.00570435	-0.636245	7.91051	7	0.00118545	0.00877708	-0.628886	7.13934	8	0.00787763	-0.61393	7.98461	8
49	MT010912	Peptidase A1, pepsin;	AT3G52500.1(%LS=16,2e-11)	aspartyl protease family protein			0.433517	0.0796685	4.9422	5	0.000222334	1.43969	5.62001	7	0.0738611	0.859063	5.63508	4	0.10299	0.214439	4.86406	8	0.002538	0.0152737	0.5251	5.171	7	0.000277408	0.00343575	0.32315	4.94607	6	0.0475359	0.12901	4.92315	4
49	MT000204	Peptidase A1, pepsin AC166315.3 91117-95502 E EGN_Mt060719 20060801	AT1G62290.2(%LS=18,5e-23)	similar to aspartyl protease family protein [Arabidopsis thaliana] (TAIR:At1g11910.1); similar to aspartyl protease family protein [Arabidopsis thaliana] (TAIR:At4g04460.1); similar to aspartic proteinase (EC 3.4.23.-) - cowpea (GB:T11686); similar to ASP	sp:P42210:ASPR_HORVU(%LS=19,6e-23)	#E# PM=1722454;1812727; Phytepsin precursor 3.4.23.40 Aspartic proteinase Contains: Phytepsin 32 kDa subunit Phytepsin 29 kDa subunit Phytepsin 16 kDa subunit Phytepsin 11 kDa s	0.00419652	-0.679184	9.67558	8	0.000974121	-0.575473	9.5635	7	0.00463299	-0.745751	9.45395	8	0.951081	-0.00463979	9.74805	8	0.79868	0.861594	0.0247322	10.0651	8	0.00141178	0.00988069	-0.274043	9.49551	8	0.768827	-0.054887	9.83524	7
49	MT014284	Peptidase A1, pepsin AC166315.3 91117-95502 E EGN_Mt060719 20060801	AT1G62290.2(%LS=18,5e-23)	similar to aspartyl protease family protein [Arabidopsis thaliana] (TAIR:At1g11910.1); similar to aspartyl protease family protein [Arabidopsis thaliana] (TAIR:At4g04460.1); similar to aspartic proteinase (EC 3.4.23.-) - cowpea (GB:T11686); similar to ASP	sp:P42210:ASPR_HORVU(%LS=19,6e-23)	Phytepsin precursor 3.4.23.40 Aspartic protein	0.00368719	-0.725526	8.51761	6	0.000264315	-0.522254	8.75983	8	0.00450893	-0.532504	8.1035	8	0.0293459	0.0708845	8.65642	8	0.766768	0.837724	0.0294654	9.12089	7	0.0403806	0.101088	-0.322092	8.3716	8	0.894119	0.0248018	8.42967	8
49	MT003867	Peptidase A1, pepsin;	AT3G20015.1(%LS=34,2e-70)	similar to aspartyl protease family protein [Arabidopsis thaliana] (TAIR:At3g18490.1); similar to putative aspartic proteinase nepenthesin I [Oryza sativa (japonica cultivar-group)] (GB:NP_909181.1); contains InterPro domain Aspartic protease A1	sp:Q766C3:NEP1_NEPGR(%LS=36,2e-21)	Aspartic protein	0.0158334	-1.2102	6.49413	5	0.00187892	-0.756177	6.52573	8	0.0086239	-0.540969	6.34343	7	0.579827	-0.230773	6.26329	3	0.0136008	0.0455654	-0.570142	6.57613	8	0.000156172	0.00245301	-0.976144	6.70672	7	0.0823672	-0.425475	6.72968	8
49	MT000498	Peptidase A1, pepsin AC152403.17 10220-14197 F EGN_Mt060719 20060801	AT5G07030.1(%LS=35,2e-69)	similar to aspartyl protease family protein [Arabidopsis thaliana] (TAIR:At3g54400.1); similar to putative nucleoid DNA-binding-like protein [Oryza sativa (japonica cultivar-group)] (GB:XP_463752.1); contains InterPro domain Aspartic protease A1	sp:Q766C3:NEP1_NEPGR(%LS=39,5e-15)	Aspartic protein	0.0813346	-0.967077	6.74668	4	0.0240992	-1.03726	6.83529	5	0.00820784	-0.785371	6.31897	6	0.0685375	-0.635857	6.46285	6	4.50222e-05	0.00190289	-0.966818	6.32826	8	0.00133311	0.00949302	-0.881438	6.53678	7	0.0138019	-0.909751	6.81814	7
49	MT014017	Peptidase A1, pepsin CR956402.15 114124-118154 F EGN_Mt060719 20060801	AT5G07030.1(%LS=44,1e-70)	similar to aspartyl protease family protein [Arabidopsis thaliana] (TAIR:At3g54400.1); similar to putative nucleoid DNA-binding-like protein [Oryza sativa (japonica cultivar-group)] (GB:XP_463752.1); contains InterPro domain Aspartic protease A1	sp:Q766C2:NEP2_NEPGR(%LS=38,4e-14)	#E# PM=15035659; Aspartic proteinase nepenthesin-2 precursor 3.4.23.- Nepenthesin-II Aspartyl protease Glycoprotein Hydrolase Protease Signal Zymogen	0.0237671	-0.535594	10.2599	4	0.00166891	-0.78431	9.2947	6	0.0328407	-1.00238	8.94901	8	0.0544842	-0.766574	9.12698	5	0.0281413	0.0757239	-0.477607	9.9857	6	0.00515486	0.0236979	-0.340412	9.01391	5	0.96632	-0.0146868	9.98222	6
50	MT010448	Peptidase S10, serine carboxypeptidase;	AT3G63470.1(%LS=90,1e-140)	serine carboxypeptidase	sp:P52711:CBP23_HORVU(%LS=73,1e-119)	Serine carboxypeptidase II-3 precursor 3.4.16.6 CP-MII.3 Contains: Serine carboxypeptidase II-3 chain A Serine carboxypeptidase II-3 chain B Carboxypeptidase Gly	0.00011742	1.62284	7.20063	7	0.000129283	1.08995	6.9744	8	0.00379424	0.960765	6.73363	8	0.146338	0.145044	6.51528	6	0.000149929	0.00335061	1.17269	7.0796	8	0.00245602	0.0144002	1.06406	6.75715	7	0.261867	-0.13216	6.58024	8
50	MT010707	Peptidase S10, serine carboxypeptidase;	AT3G10410.1(%LS=74,1e-150)	serine carboxypeptidase III	sp:P32826:CBPX_ARATH(%LS=74,1e-149)	Serine carboxypeptidase precursor 3.4.16.- Carboxypeptidase Glycoprotein Hydrolase Protease Signal Zymogen	0.00881849	-0.599627	12.6404	7	0.0061396	-1.04254	12.105	6	0.0206058	-1.15229	11.1359	6	0.0193611	-0.936907	11.8754	7	0.00365019	0.0191757	-0.772237	12.4964	6	0.00738041	0.0304542	-1.05927	11.6982	5	0.261682	-0.322735	12.56	6
50	MT008555	Peptidase S10, serine carboxypeptidase;	AT3G45010.1(%LS=97,0.0)	serine carboxypeptidase III	sp:P32826:CBPX_ARATH(%LS=95,0.0)	Serine carboxypeptidase precursor 3.4.16.- Carboxypeptidase Glycoprotein Hydrolase Protease Signal Zymogen	0.103258	-0.41576	7.1337	6	0.177492	-0.485041	7.34157	7	0.0226384	-0.555509	6.47073	6	0.0912242	1.08207	7.58245	8	1.19086e-06	0.000427081	1.86946	8.10042	8	0.162921	0.277228	0.355384	7.09326	7	0.58289	-0.155492	7.22771	7
50	MT012180	Peptidase S10, serine carboxypeptidase;	AT5G22980.1(%LS=13,4e-11)	serine carboxypeptidase III	sp:P38109:YBY9_YEAST(%LS=13,1e-12)	#E# PM=8091856;7813418; Putative serine carboxypeptidase in ESR1-IRA1 intergenic region EC 3.4.16.- Carboxypeptidase Complete proteome Hydrolase Hypothetical protein Protease	0.238138	0.668871	5.54824	7	0.0107939	1.78874	6.67494	7	0.00746315	0.651911	6.22842	7	0.0883845	1.30948	6.53947	7	0.00194173	0.013032	1.4202	7.2544	6	0.00454842	0.0218185	1.22766	6.18551	7	0.54516	0.359224	6.37142	5
50	MT008855	Peptidase S10, serine carboxypeptidase;	AT1G11080.1(%LS=98,0.0)	serine carboxypeptidase S10 family protein	sp:Q9M099:BRS1_ARATH(%LS=98,1e-125)	Serine carboxypeptidase 2 precursor 3.4.16.6 Serine carboxypeptidase II Carboxypeptidase D Bri1 suppressor 1 Contains: Serine carboxypeptidase 2 chain	0.00587115	2.45444	6.53416	6	0.000125243	2.93023	6.59863	5	0.000962977	1.88746	6.94339	8	0.0239447	2.10986	6.22795	6	0.0327312	0.0844404	0.79869	5.85202	6	0.00156443	0.0105986	0.847237	5.92854	7	0.651332	0.247477	5.99867	5
50	MT002666	Peptidase S10, serine carboxypeptidase;	AT1G28110.2(%LS=98,0.0)	serine carboxypeptidase S10 family protein	sp:Q9M099:BRS1_ARATH(%LS=98,1e-93)	Serine carboxypeptidase 2 precursor 3.4.16.6 Serine carboxypeptidase II Carboxypeptidase D Bri1 suppressor 1 Contains: Serine carboxypeptidase 2 chain	0.23637	-0.118832	6.39406	6	0.0367602	-0.346647	6.35301	4	0.00468237	-0.647061	5.86594	8	0.0557177	-0.396427	6.22173	7	0.00610838	0.0266876	-0.391136	6.20733	6	0.000876295	0.00712885	-0.445065	5.98947	7	0.0498996	-0.368799	6.29969	6
50	MT013531	Peptidase S10, serine carboxypeptidase;	AT3G02110.1(%LS=59,1e-136)	serine carboxypeptidase S10 family protein	sp:Q9M099:BRS1_ARATH(%LS=59,6e-97)	Serine carboxypeptidase 2 precursor 3.4.16.6 Serine carboxypeptidase II Carboxypeptidase D Bri1 suppressor 1 Contains: Serine carboxypeptidase 2 chain	0.0199363	-0.63321	6.9866	6	0.000188065	-0.652015	7.382	8	0.17594	-0.472964	6.96716	7	0.0647913	-0.401381	7.16104	5	0.0101266	0.0371709	-0.640293	7.24098	6	9.67896e-05	0.00182354	-0.676293	7.04053	7	0.00446291	-0.628977	7.45306	7
50	MT002721	Peptidase S10, serine carboxypeptidase AC174303.11 31779-35378 E EGN_Mt060719 20060801	AT3G12240.1(%LS=11,2e-16)	serine carboxypeptidase S10 family protein	sp:P37890:CBP1_ORYSA(%LS=9,1e-09)	Serine carboxypeptidase 1 precursor 3.4.16.5 Serine carboxypeptidase I Carboxypeptidase C Carboxypeptidase Glycoprotein Hydrolase Protease Signal Zymoge	0.137043	-0.257053	7.1215	8	0.00632406	-0.487093	6.8821	6	0.000676338	-0.815091	6.48192	8	NaN	-0.645031	7.02412	1	9.06795e-05	0.00266344	-0.395118	6.93375	8	7.68485e-07	0.00011681	-0.685023	6.74516	8	0.543234	-0.0593947	7.10691	8
50	MT009369	Peptidase S10, serine carboxypeptidase;	AT3G17180.1(%LS=10,5e-14)	serine carboxypeptidase S10 family protein	sp:P55748:CBP22_HORVU(%LS=11,3e-08)	Serine carboxypeptidase II-2 precursor 3.4.16.6 CP-MII.2 Contains: Serine carboxypeptidase II-2 chain A Serine carboxypeptidase II-2 chain B Fragment Carboxypept	0.0553725	-0.459805	6.17087	5	0.00848836	-0.966438	6.32983	5	0.0211861	-0.670567	6.05358	6	0.0820843	-0.44044	6.08392	6	0.000341054	0.0051201	-0.598449	6.28241	8	0.000919528	0.00739159	-0.810369	6.15364	6	0.26945	-0.0538817	6.46418	8
50	MT004094	Peptidase S10, serine carboxypeptidase AC186678.1 19539-12304 E EGN_Mt060719 20060801	AT4G12910.1(%LS=16,2e-23)	serine carboxypeptidase S10 family protein	sp:P07519:CBP1_HORVU(%LS=40,4e-22)	#E# PM=3403516; Serine carboxypeptidase 1 precursor 3.4.16.5 Serine carboxypeptidase I Carboxypeptidase C CP-MI Contains: Serine carboxypeptidase 1 chain A Serine carboxypeptida	0.184782	0.284453	6.23355	4	0.106256	0.343182	6.19447	5	0.0224811	0.143017	5.90195	6	0.240515	0.671111	6.41788	5	0.000510097	0.00633341	0.737023	6.65841	7	0.133682	0.240414	0.226307	5.95386	7	0.324032	-0.0884152	6.30254	5
50	MT002165	Peptidase S10, serine carboxypeptidase AC146777.27 58530-51887 F EGN_Mt060719 20060801	AT5G23210.2(%LS=44,1e-55)	serine carboxypeptidase S10 family protein	sp:P08819:CBP2_WHEAT(%LS=38,5e-26)	Serine carboxypeptidase 2 3.4.16.6 Serine carboxypeptidase II Carboxypeptidase D CPDW-II CP-WII Contains: Serine carboxypeptidase 2 chain A Serine carbox	0.0098423	-0.735036	6.44092	7	0.00196552	-0.960146	6.55231	7	0.0096889	-0.510413	6.27522	8	0.0551902	-0.678872	6.18744	5	0.00945229	0.0355599	-0.476548	6.62061	8	0.000273119	0.00340788	-1.12538	6.05361	6	0.0380993	-0.517388	6.80198	7
51	MT011426	Peptidase S8 and S53, subtilisin, kexin, sedolisin; Amidohydrolase 2;	AT3G53180.1(%LS=32,2e-75)	glutamine synthetase	sp:P38094:FLUG_EMENI(%LS=25,3e-20)	Protein fluG Conidiation Sporulation	0.000904626	2.17386	6.34991	7	0.0480213	0.994354	5.93318	4	0.029533	0.388948	5.80879	8	0.0288551	0.869485	5.91558	6	0.00511046	0.0236392	1.21788	6.25796	6	0.00102375	0.00793932	1.15877	6.3201	5	0.745246	0.115672	6.04368	7
51	MT014896	Peptidase S8 and S53, subtilisin, kexin, sedolisin; Protease-associated PA;	AT1G20160.2(%LS=44,8e-96)	similar to subtilase family protein [Arabidopsis thaliana] (TAIR:At1g20150.1); similar to putative subtilisin precursor [Glycine max] (GB:CAB87247.1); similar to subtilisin-like protein [Glycine max] (GB:AAK53589.1); similar to subtilisin-like protein [Pi	sp:O65351:SUBL_ARATH(%LS=38,5e-51)	Subtilisin-like protease precursor 3.4.21.- Cucumisin-like serine protease Calcium Cell wall Direct protein	0.00103507	-1.39552	7.70986	6	0.00516734	-1.15762	7.74896	7	0.0150357	-0.929523	7.7058	5	0.0121322	-0.503764	8.2598	4	0.0053048	0.0241764	-0.788885	8.09493	7	1.75171e-07	5.76221e-05	-1.4351	7.50171	8	0.913397	-0.0323683	9.24746	6
51	MT001309	Peptidase S8 and S53, subtilisin, kexin, sedolisin; Protease-associated PA;	AT2G05920.1(%LS=45,1e-146)	subtilase family protein	sp:O65351:SUBL_ARATH(%LS=45,1e-106)	Subtilisin-like protease precursor 3.4.21.- Cucumisin-like serine protease Calcium Cell wall Direct protein	0.926188	-0.0157486	6.51643	4	0.00201166	-0.766759	6.03222	7	0.0437207	-0.79312	5.71427	5	0.0871342	-0.630882	5.87083	6	0.000326905	0.00503446	-0.963914	6.30897	7	1.22433e-05	0.000556273	-0.844349	5.77784	7	0.0188565	-0.457424	6.16116	5
51	MT005455	Peptidase S8 and S53, subtilisin, kexin, sedolisin; N-6 Adenine-specific DNA methylase; Proteinase inhibitor, propeptide;	AT4G20430.1(%LS=37,1e-118)	subtilase family protein	sp:O65351:SUBL_ARATH(%LS=30,8e-36)	Subtilisin-like protease precursor 3.4.21.- Cucumisin-like serine protease Calcium Cell wall Direct protein	0.460431	0.271947	6.04514	4	0.00201015	3.39649	7.75451	7	0.000715153	1.90724	7.33723	8	0.220597	0.897095	6.73203	6	0.0111658	0.0398124	1.09724	7.0328	8	0.0231965	0.0681747	1.03838	6.45346	7	0.0632186	0.781464	6.86417	7
51	MT014278	Peptidase S8 and S53, subtilisin, kexin, sedolisin; Protease-associated PA AC135318.44 26349-29234 E EGN_Mt060719 20060801	AT2G04160.1(%LS=22,6e-53)	subtilisin-like protease (AIR3)	sp:O65351:SUBL_ARATH(%LS=23,1e-42)	#E# PM=11055401;9501997; Subtilisin-like protease precursor 3.4.21.- Cucumisin-like serine protease Calcium Cell wall Direct protein sequencing Glycoprotein Hydrolase Protease S	0.889647	0.0273024	7.84219	7	0.00565036	-0.563512	7.84977	7	0.00473049	-0.857908	7.52917	8	0.0620718	-0.570474	7.44691	5	0.000121588	0.00306614	-0.420668	8.10081	8	0.00806776	0.0324605	-0.374187	7.53208	7	0.00787517	-0.503463	7.40807	8
52	MT008064	Plant disease resistance response protein;	AT1G55210.1(%LS=98,2e-48)	disease resistance response protein-related/ dirigent protein-related	sp:P13240:DR206_PEA(%LS=79,2e-11)	Disease resistance response protein	0.00103507	-1.11795	6.84346	7	0.00262146	-0.843186	6.91653	7	0.85192	0.045849	6.33091	8	0.0662586	-0.559619	6.72617	6	0.0685988	0.144267	-0.546587	6.68164	7	0.00198974	0.0124958	-0.946239	6.89663	7	0.583973	-0.135055	7.16444	8
52	MT001289	Plant disease resistance response protein;	AT1G55210.1(%LS=98,2e-53)	disease resistance response protein-related/ dirigent protein-related	sp:P13240:DR206_PEA(%LS=77,1e-07)	Disease resistance response protein	0.0335484	-0.803269	6.44926	6	0.00799308	-1.05283	6.38212	6	0.0107643	-0.8031	5.70412	7	0.387926	-0.681237	6.38315	4	0.000394804	0.0055509	-0.877242	6.35337	8	0.00024329	0.00317798	-1.03423	5.85924	6	0.047595	-0.528648	6.85991	8
52	MT000264	Plant disease resistance response protein;	AT1G65870.1(%LS=100,1e-40)	disease resistance-responsive family protein	sp:P13240:DR206_PEA(%LS=95,2e-11)	Disease resistance response protein	0.000776283	-1.35195	7.98893	8	0.0010235	-1.25583	8.23954	7	0.000468938	-1.62322	7.59669	8	0.0510453	-0.618282	8.32919	8	0.00151341	0.0112538	-1.00656	8.37858	8	1.43488e-05	0.000607706	-1.56324	7.89055	8	0.0261513	-0.531438	8.57528	8
52	MT000998	Plant disease resistance response protein;	AT1G65870.1(%LS=98,5e-39)	disease resistance-responsive family protein	sp:P13240:DR206_PEA(%LS=75,3e-07)	Disease resistance response protein	0.000408476	0.442708	6.77169	7	0.00308667	-0.550635	6.35523	6	0.0092911	-0.642591	5.91545	8	0.44095	-0.411046	6.16663	3	0.000321981	0.00502046	-0.160693	6.29179	6	0.00270559	0.015366	-0.442375	6.31251	5	0.0139109	-0.458646	6.58096	8
52	MT015417	Plant disease resistance response protein;	AT5G42500.1(%LS=96,1e-43)	disease resistance-responsive family protein	sp:P13240:DR206_PEA(%LS=79,2e-10)	Disease resistance response protein	0.0171232	0.726676	5.97863	4	0.188903	0.512695	6.18368	6	0.000809318	1.23906	6.46134	8	0.230499	0.179167	5.93273	7	0.0259099	0.0710946	1.19013	7.4037	8	0.000506575	0.00500292	1.1963	6.37377	8	0.000433735	1.87391	7.00503	7
52	MT007615	Plant disease resistance response protein;	AT5G42500.1(%LS=96,6e-44)	disease resistance-responsive family protein	sp:P13240:DR206_PEA(%LS=79,1e-09)	Disease resistance response protein	0.0124878	0.584298	7.02708	5	0.202892	0.311572	6.86061	7	0.00115705	1.30286	6.88592	8	0.40279	0.132604	6.59016	6	0.108347	0.201398	0.827834	8.11764	6	0.00407568	0.0202935	1.13004	7.03846	6	0.000474601	1.71302	7.5801	8
52	MT012950	Plant disease resistance response protein;	AT1G58170.1(%LS=83,3e-57)	disease resistance-responsive protein-related / dirigent protein-related	sp:P13240:DR206_PEA(%LS=81,7e-13)	Disease resistance response protein	0.091671	1.3705	9.65779	8	0.0031105	3.3131	10.6577	7	0.00185003	1.92753	9.33084	7	0.0335946	2.5966	10.1559	8	4.10883e-05	0.00183895	2.92469	11.0331	8	0.0701489	0.150893	1.78109	8.47416	6	0.0414246	1.5924	10.3812	8
52	MT000163	Plant disease resistance response protein; Extensin-like region;	AT1G58170.1(%LS=98,3e-49)	disease resistance-responsive protein-related / dirigent protein-related	sp:P13240:DR206_PEA(%LS=77,2e-10)	Disease resistance response protein	0.00220792	-0.664643	8.56239	8	0.000633826	-0.82908	8.40657	8	0.018656	-0.43366	7.94339	7	0.0280465	-0.309262	8.44295	8	0.0195256	0.0586039	-0.368319	8.68224	8	1.26007e-05	0.000567883	-0.822197	8.12225	8	0.678575	0.08527	8.66723	7
52	MT003841	Plant disease resistance response protein;	AT1G22900.1(%LS=97,6e-36)	similar to disease resistance-responsive family protein [Arabidopsis thaliana] (TAIR:At5g42500.1); similar to At5g42500 [Oryza sativa (japonica cultivar-group)] (GB:AAX96290.1); contains InterPro domain Plant disease resistance response protein (InterPro:	sp:P13240:DR206_PEA(%LS=75,4e-08)	Disease resistance response protein	0.521673	-0.0856052	6.84731	8	0.00353216	-0.765827	6.75334	8	0.0132863	-0.801934	6.5036	8	0.0871776	-0.60207	6.42167	6	0.76174	0.834213	-0.0620092	7.27301	8	0.101944	0.197441	-0.254803	6.84137	7	0.236648	0.169403	7.12455	7
53	MT005549	Plant lipid transfer protein/seed storage/trypsin-alpha amylase inhibitor;	AT2G44300.1(%LS=95,3e-46)	lipid transfer protein-related	sp:Q9C7F7:UGPI5_ARATH(%LS=72,6e-11)	Uncharacterized GPI-anchored protein	0.0401489	-0.569539	6.39844	6	0.00435991	-1.16831	5.92297	5	0.00163512	-1.03677	5.78226	6	0.113427	-0.699203	5.80325	5	0.0131339	0.0444921	-0.991567	5.99375	4	7.12024e-05	0.00152433	-1.03454	5.77385	7	0.00909599	-0.631229	6.31508	6
53	MT015905	Plant lipid transfer protein/Par allergen;	AT2G38540.1(%LS=96,3e-16)	nonspecific lipid transfer protein 1 (LTP1)	sp:Q43017:NLTP1_PRUDU(%LS=99,3e-20)	Nonspecific lipid-transfer protein	0.269758	-0.109481	11.6493	7	0.0114106	-0.722268	11.2181	6	0.0261817	-0.260383	11.6469	7	0.00576668	-0.605297	10.6903	8	0.278606	0.403071	-0.150452	11.8649	7	0.212896	0.334834	-0.269172	11.3591	5	0.0215787	0.646225	12.3368	6
53	MT006403	Plant lipid transfer protein/Par allergen;	AT2G38540.1(%LS=98,9e-24)	nonspecific lipid transfer protein 1 (LTP1)	sp:Q9M5X8:NLTP_PRUAV(%LS=94,2e-29)	Nonspecific lipid-transfer protein	0.00011742	1.65764	5.98799	8	0.00262322	0.643415	5.43294	5	0.0885262	0.404391	5.22071	6	0.0103212	0.277796	5.17472	7	0.00372806	0.0193646	0.240447	5.25505	8	0.00508304	0.0234849	0.294945	5.46097	3	0.920999	-0.016106	5.24083	6
53	MT007033	Plant lipid transfer/seed storage/trypsin-alpha amylase inhibitor AC161862.15 35081-34276 F EGN_Mt060719 20060801	AT1G62510.1(%LS=100,4e-58)	protease inhibitor/seed storage/lipid transfer protein (LTP) family protein	sp:P14009:14KD_DAUCA(%LS=99,5e-45)	14 kDa proline-rich protein	0.308551	0.158841	10.8407	6	0.015167	-0.588429	10.9687	7	0.255692	0.199656	11.0024	8	0.0510724	-0.955702	10.4791	6	0.0242562	0.0679533	0.454159	11.1171	6	0.00183607	0.0118631	-0.568037	10.6935	8	0.00406477	0.697464	11.5534	8
53	MT000216	Plant lipid transfer/seed storage/trypsin-alpha amylase inhibitor AC182813.8 23455-20511 E EGN_Mt060719 20060801	AT2G10940.2(%LS=100,6e-67)	protease inhibitor/seed storage/lipid transfer protein (LTP) family protein	sp:Q00451:PRF1_LYCES(%LS=64,6e-52)	36.4 kDa proline-rich protein	0.0183073	-1.33109	6.97831	6	0.00644577	-1.17162	7.1011	5	0.0196465	-0.665104	6.26706	7	0.0668938	-1.07472	7.0769	5	0.00199034	0.0132272	-1.10211	6.99545	8	7.94689e-06	0.000434231	-1.57472	6.50242	7	0.0662175	-1.4097	6.84422	5
53	MT014287	Plant lipid transfer/seed storage/trypsin-alpha amylase inhibitor AC182813.8 23455-20511 E EGN_Mt060719 20060801	AT2G10940.2(%LS=100,6e-67)	protease inhibitor/seed storage/lipid transfer protein (LTP) family protein	sp:Q00451:PRF1_LYCES(%LS=64,6e-52)	#E# PM=1731999;1868217; 36.4 kDa proline-rich protein	0.0369883	-0.773366	8.55664	6	0.00841846	-0.901495	9.20449	6	0.149939	-0.297429	8.46663	7	0.135387	-0.580996	9.70144	6	0.0947786	0.182854	-0.359543	10.1087	7	0.0828182	0.169738	-0.9003	8.84501	8	0.00896979	0.748219	10.3776	8
53	MT016454	Plant lipid transfer protein/seed storage/trypsin-alpha amylase inhibitor;	AT2G10940.2(%LS=31,6e-25)	protease inhibitor/seed storage/lipid transfer protein (LTP) family protein	sp:Q00451:PRF1_LYCES(%LS=23,3e-15)	36.4 kDa proline-rich protein	0.028782	-0.848742	5.48667	6	0.00317564	-1.15216	6.00737	6	0.0500422	-0.483659	5.84951	8	0.039758	-0.778933	5.50791	6	0.0170313	0.0531737	-0.675675	5.62889	6	0.00240418	0.0141992	-0.802225	5.52643	7	0.00469472	-1.1921	5.85132	6
53	MT006696	Plant lipid transfer protein/Par allergen;	AT2G15325.1(%LS=97,2e-09)	protease inhibitor/seed storage/lipid transfer protein (LTP) family protein	sp:Q42976:NLTP3_ORYSA(%LS=94,4e-10)	Nonspecific lipid-transfer protein	0.738564	0.0598905	6.68724	4	0.564039	-0.107462	6.62428	8	0.18813	-0.170757	6.45658	6	0.0248829	-0.258664	6.24213	6	0.296444	0.421967	-0.12947	6.96742	6	0.164881	0.279641	0.106959	6.46869	6	0.000956082	0.737605	7.22198	6
53	MT002025	Plant lipid transfer protein/Par allergen AC135798.31 76869-77945 F EGN_Mt060719 20060801	AT2G18370.1(%LS=92,2e-30)	protease inhibitor/seed storage/lipid transfer protein (LTP) family protein	sp:Q42978:NLTP2_ORYSA(%LS=94,2e-20)	#E# PM=8194762; Nonspecific lipid-transfer protein 2 precursor LTP 2 Lipid-binding Signal Transport	0.00357168	-0.810199	9.52611	6	0.00426729	-0.867953	9.75423	8	0.0145485	-0.807092	8.62876	8	0.0672561	-0.901701	9.9057	5	0.00123733	0.00995885	-0.440547	10.0538	7	0.00416538	0.0205807	-0.848467	9.17743	8	0.127276	-0.429925	10.096	8
53	MT007711	Plant lipid transfer protein/seed storage/trypsin-alpha amylase inhibitor;	AT3G18280.1(%LS=83,3e-28)	protease inhibitor/seed storage/lipid transfer protein (LTP) family protein	sp:Q43681:NLTP_VIGUN(%LS=94,1e-23)	Probable nonspecific lipid-transfer protein	0.00580702	-0.416176	8.52564	6	0.00259024	-0.680646	8.48447	7	0.00134506	-0.498198	7.81401	8	0.021273	-0.833727	7.98403	7	0.00535531	0.0243203	-0.60785	8.35624	8	3.60079e-06	0.000270386	-1.61637	7.6575	8	0.0172384	-0.294276	8.27481	8
53	MT008099	Plant lipid transfer/seed storage/trypsin-alpha amylase inhibitor AC147875.18 19620-20299 F EGN_Mt060719 20060801	AT3G18280.1(%LS=97,9e-26)	protease inhibitor/seed storage/lipid transfer protein (LTP) family protein	sp:Q43681:NLTP_VIGUN(%LS=93,5e-29)	Probable nonspecific lipid-transfer protein	0.00196191	-1.6367	7.26483	8	0.00562011	-1.61172	7.2023	7	0.0161788	-1.19222	6.48113	8	0.135387	-0.820222	7.29936	6	0.0104173	0.0379294	-1.24395	7.41616	8	6.75834e-07	0.000107618	-1.96982	6.61936	8	0.0254129	-0.895736	7.58358	8
53	MT000089	Plant lipid transfer protein/seed storage/trypsin-alpha amylase inhibitor; Pistil-specific extensin-like protein;	AT3G22120.1(%LS=97,7e-97)	protease inhibitor/seed storage/lipid transfer protein (LTP) family protein	sp:Q00451:PRF1_LYCES(%LS=99,1e-107)	36.4 kDa proline-rich protein	0.000214073	1.27574	9.51154	8	0.0185585	0.449553	9.51311	8	0.00226768	0.803561	8.97523	8	0.213044	-0.116667	8.77995	8	0.00164125	0.0118204	0.694979	8.99703	5	0.0121508	0.043281	0.621745	9.05748	8	0.579096	-0.0625217	8.74835	8
53	MT008461	Plant lipid transfer protein/Par allergen;	AT3G22600.1(%LS=99,2e-42)	protease inhibitor/seed storage/lipid transfer protein (LTP) family protein	sp:Q9C7F7:UGPI5_ARATH(%LS=90,2e-09)	Uncharacterized GPI-anchored protein	0.0504836	-0.185468	7.56086	6	0.00108027	-0.795264	7.13528	7	0.00393751	-0.815567	6.77092	7	0.0315376	-0.726311	7.1232	6	0.887057	0.925187	0.01066	7.50633	7	0.00202648	0.012671	-0.209812	7.12482	7	0.0377279	-0.428778	7.5757	7
53	MT013341	Plant lipid transfer protein/Par allergen;	AT3G22620.1(%LS=98,8e-47)	protease inhibitor/seed storage/lipid transfer protein (LTP) family protein	sp:P36594:RPB1_SCHPO(%LS=10,2e-07)	#E# PM=2011520;11859360; DNA-directed RNA polymerase II largest subunit 2.7.7.6 RNA polymerase II subunit 1 Complete proteome DNA-binding DNA-directed RNA polymerase Metal-bind	0.31619	-0.101811	7.03388	8	0.00492701	-1.16822	7.23882	7	0.00849498	-0.713096	6.48895	8	0.0247007	-0.955631	6.97542	8	0.00189126	0.0128531	-0.356584	7.52715	8	0.0017174	0.011314	-0.481961	7.01455	8	0.0265954	-0.455173	7.23712	7
53	MT015267	Plant lipid transfer/seed storage/trypsin-alpha amylase inhibitor AC170582.1 39903-38780 F EGN_Mt060719 20060801	AT3G53980.2(%LS=95,1e-34)	protease inhibitor/seed storage/lipid transfer protein (LTP) family protein			0.00178482	-1.12892	9.31155	7	0.0008685	-1.66082	8.70102	8	0.000924294	-1.56275	8.36055	8	0.181377	-0.327612	8.94525	8	0.0192072	0.0579094	-1.1856	9.04698	7	2.60087e-05	0.00088748	-2.69766	8.16594	8	0.00422747	-1.5101	8.58469	8
53	MT015268	Plant lipid transfer/seed storage/trypsin-alpha amylase inhibitor AC170582.1 63646-62725 F EGN_Mt060719 20060801	AT3G53980.2(%LS=95,2e-36)	protease inhibitor/seed storage/lipid transfer protein (LTP) family protein			0.00333336	-1.28489	9.36105	6	0.00257996	-1.78286	8.73162	7	0.00202603	-1.93534	8.11484	6	0.14486	-0.395615	8.90725	7	0.0155535	0.0500097	-1.2552	9.24789	7	0.00294936	0.0161948	-3.33587	8.68459	4	0.00306055	-1.38154	8.80692	8
53	MT015373	Plant lipid transfer protein/seed storage/trypsin-alpha amylase inhibitor;	AT4G12470.1(%LS=100,5e-43)	protease inhibitor/seed storage/lipid transfer protein (LTP) family protein	sp:P14009:14KD_DAUCA(%LS=98,5e-34)	#E# 14 kDa proline-rich protein DC2.15 precursor Membrane Signal Transmembrane	0.0285282	-1.23833	8.30936	4	0.00161413	-1.01837	8.67649	7	0.00242497	-1.03433	8.02344	7	0.0301144	-1.48967	9.16872	5	0.00383236	0.0197035	-0.491655	10.132	6	0.000536729	0.00519636	-1.03036	8.50828	8	0.203783	-0.327503	10.1431	7
53	MT000246	Plant lipid transfer protein/seed storage/trypsin-alpha amylase inhibitor;	AT5G46900.1(%LS=99,5e-32)	protease inhibitor/seed storage/lipid transfer protein (LTP) family protein	sp:P14009:14KD_DAUCA(%LS=94,2e-33)	14 kDa proline-rich protein	0.000479844	1.8276	8.73406	7	0.000439387	1.13158	8.56355	8	0.0236878	1.23148	8.46296	7	0.529388	-0.147435	7.79109	8	4.88281e-06	0.000652109	1.40116	8.42666	8	0.403286	0.53094	0.183396	7.90151	8	0.392246	-0.23936	8.25553	8
53	MT001086	Plant lipid transfer/seed storage/trypsin-alpha amylase inhibitor AC148292.8 31792-32460 F EGN_Mt060719 20060801	AT5G48485.1(%LS=100,4e-20)	protease inhibitor/seed storage/lipid transfer protein (LTP) family protein	sp:Q38737:FIL1_ANTMA(%LS=100,2e-06)	Stamen-specific protein	0.0574648	0.586502	7.18143	7	0.00708227	1.1473	7.78534	8	0.0291991	0.590103	7.34212	7	0.0385963	-0.280041	6.76998	8	6.94939e-05	0.00232135	1.08727	7.38673	8	0.965679	0.976661	-0.00429484	6.87774	8	0.00567921	-0.409387	6.93769	6
53	MT015278	Plant lipid transfer/seed storage/trypsin-alpha amylase inhibitor CR936323.2 53601-54448 E EGN_Mt060719 20060801	AT5G55450.1(%LS=88,2e-13)	protease inhibitor/seed storage/lipid transfer protein (LTP) family protein			0.000266942	3.13129	8.26736	7	0.00127461	2.82214	8.38468	6	0.00437699	2.06967	8.23492	8	0.0514516	1.44908	7.70391	8	3.28215e-05	0.00167837	2.89531	8.59194	8	2.11098e-05	0.000784819	2.26917	7.60968	8	0.196618	0.994686	7.90981	8
53	MT015279	Plant lipid transfer/seed storage/trypsin-alpha amylase inhibitor CR936323.2 53601-54448 E EGN_Mt060719 20060801	AT5G55450.1(%LS=88,2e-13)	protease inhibitor/seed storage/lipid transfer protein (LTP) family protein			0.000142363	3.19493	8.01908	8	0.000484221	2.29866	7.87263	7	0.388278	1.05911	7.7782	4	0.0516323	1.18491	7.35895	8	0.00206093	0.0134602	3.32789	8.34793	4	3.96915e-05	0.00107373	2.16988	7.74517	6	0.203441	0.836784	7.78066	8
53	MT001845	Plant lipid transfer protein/Par allergen CR954192.2 27791-29935 F EGN_Mt060719 20060801	AT5G64080.2(%LS=61,7e-33)	protease inhibitor/seed storage/lipid transfer protein (LTP) family protein	sp:Q42952:NLTP1_TOBAC(%LS=70,2e-04)	Nonspecific lipid-transfer protein	0.0798399	0.416617	7.47665	7	0.0126134	-0.562994	7.09325	6	0.00062615	-0.399381	6.64906	6	0.113735	-0.515732	6.68145	6	0.007788	0.0312454	-0.480335	6.86034	8	0.00073759	0.00641248	-0.755433	6.72017	7	0.00364263	-0.593024	7.08996	8
53	MT003643	Plant lipid transfer/seed storage/trypsin-alpha amylase inhibitor CT573076.1 32696-35205 F EGN_Mt060719 20060801	AT1G70250.1(%LS=12,2e-09)	receptor serine/threonine kinase	sp:P36079:YKI3_YEAST(%LS=12,8e-05)	Hypothetical 23.7 kDa protein	0.00466404	-1.13984	8.16973	8	0.00397283	-1.44874	8.5122	7	0.00246589	-1.64294	7.93291	8	0.130243	-0.998491	8.354	7	0.00171853	0.0121396	-1.35004	8.41814	8	0.00233902	0.0139673	-1.33386	8.29468	6	0.0127195	-1.38271	8.5661	8
54	MT008339	Protease-associated PA; Proteinase inhibitor I9, subtilisin propeptide AC158501.3 8992-11784 E EGN_Mt060719 20060801	AT5G67360.1(%LS=98,0.0)	cucumisin-like serine protease (ARA12)	sp:O65351:SUBL_ARATH(%LS=98,0.0)	Subtilisin-like protease precursor 3.4.21.- Cucumisin-like serine protease Calcium Cell wall Direct protein	0.00309029	-0.578248	6.28358	7	0.00955809	-0.817205	6.38243	6	0.0166083	-0.561145	5.80821	8	0.120602	-0.629411	6.2253	5	0.129013	0.228829	-0.241262	6.62227	8	1.36254e-07	5.09924e-05	-0.527104	6.3287	8	0.0593553	-0.507865	6.29556	5
54	MT009144	Protease-associated PA; Proteinase inhibitor I9, subtilisin propeptide CT967316.7 114445-119762 F EGN_Mt060719 20060801	AT1G20160.2(%LS=24,2e-61)	similar to subtilase family protein [Arabidopsis thaliana] (TAIR:At1g20150.1); similar to putative subtilisin precursor [Glycine max] (GB:CAB87247.1); similar to subtilisin-like protein [Glycine max] (GB:AAK53589.1); similar to subtilisin-like protein [Pi	sp:O65351:SUBL_ARATH(%LS=22,4e-41)	Subtilisin-like protease precursor 3.4.21.- Cucumisin-like serine protease Calcium Cell wall Direct protein	0.0078164	-0.660323	6.88396	6	0.0045181	-0.520024	6.96595	7	0.0206058	-0.411172	6.43992	7	0.0533794	0.339546	7.22363	8	0.0269948	0.0732648	-0.689929	7.31706	6	1.05369e-05	0.00051066	-1.28265	6.17964	7	0.00588087	-0.409194	7.02758	8
54	MT008929	Protease-associated PA; Proteinase inhibitor I9, subtilisin propeptide CT967316.7 114445-119762 F EGN_Mt060719 20060801	AT1G20160.2(%LS=24,2e-61)	similar to subtilase family protein [Arabidopsis thaliana] (TAIR:At1g20150.1); similar to putative subtilisin precursor [Glycine max] (GB:CAB87247.1); similar to subtilisin-like protein [Glycine max] (GB:AAK53589.1); similar to subtilisin-like protein [Pi	sp:O65351:SUBL_ARATH(%LS=22,4e-41)	Subtilisin-like protease precursor 3.4.21.- Cucumisin-like serine protease Calcium Cell wall Direct protein	0.00142526	-0.528987	6.66336	7	0.00156313	-0.505949	6.86534	8	0.0141322	-0.654796	6.81373	6	0.0299108	0.383426	6.96748	8	5.69215e-05	0.00211636	-0.827226	7.11213	8	0.00348895	0.0181956	-0.967543	6.11607	5	0.0735244	-0.349687	6.64482	7
54	MT014006	Protease-associated PA; Proteinase inhibitor I9, subtilisin propeptide AC151423.2 53885-63354 F EGN_Mt060719 20060801	AT5G59810.1(%LS=32,4e-66)	subtilase family protein	sp:O65351:SUBL_ARATH(%LS=33,2e-55)	Subtilisin-like protease precursor 3.4.21.- Cucumisin-like serine protease Calcium Cell wall Direct protein	0.328162	0.191348	7.29778	2	0.158527	-1.16559	6.13499	2	0.0066608	-0.634129	6.09985	7	0.0958887	-0.651201	6.02859	4	0.0191377	0.0577834	-0.598328	6.41391	4	0.0657363	0.143769	-1.01277	6.07916	3	0.0147401	-0.319998	6.62714	5
54	MT012617	Protease-associated PA; Proteinase inhibitor I9, subtilisin propeptide AC148994.3 86663-84085 E EGN_Mt060719 20060801	AT5G67090.1(%LS=98,1e-149)	subtilase family protein	sp:O65351:SUBL_ARATH(%LS=98,1e-142)	Subtilisin-like protease precursor 3.4.21.- Cucumisin-like serine protease Calcium Cell wall Direct protein	0.0195897	1.59043	5.95156	5	0.0109265	1.73922	5.97521	5	0.0012285	1.1966	6.29727	8	0.096775	0.694296	5.67925	6	0.00159782	0.0116991	2.01303	6.06981	6	3.46097e-05	0.000997713	2.01668	6.13909	7	0.757398	0.111461	5.43505	4
54	MT000191	Protease-associated PA; Proteinase inhibitor I9, subtilisin propeptide AC151423.2 9724-2658 E EGN_Mt060719 20060801	AT2G04160.1(%LS=22,1e-52)	subtilisin-like protease (AIR3)	sp:O65351:SUBL_ARATH(%LS=23,6e-40)	Subtilisin-like protease precursor 3.4.21.- Cucumisin-like serine protease Calcium Cell wall Direct protein	0.00948091	-0.612464	8.29805	8	0.0011625	-0.547552	8.44649	8	0.0849046	-0.411075	7.56117	7	0.0445604	-0.438148	8.27824	8	0.347015	0.473893	-0.210765	8.71279	8	0.000598524	0.00556581	-0.670235	8.14699	8	0.0477272	-0.588628	8.6223	8
55	MT000501	Protein of unknown function DUF6, transmembrane;	AT1G44800.1(%LS=92,1e-130)	nodulin MtN21 family protein	sp:Q6J163:5NG4_PINTA(%LS=80,6e-61)	Auxin-induced protein	0.989364	-0.00556295	8.35757	5	0.0115546	1.1758	9.03397	5	0.00226195	0.745109	8.32946	7	0.0219401	1.16274	8.907	6	0.609404	0.715601	0.100108	8.86995	7	0.384343	0.513358	-0.169271	7.82054	6	0.00245128	0.463214	8.71135	8
55	MT007342	Protein of unknown function DUF6, transmembrane;	AT1G75500.1(%LS=86,1e-134)	nodulin MtN21 family protein	sp:Q6J163:5NG4_PINTA(%LS=79,1e-104)	Auxin-induced protein	0.00415531	-1.20645	8.085	5	0.000298776	-1.78327	7.88221	8	0.00107065	-1.65354	7.31864	7	0.0435335	-1.2767	7.78806	6	0.00242608	0.0148843	-1.44873	8.22315	8	1.63859e-06	0.000170169	-2.37263	7.40179	7	0.0106597	-0.693574	8.50348	8
55	MT001830	Protein of unknown function DUF6, transmembrane CR538723.1 15093-9817 E EGN_Mt060719 20060801	AT4G08290.1(%LS=38,1e-32)	nodulin MtN21 family protein	sp:Q6J163:5NG4_PINTA(%LS=36,5e-10)	Auxin-induced protein	0.00290417	-0.42688	6.61018	6	0.00201181	-0.571608	6.46554	5	0.00664543	-0.833631	6.13746	5	0.459561	0.0777725	6.50897	5	0.013518	0.0453879	-0.391285	6.76557	6	0.00238475	0.0141143	-0.546797	6.28577	7	0.394431	0.106761	7.08598	6
55	MT001044	Protein of unknown function DUF6, transmembrane;	AT4G08300.1(%LS=98,1e-132)	nodulin MtN21 family protein	sp:Q6J163:5NG4_PINTA(%LS=80,7e-64)	Auxin-induced protein	0.0191768	-0.771894	6.91305	6	0.00682511	-1.13893	6.72907	6	0.0024819	-0.995963	6.20922	7	0.022067	-0.908682	6.53643	6	5.33501e-05	0.00205913	-0.588088	6.99175	8	0.000232741	0.00308598	-0.918758	6.39279	7	0.0156835	0.207741	7.27423	7
55	MT002234	Protein of unknown function DUF6, transmembrane;	AT5G07050.1(%LS=84,1e-133)	nodulin MtN21 family protein	sp:Q6J163:5NG4_PINTA(%LS=80,5e-60)	Auxin-induced protein	0.00682462	2.33165	6.6775	6	0.000759376	3.01944	6.64156	7	0.000950501	1.97953	7.23794	8	0.090111	1.33682	6.08205	7	0.00698555	0.0290406	2.62595	6.424	6	3.05613e-05	0.000947893	3.04518	6.71922	8	0.15899	1.13472	6.34933	6
55	MT014607	Protein of unknown function DUF6, transmembrane AC148821.1 68333-63168 E EGN_Mt060719 20060801	AT5G64700.1(%LS=22,1e-18)	nodulin MtN21 family protein	sp:Q6J163:5NG4_PINTA(%LS=33,1e-05)	#E# PM=14722770; Auxin-induced protein 5NG4 Glycoprotein Membrane Transmembrane	0.0632013	-0.260748	6.26062	5	0.00167105	-0.428055	6.42172	6	0.00457648	-0.713862	6.74262	7	0.140581	-0.18013	6.41926	6	0.00276558	0.0160978	-0.35038	7.27081	8	0.000492913	0.0049115	-0.456545	6.56922	6	0.547178	0.0783868	7.27452	7
56	MT010501	Protein phosphatase 2A, regulatory B subunit, B56-5prime partial AC123572.15 1-3928 F EGN_Mt060719 20060801	AT1G13460.2(%LS=21,2e-41)	serine/threonine protein phosphatase 2A (PP2A) regulatory subunit B'	sp:Q8LF36:2A5T_ARATH(%LS=21,1e-40)	#E# PM=11130712;12068121; Serine/threonine protein phosphatase 2A 57 kDa regulatory subunit B' theta isoform PP2A	0.0332835	0.386958	8.06252	7	0.261804	0.0754874	7.81514	7	0.002221	0.73025	7.8258	8	0.0604277	0.233156	7.70663	6	0.172986	0.283148	0.0934063	8.06471	8	0.00244964	0.0143742	0.38703	7.90383	8	0.00744968	0.380385	8.23165	8
56	MT005258	Protein phosphatase 2A, regulatory B subunit, B56;	AT3G09880.1(%LS=33,3e-69)	serine/threonine protein phosphatase 2A (PP2A) regulatory subunit B' (B'beta)	sp:O04376:2A5B_ARATH(%LS=33,2e-68)	Serine/threonine protein	0.0179141	-0.476311	6.71855	6	0.0310718	-0.625415	7.16798	7	0.24881	-0.22419	5.84143	7	0.0606668	-0.37546	6.59568	7	0.000197971	0.00390653	-0.306308	7.18558	7	0.0955446	0.18863	-0.14844	6.37633	6	0.000748908	1.17797	7.75464	8
56	MT000934	Protein phosphatase 2C-like;	AT1G07160.1(%LS=99,1e-129)	protein phosphatase 2C	sp:P49596:PP2C2_CAEEL(%LS=73,4e-35)	Probable protein	0.0482048	1.08769	6.64169	6	0.00457458	1.39216	6.76042	7	0.000194006	1.04187	6.86358	7	0.0487751	0.844529	6.61714	8	9.92214e-05	0.00278651	1.65574	7.6637	8	9.16111e-06	0.000465574	1.56987	6.83582	7	0.0015151	2.12556	7.4928	7
56	MT008254	Protein phosphatase 2C; Glutamine amidotransferase, class-II CR954191.2 48664-50890 F EGN_Mt060719 20060801	AT1G07430.1(%LS=23,3e-36)	protein phosphatase 2C	sp:P49598:PP2C4_ARATH(%LS=28,4e-32)	#E# PM=7816619;11130713; Protein phosphatase 2C 3.1.3.16 PP2C Hydrolase Magnesium Manganese Metal-binding Protein phosphatase	0.0337546	0.272934	6.12222	8	0.0496084	0.621884	6.30794	5	0.0557435	0.254418	6.05096	5	0.215195	0.191045	6.03642	5	0.000890864	0.00830379	0.482666	6.20311	8	0.000496528	0.00493869	0.684874	6.16025	7	0.031622	0.418772	6.26321	6
56	MT015792	Protein phosphatase 2C-like AC174468.2 77851-81872 E EGN_Mt060719 20060801	AT1G22280.1(%LS=35,4e-33)	protein phosphatase 2C	sp:Q09172:PP2C2_SCHPO(%LS=22,2e-07)	Protein phosphatase 2C homolog 2 3.1.3.16 PP2C-2 Complete proteome Hydrolase Magnesium Manganese Metal-binding Protein phosphatase	0.00284426	0.395539	6.19096	7	0.000555638	0.841156	6.42995	7	0.00133339	0.781763	6.43038	7	0.159217	0.322861	5.9584	5	5.23411e-05	0.00205596	0.674773	6.51778	8	0.00220059	0.0134579	0.777135	6.22247	6	0.000245146	0.429468	6.24526	8
56	MT009125	Protein phosphatase 2C-like;	AT5G27930.2(%LS=95,1e-129)	protein phosphatase 2C	sp:Q5SGD2:PP2CL_HUMAN(%LS=63,9e-18)	Protein phosphatase 2C isoform epsilon 3.1.3.16 PP2C-epsilon Protein phosphatase 1L Protein phosphatase 1-like Alternative splicing Hydrolase Magnesium	0.0277774	-0.645465	5.93329	5	0.00174803	-0.895087	6.08155	7	0.232192	-0.211187	5.79796	6	0.0926986	-0.733622	5.90138	4	0.148771	0.254101	-0.206635	6.14387	7	0.00681675	0.0288109	-0.638769	6.09359	6	0.21511	-0.307887	5.97942	6
56	MT008031	Protein phosphatase 2C-like;	AT4G38520.2(%LS=98,1e-171)	protein phosphatase 2C family protein / PP2C family protein	sp:Q9P2J9:PDP2_HUMAN(%LS=77,7e-18)	#E# PM=10718198;12477932; Pyruvate dehydrogenase lipoamide-phosphatase 2	0.330117	-0.0620922	7.04907	7	0.0653624	0.192455	7.51427	7	0.0556726	0.456334	7.25575	7	0.625514	0.048033	7.20272	8	5.67078e-05	0.00211424	0.698927	7.81435	8	0.000235461	0.00310973	0.390623	7.39884	7	0.247426	0.11201	7.46346	8
56	MT011319	Protein phosphatase 2C-like; Zinc finger, C2H2-type;	AT3G16560.1(%LS=70,4e-95)	protein phosphatase 2C-related / PP2C-related			0.503774	0.0816122	4.99096	5	0.00132283	0.68111	5.3219	8	0.00847808	0.451585	5.23092	7	0.1447	0.272361	5.02713	7	0.058633	0.128606	0.0745865	5.03926	6	0.71064	0.795172	0.0310666	5.10788	7	0.977375	0.00367921	5.40323	8
56	MT003814	Protein phosphatase 2C-like; Zinc finger, C2H2-type;	AT5G26010.1(%LS=99,2e-69)	similar to protein phosphatase 2C	sp:P49596:PP2C2_CAEEL(%LS=57,5e-09)	Probable protein	0.00375101	-1.56493	7.53049	7	0.0212568	-1.30431	7.32235	5	0.00179567	-1.01467	6.89575	8	0.0928387	-1.14053	7.20702	6	0.00136807	0.0105976	-0.81802	7.33617	8	0.000949238	0.00754337	-1.42909	7.37867	6	0.0349158	-0.775071	7.5292	8
57	MT014395	Remorin, C-terminal region;	AT3G61260.1(%LS=63,1e-47)	DNA-binding family protein / remorin family protein	sp:P93788:REMO_SOLTU(%LS=68,3e-47)	#E# PM=8989883; Remorin pp34 Coiled coil Direct protein sequencing Phosphorylation Transport	0.0168055	-0.572779	6.88014	5	0.00362362	-0.569819	6.72017	6	0.00117949	-0.687184	6.22828	5	0.0709598	-0.479597	6.67119	6	0.000775418	0.00770985	-0.700208	7.04669	7	0.0222941	0.0663459	-0.764558	6.69656	3	0.934856	-0.0146444	7.26087	5
57	MT014396	Remorin, C-terminal region;	AT3G61260.1(%LS=64,2e-48)	DNA-binding family protein / remorin family protein	sp:P93788:REMO_SOLTU(%LS=71,1e-48)	Remorin pp34 Coiled coil Direct protein	0.0193479	-0.620387	7.1456	7	0.00290536	-0.761513	7.58135	7	0.00102504	-0.639739	7.14426	8	0.0819102	-0.667561	7.42216	6	0.00369128	0.0192509	-0.694349	7.8842	8	0.000167055	0.00251908	-1.08686	7.40842	5	0.881242	-0.0441379	8.12855	7
57	MT002112	Remorin, C-terminal region;	AT5G23750.1(%LS=98,2e-38)	remorin family protein	sp:P93788:REMO_SOLTU(%LS=100,2e-39)	Remorin pp34 Coiled coil Direct protein	0.00083259	2.47802	6.75262	7	0.000359968	3.08796	7.13543	7	0.00216219	2.18427	7.10037	7	0.174337	1.15608	5.99868	6	0.0047069	0.0224827	2.94487	6.86235	5	8.30655e-05	0.00167332	2.82516	6.92058	7	0.0430769	1.05937	6.07633	7
57	MT000955	Remorin, C-terminal region; Remorin, N-terminal region;	AT5G23750.1(%LS=98,5e-59)	remorin family protein	sp:P93788:REMO_SOLTU(%LS=97,2e-63)	Remorin pp34 Coiled coil Direct protein	0.000512527	-1.08772	7.18205	8	0.00471544	-1.30454	7.64546	6	0.0121845	-0.914276	6.92305	7	0.0250857	-0.778125	7.3199	8	0.0382056	0.0942103	-0.651644	7.42595	8	4.65278e-05	0.00119684	-1.29068	7.42125	7	0.0107259	-0.49129	7.71861	7
58	MT007997	Sialidase AC148918.3 56310-60137 F EGN_Mt060719 20060801	AT3G13790.1(%LS=49,1e-122)	beta-fructosidase (BFRUCT1) / beta-fructofuranosidase / cell wall invertase	sp:Q43089:INV1_PEA(%LS=52,1e-162)	#E# Beta-fructofuranosidase	0.0160065	1.75693	6.63142	6	0.282296	0.486702	6.32628	7	0.0113067	0.747705	6.45057	7	0.0290266	0.954052	6.56383	6	0.0268822	0.0731137	0.801068	7.05663	8	0.000444721	0.00458713	0.77525	6.43338	8	0.0128803	0.849565	6.48288	8
58	MT007881	Sialidase AC148918.3 56310-60137 F EGN_Mt060719 20060801	AT3G13790.1(%LS=49,1e-122)	beta-fructosidase (BFRUCT1) / beta-fructofuranosidase / cell wall invertase	sp:Q43089:INV1_PEA(%LS=52,1e-162)	#E# Beta-fructofuranosidase	0.00754662	2.22917	7.38752	6	0.177722	0.575031	6.37979	7	0.020055	0.605082	6.97737	7	0.0588492	0.988497	6.70568	6	0.0593359	0.129739	0.979986	7.27265	5	0.00246249	0.0144163	0.787194	6.47837	5	0.0265006	0.851339	6.84071	7
58	MT009448	Sialidase AC155228.11 28946-32315 E EGN_Mt060719 20060801	AT1G12240.1(%LS=43,1e-134)	beta-fructosidase (BFRUCT4) / beta-fructofuranosidase / invertase	sp:Q43857:INVA_VICFA(%LS=44,1e-166)	Acid beta-fructofuranosidase precursor 3.2.1.26 Acid sucrose hydrolase Acid invertase AI Vacuolar invertase Glycoprotein Glycosidase Hydrolase Signal Vacuole Zym	0.00116995	-1.29053	7.29914	7	0.00222381	-1.55776	7.17136	7	0.000365128	-1.83216	7.0798	8	0.0347543	-1.49144	7.11218	6	8.0722e-05	0.00248172	-1.43887	7.11008	7	3.74775e-06	0.000273632	-1.90257	6.83772	7	0.0125564	-1.07813	7.29037	7
58	MT003801	Sialidase AC152551.33 111060-106797 E EGN_Mt060719 20060801	AT5G11920.1(%LS=52,5e-95)	glycosyl hydrolase family 32 protein	sp:Q43089:INV1_PEA(%LS=52,4e-91)	Beta-fructofuranosidase	0.039153	-0.590411	7.37113	7	0.0117676	-0.461269	7.18395	8	0.00212069	-0.775414	6.93108	8	0.0396175	-0.2161	7.3482	8	2.28988e-06	0.000510269	-0.385908	7.61793	8	0.107987	0.206018	-0.257105	7.15299	8	0.49098	-0.10016	7.84564	8
59	MT001953	Strictosidine synthase; Soluble quinoprotein glucose dehydrogenase AC156828.8 15109-18523 E EGN_Mt060719 20060801	AT3G51440.1(%LS=21,2e-14)	strictosidine synthase family protein	sp:Q9D7N9:APMAP_MOUSE(%LS=18,1e-08)	Adipocyte plasma membrane-associated protein	0.270037	0.0912713	5.31801	8	0.000687389	2.31776	6.45316	5	0.00880915	1.46816	6.30295	6	0.390228	0.276202	5.35877	4	0.00611948	0.0267081	0.68508	5.54483	7	0.000149582	0.00238647	0.538494	5.57562	7	0.280027	0.157103	5.53095	7
59	MT001902	Strictosidine synthase; Quinoprotein amine dehydrogenase, beta chain-like AC156828.8 8681-12712 F EGN_Mt060719 20060801	AT3G51440.1(%LS=21,9e-13)	strictosidine synthase family protein	sp:Q9D7N9:APMAP_MOUSE(%LS=18,2e-08)	Adipocyte plasma membrane-associated protein	0.925998	0.021616	5.45487	4	0.000839891	2.35234	6.40527	5	0.00112193	1.78768	6.59216	8	0.161088	0.412752	5.45465	6	0.000858547	0.0081261	1.18021	5.9985	7	0.000353145	0.0039666	0.749798	5.74131	7	0.640223	0.16737	5.9008	5
59	MT001841	Strictosidine synthase AC148763.14 53995-57592 F EGN_Mt060719 20060801	AT3G51450.1(%LS=28,3e-27)	strictosidine synthase family protein	sp:Q9D7N9:APMAP_MOUSE(%LS=26,7e-14)	Adipocyte plasma membrane-associated protein	0.00717437	-0.552871	6.76708	5	0.0419041	-0.648435	6.32874	5	0.000636511	-0.588244	6.24491	8	0.420604	-0.141537	6.45024	4	0.384313	0.510927	-0.0459534	6.36092	8	0.00166795	0.0110932	-0.492281	6.49104	7	0.0531945	-0.267965	6.68269	8
60	MT013019	Sulphate transporter;	AT1G77990.1(%LS=19,5e-40)	similar to sulfate transporter [Arabidopsis thaliana] (TAIR:At5g10180.1); similar to low affinity sulphate transporter [Stylosanthes hamata] (GB:CAA57831.1); similar to Putative sulfate transporter [Oryza sativa (japonica cultivar-group)] (GB:AAN59769.1);	sp:P53393:SUT3_STYHA(%LS=21,2e-53)	Low affinity sulphate transporter 3 Membrane Transmembrane Transport	0.894994	-0.0199548	5.09467	4	0.000636507	1.81708	5.7885	6	0.00301785	1.47277	6.08355	8	0.607533	0.0285739	4.87225	6	0.198667	0.313362	0.297981	5.23306	5	0.886815	0.923085	0.0077391	5.03895	5	0.914148	-0.0133391	5.23041	8
60	MT013456	Sulphate transporter;	AT1G23090.1(%LS=23,3e-70)	sulfate transporter	sp:Q9SXS2:SUT33_ARATH(%LS=23,1e-69)	Probable sulfate transporter 3.3 AST91 Membrane Sulfate transport Symport Transmembrane Transport	0.00438969	-0.865037	9.14331	7	0.0112474	-0.996851	8.84579	5	0.00455149	-1.14806	8.3694	8	0.0127182	-0.835224	8.73077	8	0.00219338	0.014	-0.759106	9.18632	7	9.22567e-06	0.000467434	-0.93013	8.05313	7	0.0176411	-0.591619	8.79222	8
60	MT001909	Sulphate transporter AC139842.21 75883-82448 F EGN_Mt060719 20060801	AT5G19600.1(%LS=17,1e-35)	sulfate transporter	sp:Q94LW6:SUT35_ARATH(%LS=17,6e-35)	Probable sulfate transporter 3.5 Membrane Sulfate transport Symport Transmembrane Transport	0.0598705	1.14065	5.88472	7	0.000439387	4.77875	7.30879	6	0.000963588	2.99656	7.92821	7	0.0682437	1.59123	6.10896	7	0.000764407	0.00766729	2.64863	6.6021	7	8.37552e-05	0.00167711	1.8806	6.2111	8	0.0510887	1.16174	6.22694	7
60	MT010552	Sulphate transporter AC139842.21 75883-82448 F EGN_Mt060719 20060801	AT5G19600.1(%LS=17,1e-35)	sulfate transporter	sp:Q94LW6:SUT35_ARATH(%LS=17,6e-35)	Probable sulfate transporter 3.5 Membrane Sulfate transport Symport Transmembrane Transport	0.0221244	1.47485	5.99716	6	0.000463232	4.8779	7.43385	6	0.000201777	3.40079	8.2684	8	0.124019	1.41187	6.19299	7	0.00170269	0.0120546	2.52974	6.61849	7	1.73953e-05	0.000696635	2.16823	6.32652	6	0.19448	1.1098	6.3268	5
61	MT005835	Tetratricopeptide-like helical AC137546.33 26924-29680 E EGN_Mt060719 20060801	AT1G10270.1(%LS=90,0.0)	pentatricopeptide (PPR) repeat-containing protein	sp:Q76C99:RF1_ORYSA(%LS=50,7e-31)	Rf1 protein	0.0125893	-0.986428	9.38508	7	0.000710398	-0.879892	9.68412	8	0.0599357	-1.08996	8.50277	7	0.228847	-0.266899	8.78819	7	0.000130763	0.00316327	-0.932921	9.64907	7	0.0199324	0.0612087	-0.840187	8.45891	7	0.00495057	-0.831617	9.63806	8
61	MT013662	Tetratricopeptide-like helical AC148970.3 47697-44402 E EGN_Mt060719 20060801	AT2G18940.1(%LS=100,0.0)	pentatricopeptide (PPR) repeat-containing protein	sp:Q76C99:RF1_ORYSA(%LS=73,5e-56)	Rf1 protein	0.00138122	1.57213	11.9736	5	0.0033772	0.740587	12.1079	7	0.00017674	0.934579	11.6154	7	0.116629	1.35432	10.8044	3	0.000100077	0.00278954	1.30091	12.2025	7	0.000881916	0.00716155	0.757154	11.6471	4	0.0230357	0.55098	11.5189	5
61	MT006971	Tetratricopeptide-like helical;	AT3G09650.1(%LS=33,1e-120)	pentatricopeptide (PPR) repeat-containing protein	sp:Q76C99:RF1_ORYSA(%LS=23,2e-11)	#E# PM=12782297;14968308; Rf1 protein	0.0565767	0.244261	7.58525	7	0.00815423	0.585563	6.83022	5	0.0270528	0.364393	7.24994	8	0.130398	0.34143	7.2044	6	0.62874	0.731034	0.0761511	6.57523	7	0.148281	0.25943	0.225184	8.21152	4	0.0556924	0.303763	8.50944	5
61	MT002419	Tetratricopeptide-like helical AC144731.15 61553-68272 E EGN_Mt060719 20060801			sp:Q5BK48:TTC5_RAT(%LS=30,1e-13)	#E# Tetratricopeptide repeat protein 5 TPR repeat protein 5 Repeat TPR repeat	0.0786592	-0.431386	7.71099	6	0.0167157	-0.86232	8.45187	8	0.0896041	-0.307754	6.93859	8	0.0562981	-0.484422	8.01982	8	0.00116246	0.00964755	-0.746038	8.39485	8	0.048928	0.116035	-0.629106	7.49941	8	0.0811136	-0.502718	8.87889	8
62	MT007506	Thioredoxin fold;	AT2G43350.1(%LS=91,4e-70)	glutathione peroxidase	sp:O22850:GPX3_ARATH(%LS=91,2e-69)	Probable glutathione peroxidase 3	0.296803	0.221993	8.33566	4	0.0898262	0.351315	8.33407	8	0.156062	-0.111078	7.86278	7	0.0831309	0.607789	8.27915	7	2.63737e-05	0.00154169	0.596124	8.83208	8	0.0183309	0.0576115	0.377996	8.08867	7	0.0166775	0.64854	8.71622	7
62	MT005974	Thioredoxin fold AC158374.1 13677-11989 F EGN_Mt060719 20060801	AT2G48150.1(%LS=53,1e-18)	glutathione peroxidase	sp:Q8L910:GPX4_ARATH(%LS=53,7e-18)	Probable glutathione peroxidase 4 1.11.1.9 Oxidoreductase Peroxidase	0.0126713	-2.19835	6.71553	5	0.00346	-1.78721	6.62162	7	0.00135204	-1.90378	6.41706	8	0.103533	-1.38753	6.84696	6	0.00265044	0.0156958	-1.54005	6.45895	6	3.54717e-05	0.00101382	-2.18757	6.32264	7	0.114745	-1.26269	7.04458	5
62	MT007373	Thioredoxin fold AC151526.7 97142-93958 E EGN_Mt060719 20060801	AT4G11600.1(%LS=26,5e-24)	glutathione peroxidase	sp:O23814:GPX4_SPIOL(%LS=36,2e-23)	Probable phospholipid hydroperoxide glutathione peroxidase EC 1.11.1.12 PHGPx Oxidoreductase Peroxidase	0.0547843	0.467855	5.41905	7	0.0399192	0.563367	5.18295	7	0.0371747	0.570087	5.45095	6	0.134938	0.26724	5.07599	6	0.0033604	0.0181986	0.955838	5.6465	6	0.000604925	0.00561263	0.491005	5.12641	8	0.00187678	1.03404	5.51661	5
62	MT015331	Thioredoxin fold AC151526.7 97142-93958 E EGN_Mt060719 20060801	AT4G11600.1(%LS=26,5e-24)	glutathione peroxidase	sp:O23814:GPX4_SPIOL(%LS=36,2e-23)	Probable phospholipid hydroperoxide glutathione peroxidase EC 1.11.1.12 PHGPx Oxidoreductase Peroxidase	0.0727053	0.375703	7.69706	8	0.402623	0.193141	7.60873	6	0.000222833	0.653177	7.49236	8	0.144574	0.292479	7.43421	7	0.0413038	0.0997722	0.743735	7.83809	5	0.206345	0.327613	0.165306	7.5646	7	0.00585911	1.09016	7.99918	7
62	MT007372	Thioredoxin fold AC151526.7 97142-93958 E EGN_Mt060719 20060801	AT4G11600.1(%LS=26,5e-24)	glutathione peroxidase	sp:O23814:GPX4_SPIOL(%LS=36,2e-23)	Probable phospholipid hydroperoxide glutathione peroxidase EC 1.11.1.12 PHGPx Oxidoreductase Peroxidase	0.165141	0.335104	6.4681	4	0.276457	0.153793	6.34347	7	0.0214279	0.271366	6.01306	7	0.575379	0.0571625	6.24271	6	0.0125836	0.0432688	0.529204	6.86622	7	0.0592912	0.133121	0.276929	6.23514	5	0.000629663	0.671247	6.92662	8
63	MT006213	Toll-Interleukin receptor;	AT4G08450.1(%LS=13,1e-39)	disease resistance protein (TIR-NBS-LRR class)	sp:Q40392:TMVRN_NICGU(%LS=16,9e-34)	#E# PM=7923359;10660679; TMV resistance protein N Alternative splicing ATP-binding Hypersensitive response Leucine-rich repeat Nucleotide-binding Plant defense Repeat	0.22546	0.593496	6.56281	4	0.165153	0.314305	6.32133	7	0.0141934	0.4593	6.10767	7	0.173808	0.220752	6.09021	5	0.494456	0.614327	0.216707	6.87745	5	0.00104706	0.00805617	0.5089	6.15567	6	0.00825885	1.2794	6.89034	4
63	MT002903	Toll-Interleukin receptor; NB-ARC;	AT5G17680.1(%LS=12,1e-32)	disease resistance protein (TIR-NBS-LRR class)	sp:Q40392:TMVRN_NICGU(%LS=12,6e-34)	TMV resistance protein	0.00475356	-1.25272	6.41355	7	0.00435991	-1.2764	6.53518	7	0.01167	-1.07026	6.69498	5	0.0426054	-0.816951	6.38836	7	0.00218552	0.0139629	-0.928041	6.70015	8	0.000541201	0.00522755	-1.43649	6.26872	6	0.0186443	-0.709228	6.48878	8
63	MT014712	Toll-Interleukin receptor; Disease resistance protein;	AT5G17680.1(%LS=39,1e-112)	disease resistance protein (TIR-NBS-LRR class)	sp:Q40392:TMVRN_NICGU(%LS=45,1e-97)	TMV resistance protein	0.318802	0.39244	7.02359	8	0.0369453	0.641016	7.5474	8	0.00463686	0.739763	7.22557	8	0.0360366	0.741202	7.38405	7	0.000240482	0.00435897	1.02404	8.28497	8	0.000153484	0.00242786	0.828806	7.3368	6	0.000240483	1.86467	7.76455	8
63	MT016030	Toll-Interleukin receptor;	AT5G18370.1(%LS=12,2e-28)	disease resistance protein (TIR-NBS-LRR class)	sp:Q40392:TMVRN_NICGU(%LS=11,8e-30)	TMV resistance protein	0.00790685	1.17375	7.97221	7	0.00107276	1.11719	8.01465	8	0.000303448	1.29992	8.283	8	0.0566991	0.669651	7.72802	8	0.000325923	0.00503225	1.29253	8.76471	8	0.000287309	0.00350727	1.64955	8.33735	5	0.000293933	2.07921	8.80256	8
64	MT008508	Zinc finger, B-box AC183777.7 81791-80186 F EGN_Mt060719 20060801	AT1G75540.1(%LS=43,4e-28)	zinc finger (B-box type) family protein	sp:Q9LQZ7:STHX_ARATH(%LS=43,2e-27)	Putative salt tolerance-like protein	0.225525	-0.492394	13.707	3	0.0105172	-1.1422	13.36	6	0.00107487	-0.696012	13.4452	8	0.0241412	-0.960193	13.2943	7	0.0687932	0.144546	-0.376385	13.2644	5	0.00516369	0.023732	-0.822459	13.2614	6	0.632029	-0.128947	12.6375	7
64	MT011351	Zinc finger, B-box;	AT4G38960.1(%LS=78,3e-54)	zinc finger (B-box type) family protein	sp:Q9SYM2:STHY_ARATH(%LS=54,2e-20)	Putative salt tolerance-like protein	0.207626	-0.135952	6.7552	7	0.00222759	0.686451	6.92255	8	0.0002685	0.742283	6.63108	8	0.0512361	0.375182	6.7435	6	0.194209	0.308143	0.0957736	6.67458	7	0.0341219	0.0895773	-0.199387	6.42339	8	0.00660278	0.206648	7.21222	7
64	MT007547	Zinc finger, B-box;	AT1G06040.1(%LS=100,7e-79)	zinc finger (B-box type) family protein / salt-tolerance protein (STO)	sp:Q96288:STO_ARATH(%LS=100,4e-78)	Salt-tolerance protein	0.0211738	0.909153	6.05142	5	0.274437	0.745129	5.65321	5	0.000396134	1.84214	6.44006	7	0.0435335	0.522389	5.39587	4	0.0213243	0.0623581	0.97538	5.81303	8	0.31774	0.447981	0.61717	5.59084	4	0.233749	0.542179	5.82359	6
64	MT015396	Zinc finger, B-box;	AT1G06040.1(%LS=77,1e-44)	zinc finger (B-box type) family protein / salt-tolerance protein (STO)	sp:Q96288:STO_ARATH(%LS=77,7e-44)	Salt-tolerance protein	0.018832	0.97888	6.07195	4	0.261923	0.960197	6.20464	7	0.000245257	2.05851	6.94946	8	0.347385	0.334524	5.82232	7	0.0465395	0.108525	1.29856	6.59056	7	0.021345	0.0642462	1.24485	6.05953	7	0.138644	1.06683	6.14609	6
65	MT006421	Zinc finger, C2H2-type;	AT4G23000.1(%LS=15,5e-54)	calcineurin-like phosphoesterase family protein			0.0601021	0.138256	6.09255	6	0.000433186	0.681563	6.28509	7	0.0832249	0.215601	5.86654	7	0.52613	0.0886967	6.00329	6	0.00520402	0.0239328	0.264932	6.17833	6	0.00685041	0.0288809	0.216004	6.05883	7	0.0272198	0.171863	6.41282	4
65	MT014640	Zinc finger, C2H2-type;	AT5G09530.1(%LS=28,2e-16)	hydroxyproline-rich glycoprotein family protein	sp:Q9FPQ6:GP1_CHLRE(%LS=20,3e-14)	Vegetative cell wall protein	0.00725703	-0.480323	9.70761	6	9.71369e-06	-1.46147	9.72333	8	0.00325216	-1.06432	8.85822	8	0.0160327	-0.995145	9.35609	6	0.719662	0.80163	0.0300269	10.1242	7	0.31612	0.446513	0.210685	9.7194	5	0.0787568	-0.332207	9.76399	8
65	MT000920	Zinc finger, C2H2-type AC146551.24 123021-124107 F EGN_Mt060719 20060801	AT1G27730.1(%LS=96,1e-40)	Salt tolerance zinc finger protein responsive to chitin oligomers. chr1:9648128-9649060	sp:Q42430:ZFP1_WHEAT(%LS=86,1e-29)	#E# PM=8223628; Zinc-finger protein 1 WZF1 DNA-binding Metal-binding Nuclear protein Repeat Transcription Transcription regulation Zinc Zinc-finger	0.0767088	0.546635	6.60871	7	0.430548	0.436805	7.01462	4	0.00990377	0.354862	6.46718	8	0.0084616	1.08257	6.83337	8	0.00132748	0.0104189	0.743788	7.16961	7	0.0497511	0.117375	0.317946	6.45078	6	0.0100067	0.766666	6.99926	7
65	MT012640	Zinc finger, C2H2-type AC140548.10 49207-48352 F EGN_Mt060719 20060801	AT1G27730.1(%LS=100,7e-56)	Salt tolerance zinc finger protein responsive to chitin oligomers. chr1:9648128-9649060 REVERSE	sp:Q42430:ZFP1_WHEAT(%LS=81,1e-35)	Zinc-finger protein	0.435113	0.253365	8.06481	7	0.00288314	0.648336	7.60205	6	0.126195	0.196107	8.10781	6	0.0462704	0.882631	7.23498	7	2.19515e-06	0.000510269	1.3596	7.71054	8	0.00122776	0.00897994	0.714367	7.7891	7	0.0530567	1.19446	8.29026	8
65	MT005897	Zinc finger, C2H2-type; TonB box, N-terminal;	AT4G01575.1(%LS=86,1e-31)	serine protease inhibitor			0.00366661	-1.2165	7.82608	7	0.0011539	-1.38124	7.81801	8	0.0083936	-0.767944	7.47121	8	0.0573921	-1.06315	7.75624	7	0.00353529	0.0187927	-0.655229	8.1885	8	6.43486e-05	0.00143455	-1.09225	7.89344	8	0.0320524	-0.677757	8.45457	7
65	MT009285	Zinc finger, C2H2-type CT033767.2 89813-88872 F EGN_Mt060719 20060801	AT1G10480.1(%LS=89,1e-23)	zinc finger (C2H2 type) family protein	sp:Q39264:ZFP5_ARATH(%LS=89,6e-23)	Zinc finger protein	0.175509	0.300345	5.92424	5	0.359299	0.15547	5.8603	3	0.0660873	0.262531	5.84205	7	0.054037	0.557938	6.01351	5	0.398628	0.525232	0.127839	6.48596	8	0.235703	0.360961	0.167733	5.84688	4	0.000667887	1.14274	6.26861	8
65	MT004448	Zinc finger, C2H2-type;	AT1G66140.1(%LS=100,4e-38)	zinc finger (C2H2 type) family protein	sp:Q39263:ZFP4_ARATH(%LS=100,3e-37)	#E# PM=7599312;11130712; Zinc finger protein 4 Metal-binding Zinc Zinc-finger	0.158452	-0.236731	6.46363	8	0.00398142	0.598926	6.42956	7	0.0825493	0.478718	6.51822	8	0.172452	-0.117508	6.34192	5	0.0161361	0.0512512	0.488944	6.80468	7	0.340485	0.47115	0.196503	6.3219	7	0.19457	0.255699	6.84978	8
65	MT009227	Zinc finger, C2H2-type;	AT2G02070.1(%LS=44,1e-101)	zinc finger (C2H2 type) family protein	sp:Q8VWG3:TT1_ARATH(%LS=53,3e-17)	#E# PM=11782451;11130712; TRANSPARENT TESTA 1 protein Zinc finger protein TT1 TTL1 Coiled coil Metal-binding Polymorphism Transcription Transcription regulation Zinc Zinc-finger	0.580121	-0.13107	9.44644	7	0.00564085	-0.644503	10.2602	7	0.0273609	-0.451123	8.42071	7	0.159544	-0.526526	10.3173	7	0.00339755	0.0183524	-0.393028	10.4199	7	0.000530973	0.00515855	-0.391988	9.27635	8	0.572694	-0.203043	10.8711	5
65	MT004063	Zinc finger, C2H2-type; EGF-like region;	AT2G02070.1(%LS=80,5e-89)	zinc finger (C2H2 type) family protein	sp:O53810:PG10_MYCTU(%LS=23,1e-11)	#B# PM=9634230;12218036; Hypothetical PE-PGRS family protein PE_PGRS10 precursor Complete proteome Hypothetical protein Repeat Signal	0.0098682	-1.02493	9.565	7	0.207236	-0.320015	10.1155	4	0.0422945	-0.807609	9.39972	7	0.567362	-0.213761	9.73132	6	0.509363	0.6282	-0.122096	10.8787	8	0.026226	0.0742179	-0.644729	9.54991	7	0.30153	-0.24059	10.5761	7
65	MT009746	Zinc finger, C2H2-type;	AT2G28710.1(%LS=98,2e-23)	zinc finger (C2H2 type) family protein	sp:Q42430:ZFP1_WHEAT(%LS=52,9e-11)	Zinc-finger protein	0.782255	0.0489242	6.57494	5	0.738072	-0.0893852	6.64891	6	0.00850706	0.505792	6.31375	8	0.169155	0.174675	6.6219	6	0.0135283	0.0454049	0.354728	7.16952	7	0.0536635	0.123879	0.200047	6.47595	5	0.000293933	0.967164	7.23206	8
65	MT002933	Zinc finger, C2H2-type;	AT3G09290.1(%LS=59,6e-15)	zinc finger (C2H2 type) family protein	sp:Q9LHS9:RBE_ARATH(%LS=15,1e-10)	Probable transcriptional regulator RABBIT EARS Developmental protein	0.123925	0.234478	5.21732	7	0.00190424	2.00019	5.93917	7	0.0284096	1.51861	5.90586	5	0.191958	0.457087	5.1616	7	0.000202151	0.00394934	1.60239	5.66439	8	0.00147119	0.0101646	1.33911	5.57298	8	0.207855	0.44014	5.22518	5
65	MT009061	Zinc finger, C2H2-type;	AT2G37430.1(%LS=86,3e-33)	zinc finger (C2H2 type) family protein (ZAT11)	sp:Q42430:ZFP1_WHEAT(%LS=63,2e-12)	Zinc-finger protein	0.177949	0.494695	7.02705	6	0.101163	0.640742	6.85021	7	0.00212069	0.751809	6.39287	7	0.210875	0.455819	6.78697	6	0.00822008	0.0324105	0.971044	7.1949	7	0.00167925	0.0111266	0.805215	6.75853	8	0.0154367	1.35359	7.20969	6
65	MT010489	Zinc finger, C2H2-type AC125368.7 123973-123270 F EGN_Mt060719 20060801	AT2G37430.1(%LS=92,7e-34)	zinc finger (C2H2 type) family protein (ZAT11)	sp:Q42430:ZFP1_WHEAT(%LS=50,4e-12)	Zinc-finger protein	0.0842933	1.83921	6.35915	4	0.0392403	1.49614	6.23149	6	0.00123761	1.53321	6.40585	7	0.0350436	0.98261	6.07589	7	0.000969	0.00872989	2.08382	6.9815	7	0.000578723	0.00544523	1.7424	6.38085	5	0.000200438	2.91005	7.32844	7
66	MT002843	Zinc finger, CCHC-type; Interleukin-6/G-CSF/MGF; Homeodomain-related AC174302.21 39895-41620 F EGN_Mt060719 20060801	AT3G16350.1(%LS=17,5e-26)	myb family transcription factor			0.0333167	0.887241	6.3997	5	0.00622728	1.1029	6.79885	8	0.0637796	0.616055	6.41511	7	0.0578159	0.524008	6.28314	7	0.000267236	0.00458061	0.398594	6.48677	8	4.44852e-05	0.00115401	0.738905	6.37038	8	0.137822	0.44464	6.28391	7
66	MT012038	Zinc finger, CCHC-type; Homeodomain-related AC149803.7 11799-14076 F EGN_Mt060719 20060801	AT5G47390.1(%LS=18,4e-28)	myb family transcription factor			0.351781	0.724845	6.03564	2	0.00406025	0.701276	5.68108	6	0.00355708	0.682794	5.75526	7	0.0762872	0.302842	5.60171	5	0.00241672	0.0148435	0.651213	5.6079	6	0.000232312	0.00308598	0.883916	5.81937	7	0.000976505	0.381001	5.76476	7
66	MT008661	Zinc finger, CCCH-type AC142498.21 24912-26610 E EGN_Mt060719 20060801	AT2G40140.2(%LS=57,3e-76)	similar to zinc finger (CCCH-type) family protein [Arabidopsis thaliana] (TAIR:At3g55980.1); similar to putative finger transcription factor [Oryza sativa (japonica cultivar-group)] (GB:AAU10743.1); contains InterPro domain Zn-finger	sp:Q86B79:UNK_DROME(%LS=19,3e-07)	Protein unkempt Complete proteome Developmental protein	0.0239326	1.23176	6.25629	7	0.010325	1.22736	6.15582	6	0.00301661	1.27213	6.21894	7	0.0769246	0.909805	6.10671	5	0.00217072	0.0139208	1.43384	6.8698	6	0.000448029	0.00460987	1.41125	6.15998	7	0.00116266	2.3164	6.74863	6
66	MT009219	Zinc finger, CCCH-type AC142498.21 24912-26610 E EGN_Mt060719 20060801	AT2G40140.2(%LS=57,3e-76)	similar to zinc finger (CCCH-type) family protein [Arabidopsis thaliana] (TAIR:At3g55980.1); similar to putative finger transcription factor [Oryza sativa (japonica cultivar-group)] (GB:AAU10743.1); contains InterPro domain Zn-finger	sp:Q86B79:UNK_DROME(%LS=19,3e-07)	Protein unkempt Complete proteome Developmental protein	0.0475679	1.03233	6.45217	5	0.00972396	1.32567	6.78936	6	0.000442329	0.93492	6.353	8	0.0606616	0.658482	6.175	7	0.000784892	0.00777164	1.53418	7.20627	8	0.000828444	0.00685722	1.40417	6.5429	6	0.00288561	1.85832	7.12794	8
66	MT007176	Zinc finger, CCCH-type;	AT2G40140.2(%LS=99,1e-176)	similar to zinc finger (CCCH-type) family protein [Arabidopsis thaliana] (TAIR:At3g55980.1); similar to putative finger transcription factor [Oryza sativa (japonica cultivar-group)] (GB:AAU10743.1); contains InterPro domain Zn-finger	sp:Q8BL48:ZC3H5_MOUSE(%LS=56,2e-13)	Zinc finger CCCH-type domain-containing protein	0.00233031	0.555579	8.33175	5	0.00740988	0.536497	8.74354	7	0.00046816	0.94278	7.91191	8	0.11715	0.629215	8.11988	5	0.000710462	0.00735942	0.981303	9.02881	8	0.000164869	0.00250663	1.13245	8.46837	7	0.00091908	1.39661	8.81324	8
66	MT007609	Zinc finger, CCCH-type AC130963.30 11743-10225 F EGN_Mt060719 20060801	AT2G19810.1(%LS=96,1e-102)	zinc finger (CCCH-type) family protein	sp:Q9C0B0:ZC3H5_HUMAN(%LS=19,7e-12)	Zinc finger CCCH-type domain-containing protein	0.150717	0.704236	6.25332	4	0.00796685	1.03673	6.48526	7	0.0955839	0.334105	6.12197	5	0.143484	0.779879	6.38678	5	0.00214635	0.0138077	0.738013	6.41144	7	0.00649009	0.0278092	1.21913	6.66806	4	0.00792515	0.716637	6.4044	7
66	MT009226	Zinc finger, CCCH-type CR931731.1 23228-18859 E EGN_Mt060719 20060801	AT2G32930.1(%LS=22,7e-16)	zinc finger (CCCH-type) family protein	sp:O48772:ZFN2_ARATH(%LS=22,4e-15)	Zinc finger CCCH type domain-containing protein	0.458395	0.113514	5.70591	4	0.000136466	1.11641	6.33311	8	0.00469352	0.87099	6.46133	6	0.0214536	0.372805	5.88428	5	0.000336425	0.00509048	0.538969	6.02561	7	0.00649506	0.0278092	0.262636	5.95739	7	0.185633	0.0874478	5.78937	7
66	MT013241	Zinc finger, CCCH-type AC146855.5 22433-28133 E EGN_Mt060719 20060801	AT2G33835.1(%LS=82,5e-39)	zinc finger (CCCH-type) family protein	sp:P13816:GARP_PLAFF(%LS=9,2e-16)	Glutamic acid-rich protein	0.142574	0.538706	8.46098	8	0.00048578	1.15596	8.13331	8	0.00427348	0.866674	7.94115	8	0.0958887	0.75376	7.93549	7	0.0895322	0.175284	0.440371	7.58194	8	0.0860756	0.174685	0.44584	8.22563	6	0.311733	0.339844	8.18702	8
66	MT013898	Zinc finger, CCCH-type AC157983.16 28529-31771 E EGN_Mt060719 20060801	AT3G19360.1(%LS=63,1e-54)	zinc finger (CCCH-type) family protein	sp:Q6S9E0:TTP_SHEEP(%LS=40,3e-10)	#E# PM=14679154; Tristetraproline TTP Zinc finger protein 36 homolog Zfp-36 DNA-binding Metal-binding Nuclear protein Repeat Zinc Zinc-finger	0.0691884	-1.21182	10.1052	6	0.00837191	-1.1882	10.4264	7	0.00919036	-1.35336	9.19213	8	0.173684	-0.749099	10.2942	5	0.056451	0.124986	-0.660579	10.4625	7	0.00336871	0.0177569	-1.25878	9.57816	7	0.195372	0.239507	10.6712	7
66	MT000919	Zinc finger, CCCH-type;	AT4G29190.1(%LS=98,1e-60)	zinc finger (CCCH-type) family protein	sp:Q9C0B0:ZC3H5_HUMAN(%LS=13,5e-14)	Zinc finger CCCH-type domain-containing protein	0.324509	0.476687	6.69919	7	0.0945243	0.604476	6.86431	8	0.600007	0.142882	6.35452	8	0.00619778	1.70589	7.04589	8	0.0187912	0.0570054	-0.352006	7.00574	8	0.0466262	0.111914	-0.603147	6.08595	6	0.678102	-0.0887961	6.3768	8
66	MT006389	Zinc finger, CCHC-type AC136141.25 88623-87691 E EGN_Mt060719 20060801	AT5G43630.1(%LS=25,6e-19)	zinc knuckle (CCHC-type) family protein			0.739572	0.0885657	8.20103	6	0.0226832	0.454393	9.09552	6	0.0483426	0.846224	7.58371	6	0.00648551	0.687405	8.66526	8	0.000707851	0.00735795	0.547089	9.20632	6	0.0723998	0.154089	0.421267	7.90889	7	0.468423	0.266236	8.96499	7
67	MT015546	Zinc finger, FYVE/PHD-type;	AT2G26210.1(%LS=41,3e-10)	ankyrin repeat family protein	sp:P40343:VPS27_YEAST(%LS=10,1e-12)	Vacuolar protein	0.410746	-0.0637024	6.74835	7	0.00175711	0.604082	7.09894	6	0.00221831	0.527168	7.01269	8	0.560083	-0.0539363	6.5286	7	0.993015	0.99528	-0.000382465	6.71259	6	0.155028	0.267637	-0.0926897	6.56464	6	0.186979	-0.102929	6.77053	7
67	MT015641	Zinc finger, FYVE/PHD-type;	AT1G02070.1(%LS=56,1e-11)	expressed protein chr1:370257-370967 REVERSE			0.646915	0.12779	6.42959	3	0.0114867	0.459693	6.48321	7	1.01326e-05	0.574029	6.58424	8	0.0077252	0.398368	6.35422	6	0.000610025	0.0069098	0.677174	6.74816	8	7.8098e-05	0.00161437	0.535145	6.49579	7	0.00163118	0.934413	6.81569	7
67	MT002024	Zinc finger, FYVE/PHD-type;	AT1G02070.1(%LS=99,6e-32)	expressed protein chr1:370257-370967 REVERSE			0.00250944	-0.957426	7.87494	7	0.000787207	-0.985451	8.54117	7	0.0438801	-0.689223	8.21042	7	0.138302	-0.408047	8.39648	8	0.0011216	0.00940435	-0.584281	8.24896	7	7.81481e-06	0.000434231	-1.08909	8.22732	8	0.00356155	-0.307305	8.80118	8
68	MT010828	Zinc finger, RING-type AC169126.1 128874-133349 E EGN_Mt060719 20060801	AT1G03370.1(%LS=34,2e-93)	C2 domain-containing protein / GRAM domain-containing protein	sp:P39922:MYS3_HYDAT(%LS=44,2e-09)	Myosin heavy chain	0.871905	0.0111666	9.05855	8	0.000156705	0.623867	9.92919	8	0.00218292	0.823212	9.21389	8	0.148508	0.213737	9.19462	7	0.0661681	0.140446	0.227379	9.99097	8	0.0377667	0.096215	0.33885	9.45258	8	0.0927439	0.309308	10.1468	8
68	MT011297	Zinc finger, RING-type; Cellulose synthase; Zinc finger, FYVE/PHD-type CT963076.2 54921-63834 E EGN_Mt060719 20060801	AT5G05170.1(%LS=29,1e-170)	cellulose synthase	sp:Q941L0:CESA3_ARATH(%LS=29,1e-169)	#E# PM=9445479;10470850; Cellulose synthase A catalytic subunit 3 UDP-forming 2.4.1.12 AtCesA-3 Constitutive expression of VSP1 protein 1 Isoxaben resistant protein 1 Ath-B Cel	0.290957	0.669086	7.73871	5	0.00656528	2.24722	8.44572	8	0.0208211	1.12959	8.07061	8	0.0479691	2.05936	8.69012	7	0.000221963	0.00417485	1.55502	9.02134	8	0.0411329	0.102384	1.14403	7.75987	8	0.122948	0.64676	8.34846	8
68	MT004155	Zinc finger, RING-type; Cellulose synthase; Zinc finger, FYVE/PHD-type AC146723.27 49380-55273 E EGN_Mt060719 20060801	AT5G17420.1(%LS=20,1e-81)	cellulose synthase	sp:Q9SWW6:CESA7_ARATH(%LS=20,8e-81)	Cellulose synthase A catalytic subunit 7 UDP-forming 2.4.1.12 AtCesA-7 Irregular xylem protein	0.00201998	-0.572858	6.22754	6	0.00260548	-0.740106	5.90488	8	0.00296773	-0.815606	5.76515	7	0.0456418	-0.56484	5.73986	7	0.00609692	0.0266576	-0.567347	6.01925	7	0.00161782	0.0108591	-0.685714	5.84919	6	0.662891	0.0557163	6.47445	6
68	MT007972	Zinc finger, RING-type; Cellulose synthase; Zinc finger, FYVE/PHD-type AC150446.8 102582-107527 E EGN_Mt060719 20060801	AT5G17420.1(%LS=35,0.0)	cellulose synthase	sp:Q9SWW6:CESA7_ARATH(%LS=35,0.0)	#E# PM=10330464;11130714; Cellulose synthase A catalytic subunit 7 UDP-forming 2.4.1.12 AtCesA-7 Irregular xylem protein 3 AtIRX3 3D-structure Cell wall Cellulose biosynthesis	0.0805938	-0.451945	10.902	6	0.00865467	-0.892563	10.533	6	0.0140756	-1.05033	9.50224	8	0.0604277	-0.889745	10.0668	6	0.00606814	0.0265674	-0.460387	11.2204	6	0.00112478	0.00847892	-0.983764	10.2719	8	0.0654164	0.336193	11.327	6
68	MT000715	Zinc finger, RING-type;	AT1G79380.1(%LS=21,9e-24)	copine-related	sp:Q6GNY1:MIB1_XENLA(%LS=5,3e-09)	#E# Ubiquitin ligase protein MIB1 6.3.2.- Mind bomb homolog 1 ANK repeat Coiled coil Ligase Metal-binding Notch signaling pathway Repeat Ubl conjugation pathway Zinc Zinc-finge	0.00240002	-0.720913	6.93504	6	0.0299694	-0.363838	7.09338	7	0.774609	-0.0878168	6.31477	7	0.513355	-0.158123	6.75219	6	0.0999138	0.189994	-0.435844	7.06482	7	0.000361266	0.00401276	-0.736074	7.04072	6	0.0759903	-0.304053	7.12407	8
68	MT000803	Zinc finger, RING-type; von Willebrand factor, type A; Copine CT573420.5 11922-7880 F EGN_Mt060719 20060801	AT5G14420.2(%LS=25,1e-27)	copine-related	sp:Q09221:YP74_CAEEL(%LS=4,5e-12)	Hypothetical protein	0.00248583	-0.667497	7.1689	7	0.000803796	-0.619042	7.11714	7	0.0023217	-0.652703	6.82448	7	0.99118	0.00136313	7.1493	7	0.0140212	0.04647	-0.451777	7.28985	8	0.000331193	0.00383221	-0.649371	6.97731	7	0.890063	-0.0264784	7.44879	8
68	MT010680	Zinc finger, RING-type; Glutamine amidotransferase, class I, active site;	AT3G12670.1(%LS=100,0.0)	CTP synthase	sp:P17812:PYRG_HUMAN(%LS=94,1e-179)	CTP synthase 6.3.4.2 UTP--ammonia ligase CTP synthetase 3D-structure Glutamine amidotransferase Ligase Phosphorylation Pyrimidine biosynthesis	0.131844	0.773184	6.23939	6	0.0015926	2.09349	6.84464	7	0.00306702	1.00775	6.51689	8	0.0121322	1.2589	6.27626	7	0.0453102	0.106542	0.347394	6.42814	8	0.0982407	0.192299	0.196668	5.88466	7	0.00925764	0.427368	6.10993	8
68	MT004138	Zinc finger, RING-type; Zinc finger, MYND-type;	AT1G79280.1(%LS=10,2e-15)	expressed protein	sp:Q9VUX2:MIB_DROME(%LS=3,4e-06)	Ubiquitin ligase protein	0.00379523	-0.794322	6.06091	7	0.00153476	-1.13054	6.37621	8	0.00686865	-0.855895	5.76845	7	0.0534821	-0.731033	6.08746	7	0.00187576	0.0127812	-0.85734	6.41372	7	4.93022e-05	0.00123774	-0.98598	6.22084	8	0.168425	-0.203052	6.5396	8
68	MT001265	Zinc finger, RING-type; Tetratricopeptide-like helical;	AT3G54360.1(%LS=90,1e-135)	expressed protein	sp:P25916:PCGF4_MOUSE(%LS=43,4e-06)	#E# PM=1904009;1904008; Polycomb group RING finger protein 4 Polycomb complex protein BMI-1 Chromatin regulator Metal-binding Nuclear protein Proto-oncogene Repressor Transcript	0.488189	-0.170049	6.69119	6	0.00336482	0.629964	6.83804	5	0.412867	0.101985	6.56914	4	0.0846136	0.242923	6.68949	8	0.900399	0.934954	-0.0102681	6.72166	7	0.299172	0.428377	-0.168723	6.22265	7	0.342945	-0.228217	7.40719	8
68	MT010126	Zinc finger, RING-type;	AT1G75400.1(%LS=83,4e-52)	expressed protein chr1:28300580-28303347 FORWARD			0.147387	-0.85877	6.71028	5	0.0129701	-1.29541	7.47489	8	0.00326941	-0.78744	6.49494	7	0.0982733	-0.839251	7.28163	8	4.81247e-05	0.00198369	-0.99266	7.43244	8	0.0118946	0.0427142	-0.994999	6.76843	7	0.0122018	-1.07578	7.56055	8
68	MT004681	Zinc finger, RING-type;	AT2G25410.1(%LS=94,4e-76)	expressed protein chr2:10821549-10822996 FORWARD	sp:Q9C7E9:ATL1E_ARATH(%LS=88,2e-56)	Putative RING-H2 finger protein	0.00595013	-0.723151	5.81127	6	0.00167105	-0.831355	6.00974	7	0.0217326	-0.539282	5.61829	7	0.0391429	-0.570996	5.84269	6	0.0100236	0.036882	-0.580235	6.06876	6	7.5995e-05	0.00159427	-0.817522	5.63551	7	0.057071	-0.284887	6.20891	7
68	MT015008	Zinc finger, RING-type;	AT3G48070.1(%LS=100,2e-72)	expressed protein chr3:17761702-17763401	sp:P34909:NOT4_YEAST(%LS=9,5e-10)	#E# PM=8039500;8164669; General negative regulator of transcription subunit 4 Coiled coil Complete proteome Metal-binding Nuclear protein Repressor RNA-binding Transcription Tra	0.224924	0.243513	6.88419	7	0.00406025	0.694081	6.74808	7	0.130812	0.221029	6.62013	8	0.022067	0.557564	6.49088	8	0.212192	0.3292	0.137592	6.75754	8	0.00110599	0.00837418	0.470494	6.64669	8	0.0282242	0.21804	7.27435	7
68	MT012530	Zinc finger, RING-type AC134522.9 57632-65104 F EGN_Mt060719 20060801	AT3G05545.1(%LS=14,4e-24)	transcription factor			0.0948144	0.272276	5.5562	6	0.00197596	0.661298	5.52723	8	0.0433044	0.508655	5.41171	5	0.119396	0.432524	5.49234	5	0.0118181	0.041394	0.293008	5.53329	8	5.55856e-05	0.00132016	0.377615	5.40702	8	0.123498	0.109706	5.67562	7
68	MT002429	Zinc finger, RING-type;	AT1G73760.1(%LS=64,2e-41)	zinc finger (C3HC4-type RING finger) family protein			0.0691779	0.49858	6.95525	4	0.00111465	1.21666	7.24543	8	0.0763976	0.346388	6.73373	7	0.223198	0.622743	6.87488	4	0.0015003	0.0112012	0.526276	6.88069	6	0.00386559	0.0195577	0.504718	6.50792	6	0.985764	0.00752437	7.79193	6
68	MT012969	Zinc finger, RING-type;	AT2G01150.1(%LS=70,2e-12)	zinc finger (C3HC4-type RING finger) family protein	sp:Q9ZU51:RHA2B_ARATH(%LS=70,1e-11)	RING-H2 zinc finger protein	0.00644612	0.648578	5.37846	7	0.0321402	0.433011	5.24255	8	0.00489193	0.608398	5.56155	7	0.334757	0.306312	5.31947	5	0.0968584	0.185771	0.898748	6.04319	8	0.00172399	0.0113445	0.840204	5.39303	8	0.0486005	0.562064	5.84239	6
68	MT005828	Zinc finger, RING-type AC159706.60 65716-67529 E EGN_Mt060719 20060801	AT2G18670.1(%LS=86,1e-31)	zinc finger (C3HC4-type RING finger) family protein	sp:Q9SLC3:ATL2L_ARATH(%LS=58,4e-11)	RING-H2 finger protein	0.459517	0.104354	5.7949	6	0.00625701	0.929312	6.16966	8	0.164143	0.280434	5.72657	5	0.138022	0.461463	5.81114	5	0.503546	0.622912	0.0341969	5.69738	7	0.226511	0.350593	0.107896	5.63	8	0.36352	0.105	5.8575	7
68	MT001842	Zinc finger, RING-type;	AT2G20030.1(%LS=93,3e-74)	zinc finger (C3HC4-type RING finger) family protein	sp:Q5XF85:ATL4J_ARATH(%LS=69,2e-75)	RING-H2 finger protein	0.0151656	-0.772582	6.46246	5	0.0163982	-0.605932	6.58491	6	0.00242497	-0.782869	6.36699	6	0.117863	-0.299996	6.54461	6	0.0420798	0.101074	-0.35721	6.38259	7	8.67203e-05	0.00170384	-0.765388	6.66125	6	0.454729	-0.118039	6.90162	8
68	MT010798	Zinc finger, RING-type; Immunoglobulin/major histocompatibility complex;	AT2G22680.1(%LS=47,4e-38)	zinc finger (C3HC4-type RING finger) family protein	sp:P38823:YHR5_YEAST(%LS=19,2e-04)	RING finger protein	0.00382879	0.814112	6.76085	7	0.00242836	1.07021	6.80912	7	0.018656	0.887972	7.0539	8	0.135485	0.299075	6.2158	6	0.00199836	0.0132541	0.948501	7.00214	7	0.00430397	0.0210058	0.953092	6.76053	6	0.00825885	0.412013	6.81866	6
68	MT003512	Zinc finger, RING-type AC148995.2 108109-113025 E EGN_Mt060719 20060801	AT3G09770.2(%LS=49,1e-52)	zinc finger (C3HC4-type RING finger) family protein	sp:Q62392:PHLA1_MOUSE(%LS=37,3e-09)	#E# PM=8673705;16141072; Pleckstrin homology-like domain family A member 1 T-cell death- associated gene 51 protein Proline- and glutamine-rich protein PQR protein Apoptosis Nuc	0.00284722	-1.1544	7.92877	7	0.0386518	-0.86917	8.01595	7	0.0397009	-0.204216	6.38797	8	0.111442	-0.412596	8.10209	7	0.00360611	0.0190138	-0.627374	7.98003	8	0.0059361	0.0261415	-0.787491	7.56605	7	0.401446	-0.135352	8.45119	8
68	MT009741	Zinc finger, RING-type AC146575.3 105027-99281 E EGN_Mt060719 20060801	AT3G16090.1(%LS=52,2e-78)	zinc finger (C3HC4-type RING finger) family protein	sp:Q9R049:AMFR_MOUSE(%LS=10,4e-09)	#E# PM=10456327;12477932; Autocrine motility factor receptor 6.3.2.19 AMF receptor Alternative splicing Endoplasmic reticulum Ligase Membrane Metal-binding Receptor Transmembran	0.00843191	0.59746	8.49017	7	0.0456299	0.704177	8.56873	6	0.0370275	0.66302	8.62806	8	0.339669	0.163727	7.83125	6	0.00587562	0.0260179	0.400736	8.58981	7	1.12851e-05	0.000535096	0.496948	8.44944	7	0.0122508	0.941941	8.43566	6
68	MT007045	Zinc finger, RING-type;	AT3G16720.1(%LS=88,5e-57)	zinc finger (C3HC4-type RING finger) family protein	sp:Q8L9T5:ATL3F_ARATH(%LS=88,3e-56)	RING-H2 finger protein	0.0484914	0.818677	5.76038	5	0.00892202	0.553202	5.40068	5	0.0029656	0.592085	5.44195	8	0.0212719	0.503253	5.38762	8	0.00462069	0.0222299	0.969255	5.76292	3	0.00210539	0.0130069	0.855114	5.62384	7	0.000422183	0.968989	5.69758	7
68	MT012406	Zinc finger, RING-type AC157490.18 92533-94755 E EGN_Mt060719 20060801	AT3G19950.1(%LS=100,5e-82)	zinc finger (C3HC4-type RING finger) family protein	sp:Q9D0C1:ZN364_MOUSE(%LS=93,5e-22)	Zinc finger protein	0.512611	0.135556	8.50163	7	0.000576891	0.844305	8.52267	8	0.95169	-0.0202931	8.40655	7	0.140871	0.440317	8.32302	5	0.169468	0.278906	0.307578	8.78053	7	0.16109	0.274952	0.205408	7.52846	6	0.191172	0.307438	8.44717	8
68	MT012564	Zinc finger, RING-type;	AT4G00335.2(%LS=100,4e-61)	zinc finger (C3HC4-type RING finger) family protein	sp:Q9FGJ6:ATL5M_ARATH(%LS=46,2e-08)	#E# PM=11983057; RING-H2 finger protein ATL5M precursor Membrane Metal-binding Signal Transmembrane Ubl conjugation pathway Zinc Zinc-finger	0.016478	-0.937526	9.55926	8	0.00790554	-0.720147	9.63518	8	0.00541721	-0.715084	7.09564	8	0.0144716	-0.628485	8.81225	7	0.0376535	0.0932408	-0.55985	9.1822	8	0.00688652	0.028974	-1.09971	8.47434	6	0.00479557	-0.336878	9.10391	8
68	MT014857	Zinc finger, RING-type;	AT4G14220.1(%LS=44,5e-36)	zinc finger (C3HC4-type RING finger) family protein	sp:P93823:ATL1A_ARATH(%LS=30,5e-07)	#E# PM=11130712;14593172; RING-H2 finger protein ATL1A Membrane Metal-binding Transmembrane Ubl conjugation pathway Zinc Zinc-finger	0.424418	0.279672	6.39946	3	0.00183918	0.763969	6.79189	7	0.00499095	0.659063	6.50729	7	0.111643	0.27236	6.43039	7	0.585212	0.694846	0.0677792	7.1114	5	0.025436	0.072575	0.17827	6.17374	7	0.921003	0.0349159	6.99159	4
68	MT001380	Zinc finger, RING-type; Ubiquitin system component Cue CU024888.2 87836-80897 E EGN_Mt060719 20060801	AT4G25230.2(%LS=23,3e-43)	zinc finger (C3HC4-type RING finger) family protein			0.000335801	-0.742571	8.08008	7	0.00623148	-0.710375	7.98051	7	0.00163695	-0.589144	6.68837	8	0.0683901	-0.45502	8.10822	7	0.00120216	0.00980427	-0.619794	8.18449	8	0.000113686	0.00200995	-0.538654	7.34963	8	0.0237983	-0.466825	8.17424	8
68	MT008552	Zinc finger, RING-type;	AT4G33565.1(%LS=80,5e-37)	zinc finger (C3HC4-type RING finger) family protein	sp:Q9LX93:ATL5F_ARATH(%LS=63,9e-36)	RING-H2 finger protein	0.259097	0.108716	5.30126	5	0.0336252	0.35478	5.51039	6	0.0038046	0.466173	5.43011	7	0.402166	0.283607	5.31369	3	0.00782735	0.0313658	0.735666	5.79897	6	0.00574839	0.0256302	0.569108	5.44983	5	0.0057556	0.752382	5.54778	5
68	MT012283	Zinc finger, RING-type AC148528.15 12753-6542 E EGN_Mt060719 20060801	AT4G34100.1(%LS=21,1e-110)	zinc finger (C3HC4-type RING finger) family protein	sp:P40318:SSM4_YEAST(%LS=3,3e-08)	#E# PM=7816042;9169870; Protein SSM4 Complete proteome	0.559173	-0.127712	7.23989	3	0.0278252	0.61224	8.21256	8	0.00460001	0.412752	7.23443	6	0.0604277	0.809755	8.18663	6	0.114859	0.21027	0.237896	8.38664	6	0.107971	0.206011	0.352428	7.64529	7	0.00757143	0.870679	8.64465	7
68	MT000720	Zinc finger, RING-type CR936368.12 125812-130080 E EGN_Mt060719 20060801	AT5G24870.2(%LS=74,2e-51)	zinc finger (C3HC4-type RING finger) family protein	sp:P40631:MLH_TETTH(%LS=45,9e-05)	Micronuclear linker histone polyprotein MIC LH Contains: Micronuclear linker histone-alpha Micronuclear linker histone-beta Micronuclear linker histone-delta Mic	0.0211738	-0.416706	6.8647	7	0.0308934	-0.354586	6.85385	6	0.00364451	-0.637713	6.62022	8	0.0631634	-0.159088	6.91998	7	0.201331	0.316138	-0.0965085	7.47842	8	0.0427361	0.105173	-0.295484	6.73022	7	0.252867	0.0765786	7.5892	8
68	MT014595	Zinc finger, RING-type;	AT5G41350.1(%LS=100,9e-50)	zinc finger (C3HC4-type RING finger) family protein	sp:Q9SRQ8:ATL3A_ARATH(%LS=37,8e-07)	RING-H2 finger protein	0.00315567	-0.58227	13.3899	7	0.00252418	-1.10926	13.3242	7	0.00629373	-0.742679	13.5893	8	0.0230162	-1.04544	13.1192	8	0.0384072	0.0945817	-1.02987	13.4409	2	8.8425e-05	0.0017153	-0.960975	13.1939	7	0.0345391	-0.537344	13.5406	7
68	MT007674	Zinc finger, RING-type; Thioredoxin-related AC157503.3 21692-20212 F EGN_Mt060719 20060801	AT5G59550.1(%LS=88,7e-87)	zinc finger (C3HC4-type RING finger) family protein	sp:Q9SPL2:CIP8_ARATH(%LS=90,1e-25)	Ubiquitin-protein ligase CIP8 6.3.2.- COP1-interacting protein	0.105316	1.4528	6.31092	3	0.0234671	1.31953	6.54306	5	0.000807327	1.0292	6.44337	8	0.190002	0.847541	6.33138	4	0.0053916	0.0244585	1.16899	7.07574	5	3.07384e-05	0.000948239	1.39251	6.53843	7	0.0702497	1.27735	7.17977	3
68	MT000567	Zinc finger, RING-type; Thioredoxin-related AC144514.10 70145-68525 F EGN_Mt060719 20060801	AT5G59550.1(%LS=95,2e-89)	zinc finger (C3HC4-type RING finger) family protein	sp:Q91YL2:RN126_MOUSE(%LS=28,1e-19)	RING finger protein	0.0801392	0.72233	7.8255	5	0.00077081	1.22077	7.68207	8	0.00166854	0.912361	7.44852	8	0.0703915	0.630097	7.40792	7	0.00161966	0.0117587	1.0677	7.92826	8	2.53523e-07	6.83693e-05	0.974692	7.38627	8	0.0185706	1.31862	8.28686	7
68	MT006278	Zinc finger, RING-type; von Willebrand factor, type A;	AT5G60710.1(%LS=37,1e-70)	zinc finger (C3HC4-type RING finger) family protein	sp:O43567:RNF13_HUMAN(%LS=33,6e-06)	RING finger protein	0.013962	-0.748152	13.0059	6	0.00277991	-0.908634	12.3208	6	0.0062835	-0.98771	11.1695	7	0.00707105	-0.575261	12.4584	7	0.588531	0.697814	-0.171645	12.7407	6	0.0407263	0.101679	-0.855844	11.6632	6	0.0274532	0.57577	12.5549	7
68	MT007670	Zinc finger, RING-type AC150244.2 45103-46324 F EGN_Mt060719 20060801	AT3G05200.1(%LS=75,7e-69)	zinc finger (C3HC4-type RING finger) family protein (ATL6)	sp:Q8RXX9:ATL3B_ARATH(%LS=75,4e-68)	RING-H2 finger protein	0.0171346	0.613304	6.75377	6	0.00173977	0.577069	6.74039	8	0.0729853	0.361357	6.58206	7	0.0483241	0.400168	6.47412	8	0.00197779	0.01317	0.742067	7.07921	8	0.000103006	0.00189236	0.67076	6.66464	7	0.000242665	0.885871	6.88842	8
68	MT011201	Zinc finger, RING-type;	AT4G03510.2(%LS=82,3e-51)	zinc finger (C3HC4-type RING finger) family protein (RMA1)	sp:Q09463:RNF5_CAEEL(%LS=33,3e-18)	RING finger protein	0.102544	-0.308377	10.2763	6	0.00612736	-0.775623	10.4332	7	0.0202147	-0.603624	8.63821	8	0.0440195	-0.667453	10.089	7	1.20738e-05	0.00108951	-0.55147	10.4728	8	0.000123906	0.00210113	-0.609779	9.28216	8	0.808269	-0.0309438	11.0422	8
68	MT009625	Zinc finger, RING-type AC159706.60 30554-24232 E EGN_Mt060719 20060801	AT5G57740.1(%LS=27,1e-43)	zinc finger (C3HC4-type RING finger) family protein / ankyrin repeat family protein	sp:O15084:ANR28_HUMAN(%LS=17,3e-04)	Ankyrin repeat domain-containing protein	0.0396004	0.686042	7.04733	4	0.0288088	0.347218	6.59174	4	0.0995397	0.26741	6.58745	7	0.921466	0.00627901	6.53121	8	0.0289323	0.0774032	0.234738	6.66509	7	9.52161e-05	0.00180296	0.605062	6.56655	6	0.894919	-0.0104859	6.92566	8
69	MT008670	2OG-Fe(II) oxygenase;	AT1G06620.1(%LS=96,1e-107)	2-oxoglutarate-dependent dioxygenase	sp:O04847:DV4H_CATRO(%LS=86,1e-96)	Desacetoxyvindoline 4-hydroxylase 1.14.11.20 Dioxygenase Direct protein	0.0439587	-0.439922	7.35912	5	0.000285724	-0.704266	7.34879	8	0.00349101	-0.954916	6.99315	7	0.0629847	-0.563129	7.1542	7	2.50273e-06	0.000510269	-0.439691	7.77749	8	3.23818e-06	0.000255389	-0.68437	7.00901	8	0.831972	-0.0532784	7.67735	6
69	MT008357	2OG-Fe(II) oxygenase;	AT1G06620.1(%LS=97,1e-110)	2-oxoglutarate-dependent dioxygenase	sp:P10967:ACCO3_LYCES(%LS=98,1e-101)	1-aminocyclopropane-1-carboxylate oxidase homolog Protein E8 Ethylene biosynthesis Fruit ripening Iron Oxidoreductase Vitamin C	0.0287658	-0.477253	7.17115	4	0.00111455	-0.499513	7.00352	7	0.000535479	-0.670746	6.6367	8	0.131856	-0.306672	6.82806	5	9.55743e-05	0.0027267	-0.367474	7.04469	7	0.0148525	0.0497562	-0.420417	6.62449	7	0.182806	-0.24287	7.15369	8
69	MT010383	2OG-Fe(II) oxygenase AC146552.16 72570-69896 F EGN_Mt060719 20060801	AT1G06650.2(%LS=46,5e-39)	2-oxoglutarate-dependent dioxygenase	sp:P10967:ACCO3_LYCES(%LS=45,5e-37)	1-aminocyclopropane-1-carboxylate oxidase homolog Protein E8 Ethylene biosynthesis Fruit ripening Iron Oxidoreductase Vitamin C	0.000907536	-0.661935	7.25952	8	0.000652499	-0.67998	7.91723	8	0.0118567	-0.684577	6.9224	7	0.0542844	-0.457077	7.47024	7	4.58131e-05	0.00192162	-0.289296	8.05626	8	3.43973e-05	0.000994104	-0.663222	7.16495	7	0.203525	-0.123405	7.83873	8
69	MT015777	2OG-Fe(II) oxygenase AC158372.1 157348-154382 E EGN_Mt060719 20060801	AT1G06650.2(%LS=47,9e-47)	2-oxoglutarate-dependent dioxygenase	sp:O04847:DV4H_CATRO(%LS=28,6e-40)	Desacetoxyvindoline 4-hydroxylase 1.14.11.20 Dioxygenase Direct protein	0.0581334	1.13355	6.15031	5	0.00456499	1.54201	6.36567	7	9.53502e-05	1.57174	6.63265	8	0.683914	0.316105	6.16331	6	7.20019e-05	0.00236083	2.47137	6.79668	8	4.03637e-06	0.000283564	3.87009	7.22153	8	0.0222603	1.32557	6.45542	5
