# Supplementary material for: Transcription Reprogramming during Root Nodule Development in Medicago truncatula
Source: PLoS One. 2011 Jan 27;6(1):e16463. doi: 10.1371/journal.pone.0016463 (PMC3029352; doi:10.1371/journal.pone.0016463)
Supplement: Table S4 — list of putative regulator genes scored as differentially regulated in nodules when compared to non inoculated, nitrogen-starved roots. (XLS) [file pone.0016463.s005.xls]

## Sheet: Feuil2
Supplemental table S4: list of putative regulator genes scored as differentially regulated in nodules when compared to non inoculated, nitrogen-starved roots. Are indicated from left to right: the reporter ID; the corresponding affymetrix ID when looked for; the gene description based upon MtGI7 annotation ; the gene (IMGAG) ID or the MENS EST cluster ID when no corresponding genome sequence is a…
Reporter	affy ID	Reporter Description	IMGAG	MENS	IMGAG-Interpro	TAIR	TAIR Des	SP	SP des	Name	protein family	regulated process	reg class	padj 4dpi	M 4dpi	A 4dpi	n 4dpi	padj 10dpi	M 10dpi	A 10dpi	n 10dpi	padj 14dpi	M 14dpi	A 14dpi	n 14dpi	padj NN	M NN	A NN	n NN	padj exoA	M exoA	A exoA	n exoA	padj bacA	M bacA	A bacA	n bacA	padj fixJ	M fixJ	A fixJ	n fixJ	consistency affy
MT003118	Mtr.41581.1.S1_at	TIGR-MtGI7: TC81407 homologue to GP|18650662|gb|AAL75809.1 ethylene response factor 1 {Lycopersicon esculentum}, partial (59%); oligo-TC evalue 2e-33...	MtC50408_GC	MtC50408_GC	Pathogenesis-related transcriptional factor and ERF;	AT5G25190.1(%LS=96,3e-61)	encodes a member of the ERF (ethylene response factor) subfamily B-6 of ERF/AP2 transcription factor family. The protein contains one AP2 domain. There are 12 members in this subfamily including RAP2.11. chr5:8706793-8707739 REVERSE	sp:P16146:PZ02_LUPPO(%LS=100,1e-45)	Protein PPLZ02 DNA-binding Nuclear protein	EFD	ERF/AP2	transcription	zone1-2	0.000933602	2.14621	6.43482	8	0.00262842	1.21929	6.06634	6	0.0109493	0.662816	6.15999	7	0.0848563	0.827742	5.77675	5	0.566865	0.265675	5.77525	6	0.00927338	1.41934	6.09742	7	0.0887895	0.836417	5.47587	5	C
MT007765	Mtr.48660.1.S1_at	TIGR-MtGI7: TC77657 homologue to PIR|E86221|E86221 hypothetical protein [imported] - Arabidopsis thaliana, partial (62%); oligo-TC evalue 2e-33...	IMGA:AC150244_22.2	MtD00099_GC	Histone-fold/TFIID-TAF/NF-Y AC150244.2 92866-95429 F EGN_Mt060719 20060801	AT1G08970.2(%LS=98,2e-78)	CCAAT-box binding transcription factor Hap5a	sp:Q8L4B2:NFYC9_ARATH(%LS=98,1e-77)	Nuclear transcription factor Y subunit C-9 AtNF-YC-9 Transcriptional activator HAP5C Activator DNA-binding Nuclear protein	MtHAP5.2	CCAAT-box binding transcription factor HAP5	transcription	zone1-2	0.00315293	0.78373	6.94296	7	0.000115565	0.538923	6.82672	8	0.0994645	0.275435	6.48409	7	0.049208	0.152987	6.43707	8	0.384703	-0.0584303	6.64576	7	0.00805717	0.460356	6.60667	8	0.00227312	0.54061	6.6902	8	C
MT009625	Mtr.38198.1.S1_at	TIGR-MtGI7: TC79078 similar to GP|9759271|dbj|BAB09592.1 contains similarity to ankyrin~geneid MRI1.10 {Arabidopsis thaliana}, partial (18%); oligo-TC evalue 2e-33...	IMGA:AC159706_27.1	MtC61191_GC	Zinc finger, RING-type AC159706.60 30554-24232 E EGN_Mt060719 20060801	AT5G57740.1(%LS=27,1e-43)	zinc finger (C3HC4-type RING finger) family protein / ankyrin repeat family protein	sp:O15084:ANR28_HUMAN(%LS=17,3e-04)	Ankyrin repeat domain-containing protein		Zinc finger, RING-type	protein degradation	zone1-2	0.0396004	0.686042	7.04733	4	0.0288088	0.347218	6.59174	4	0.0995397	0.26741	6.58745	7	0.921466	0.00627901	6.53121	8	0.894919	-0.0104859	6.92566	8	0.00180296	0.605062	6.56655	6	0.0774032	0.234738	6.66509	7	C
MT010767	Mtr.14503.1.S1_at	TIGR-MtGI7: TC80815 MtN20; oligo-TC evalue 2e-33...	IMGA:AC148816_21.2	MtC90910_GC	Zinc finger, GRF-type AC148816.3 83530-84902 F EGN_Mt060719 20060801					MtN20	Zinc finger, GRF-type	transcription	zone1-2	0.000350713	2.88083	7.06741	5	0.00582814	2.24216	6.7425	5	0.0237044	1.22448	6.78003	7	0.0617452	1.62876	6.52481	7	0.110302	0.812723	6.47981	8	0.00503254	2.72087	7.01855	4	0.0161376	1.91879	6.87933	8	C
MT013319	Mtr.7525.1.S1_at	TIGR-MtGI7: TC92573 similar to SP|Q9FVC1|SVPARATH SHORT VEGETATIVE PHASE protein. [Mouse-ear cress] {Arabidopsis thaliana}, partial (19%); oligo-TC evalue 2e-33...	IMGA:CR931728_14.2	MtC20187_GC	Transcription factor, MADS-box; Transcription factor, K-box CR931728.1 84220-86879 E EGN_Mt060719 20060801	AT2G22540.1(%LS=23,4e-22)	short vegetative phase protein (SVP)	sp:Q9FUY6:JOIN_LYCES(%LS=22,9e-23)	MADS-box JOINTLESS protein	MtMADS1	MADS box	transcription	zone1-2	0.000749084	1.64998	6.16306	7	0.0221152	1.61365	6.30438	3	0.00357413	1.04176	6.14592	7	0.0290266	0.861305	5.85782	6	0.647745	0.146287	5.93738	8	0.0062425	0.98339	5.83846	5	0.00566288	1.18456	5.80723	6	C
MT000013	Mtr.37244.1.S1_at	TIGR-MtGI7: TC76389 homologue to GP|13359451|dbj|BAB33421. putative senescence-associated protein {Pisum sativum}, partial (51%); oligo-TC evalue 2e-33...	IMGA:AC157892_23.1	MtC50244_GC_Contig1	nucleic acid binding , related AC157892.2 91510-93537 E EGN_Mt060719 20060801	AT3G62240.1(%LS=61,2e-92)	zinc finger (C2H2 type) family protein				Zinc finger, C2H2 type	transcription	bacA	0.200931	0.202093	6.99862	7	0.0088096	0.212321	6.71054	8	0.018656	0.4149	6.09169	7	0.026108	0.387303	6.72901	7	0.0610482	0.313831	6.84898	8	0.00586567	0.671403	6.98326	7	0.560537	0.051747	6.66521	7	C
MT008842	Mtr.43750.1.S1_at	TIGR-MtGI7: TC87851 similar to GP|2398523|emb|CAA74049.1 Transcription factor {Arabidopsis thaliana}, partial (24%); oligo-TC evalue 2e-33...	MtC10582_GC	MtC10582_GC	CCAAT-binding transcription factor, subunit B;	AT3G05690.1(%LS=68,7e-46)	CCAAT-binding transcription factor (CBF-B/NF-YA) family protein	sp:Q9M9X4:NFYA2_ARATH(%LS=68,4e-45)	Nuclear transcription factor Y subunit A-2 AtNF-YA-2 Transcriptional activator HAP2B Activator DNA-binding Nuclear protein	MtHAP2.1	CCAAT-box binding transcription factor HAP2	transcription	bacA	0.000451952	2.16316	6.2096	6	0.00375558	1.93579	6.14466	5	0.00231569	1.20773	6.3255	8	0.269169	0.630096	6.01408	6	0.255186	0.570958	6.12913	6	0.000922372	2.87871	6.63365	8	0.00542253	2.22437	6.23611	8	C
MT011646	Mtr.38581.1.S1_at	TIGR-MtGI7: TC81706 similar to PIR|T50672|T50672 probable zinc finger protein [imported] - Arabidopsis thaliana, partial (67%); oligo-TC evalue 2e-33...	MtD04404_GC	MtD04404_GC	Zinc finger, AN1-type;	AT3G28210.1(%LS=97,1e-66)	zinc finger (AN1-like) family protein	sp:Q91X58:ZFN2B_MOUSE(%LS=68,2e-18)	AN1-type zinc finger protein		Zinc finger, AN1-like	transcription	bacA	0.197134	0.376638	5.86097	3	0.043775	0.482581	6.09484	5	0.0166008	0.413885	6.06346	7	0.160195	0.426296	6.06461	5	0.0110752	0.717355	7.09024	4	0.00387172	0.951379	6.15126	7	0.0811042	0.536857	6.41257	6	C
MT014600	Mtr.37887.1.S1_at	TIGR-MtGI7: TC78267 weakly similar to PIR|B85064|B85064 MYB-like protein [imported] - Arabidopsis thaliana, partial (35%); oligo-TC evalue 2e-33...	MtD01579_GC	MtD01579_GC	Homeodomain-related;	AT2G31180.1(%LS=79,2e-48)	myb family transcription factor (MYB14)	sp:Q7XBH4:MYB4_ORYSA(%LS=82,4e-44)	#E# PM=12447439;14675437; Myb-related protein Myb4 OsMyb4 Transcription factor RLTR1 DNA-binding Nuclear protein Transcription Transcription regulation		Myb	transcription	bacA	0.480834	0.636244	6.34021	2	0.208257	0.370849	6.08364	5	0.00253516	0.600295	6.15724	5	0.733932	0.057199	5.85451	6	0.0864634	1.32781	6.55524	6	0.0227006	0.725374	5.97129	7	0.0956474	0.706999	6.649	7	PC
MT016112	Mtr.1584.1.S1_at	AutoInterpro: CCAAT binding transcription factor subunit B...	MtC63234_GC	MtC63234_GC	CCAAT-binding transcription factor, subunit B;	AT5G06510.2(%LS=68,2e-43)	CCAAT-binding transcription factor (CBF-B/NF-YA) family protein	sp:Q8LFU0:NFYAA_ARATH(%LS=68,9e-43)	Nuclear transcription factor Y subunit A-10 AtNF-YA-10 Activator DNA-binding Nuclear protein	MtHAP2.2	CCAAT-binding transcription factor HAP2	transcription	bacA	0.00439814	0.646178	6.86512	7	0.0811572	0.280376	6.70583	6	0.59586	0.0331203	6.53352	7	0.171652	0.383104	6.84419	5	0.00862421	0.630078	7.13999	8	0.00337671	1.1025	6.91218	8	0.000510269	0.713459	7.18278	8	C
MT000793	Mtr.8698.1.S1_at	TIGR-MtGI7: TC77643 similar to GP|21105742|gb|AAM34770.1 nam-like protein 7 {Petunia x hybrida}, partial (27%); oligo-TC evalue 2e-33...	MtC45185_GC	MtC45185_GC	No apical meristem (NAM) protein; Galactose mutarotase-like;	AT1G34190.1(%LS=98,1e-112)	no apical meristem (NAM) family protein	sp:Q84K00:NAC78_ARATH(%LS=31,3e-60)	NAC domain-containing protein		no apical meristem (NAM)	transcription	fixJ	0.241745	0.115613	6.30545	5	0.0300499	0.320584	6.45012	6	0.0668676	0.221152	6.373	8	0.0401178	0.274926	6.32871	8	0.000302621	0.56692	6.87603	6	0.0274693	0.464649	6.5312	6	0.00353099	0.603871	6.88819	8	PC
MT003413	Mtr.38547.1.S1_at	TIGR-MtGI7: TC81527 similar to GP|9954116|gb|AAG08961.1| tuber-specific and sucrose-responsive element binding factor {Solanum tuberosum}, partial (56%); oligo-TC evalue 2e-33...	IMGA:CR956399_3.2	MtD02131_GC	Homeodomain-related CR956399.4 7015-7778 F EGN_Mt060719 20060801	AT2G23290.1(%LS=41,9e-49)	myb family transcription factor chr2:9911867-9913000	sp:P52551:MYBB_XENLA(%LS=16,9e-34)	#E# PM=1606020;10187816; Myb-related protein B B-Myb Myb-related protein 1 XMYB1 DNA-binding Nuclear protein Repeat Transcription Transcription regulation		Myb	transcription	fixJ	0.0484687	0.27531	7.15964	7	0.0751275	0.462252	6.83452	6	0.134119	0.271776	6.70719	7	0.591823	0.116737	6.65273	5	0.272747	0.250639	7.18021	8	0.103552	0.554181	6.98268	7	0.00176588	0.690267	7.11268	8	PC
MT006714	Mtr.39616.1.S1_at	TIGR-MtGI7: TC92117 similar to PIR|E84636|E84636 NAM (no apical meristem)-like protein [imported] - Arabidopsis thaliana, partial (9%); oligo-TC evalue 2e-33...	MtC92026_GC	MtC92026_GC		AT2G24430.2(%LS=36,8e-06)	no apical meristem (NAM) family protein				no apical meristem (NAM)	transcription	fixJ	0.664188	0.0210883	5.12758	8	0.00890992	0.422633	5.29725	6	0.00675052	0.375928	5.18548	6	0.26278	0.124243	5.06443	6	0.121242	0.825975	5.512	5	0.0176411	0.361621	5.19807	6	0.00571163	0.680991	5.42302	7	C
MT013353	Mtr.19842.1.S1_at	TIGR-MtGI7: TC84083; oligo-TC evalue 2e-33...	IMGA:AC146554_29.2	MtD07313_GC	GRAS transcription factor AC146554.5 84516-82723 E EGN_Mt060719 20060801	AT3G03450.1(%LS=67,6e-11)	gibberellin response modulator	sp:Q5NE24:NSP2_MEDTR(%LS=75,3e-18)	Nodulation signaling pathway 2 protein		GRAS	transcription	fixJ	0.397895	-0.113929	5.1752	6	0.308721	0.0960538	5.18375	7	0.373651	0.0435825	5.09583	4	0.391639	0.244077	5.24007	5	0.0521077	0.233605	5.17223	8	0.0479892	0.537734	5.59145	6	0.0036473	0.964194	5.63893	6	PC
MT016122	Mtr.41980.1.S1_at	MYB RELATED PROTEIN...	IMGA:AC182741_13.1	MtC91155_GC	Homeodomain-related AC182741.6 8063-9751 F EGN_Mt060719 20060801	AT5G57620.1(%LS=86,2e-53)	myb family transcription factor (MYB36)	sp:P20025:MYB38_MAIZE(%LS=32,4e-21)	#E# PM=2664447; Myb-related protein Zm38 DNA-binding Nuclear protein Repeat Transcription Transcription regulation		Homeodomain protein	transcription	fixJ	0.0380365	0.381097	5.27638	6	0.0074525	0.320857	5.25721	8	0.0350376	0.296223	5.44967	5	0.202059	0.106065	5.1218	7	0.933575	-0.00749575	5.15001	8	0.136769	0.365185	5.16417	4	0.0092302	0.596531	5.48806	6	C
MT016214	Msa.1800.1.S1_at	AutoInterpro: No apical meristem protein...	IMGA:AC141112_24.2	MtC60115_GC	No apical meristem (NAM) protein AC141112.7 112322-113964 F EGN_Mt060719 20060801	AT1G01720.1(%LS=98,3e-91)	no apical meristem (NAM) family protein	sp:Q39013:NAC2_ARATH(%LS=98,2e-90)	#E# PM=11130712;14593172; NAC domain-containing protein 2 ANAC002 DNA-binding Nuclear protein Transcription Transcription regulation		no apical meristem (NAM)	transcription	bacA	0.476249	0.259079	8.14858	2	0.0145486	0.278133	8.55958	6	0.00740407	0.299064	8.35737	8	0.131784	0.609716	8.03414	6	0.248331	0.288107	8.96723	6	0.0054671	0.615806	8.1064	6	0.69663	0.121138	9.55486	6	PC
MT002627	Mtr.43742.1.S1_at	TIGR-MtGI7: TC87979 weakly similar to GP|10954097|gb|AAG25728.1 bZIP protein BZO2H2 {Arabidopsis thaliana}, partial (49%); oligo-TC evalue 2e-33...	MtD34313_GC	MtD34313_GC	cAMP response element binding (CREB) protein;	AT5G24800.1(%LS=73,4e-46)	bZIP transcription factor family protein	sp:Q99090:CPRF2_PETCR(%LS=31,3e-33)	Light-inducible protein		bZIP	transcription	diff1	0.0263146	0.319684	6.79458	8	0.000305379	1.33744	7.17887	7	0.00030423	1.13995	7.12117	7	0.327394	0.357137	6.68547	7	0.000206063	0.462943	6.77405	8	0.000600632	1.52015	7.19223	7	0.00234388	1.43005	7.23535	8	C
MT012940	Mtr.8953.1.S1_s_at	TIGR-MtGI7: TC78777 similar to PIR|T10985|T10985 regulator protein ROM2 - kidney bean, partial (84%); oligo-TC evalue 2e-33...	MtD07420_GC	MtD07420_GC	G-box binding, MFMR;	AT2G46270.2(%LS=50,8e-61)	G-box binding factor 3 (GBF3)	sp:P42776:GBF3_ARATH(%LS=47,4e-60)	G-box-binding factor 3 AtbZIP55 Alternative splicing DNA-binding Nuclear protein		bZIP G-box binding factor	transcription	diff1	0.194025	1.84214	8.87652	5	0.00547031	3.35372	10.1303	6	0.000256658	2.32961	9.7997	8	0.0314632	2.79108	10.0468	8	0.0490049	2.05129	9.75324	8	0.0134167	3.19424	9.60052	6	0.00200764	2.70315	10.7381	8	C
MT005075	Mtr.4451.1.S1_s_at	TIGR-MtGI7: AJ504068 similar to GP|10178107|dbj transcription factor-like protein {Arabidopsis thaliana}, partial (7%); oligo-TC evalue 2e-33...	MtD23314_GC	MtD23314_GC	CCAAT-binding transcription factor, subunit B;	AT1G72830.1(%LS=20,6e-11)	CCAAT-binding transcription factor (CBF-B/NF-YA) family protein	sp:Q93ZH2:NFYA3_ARATH(%LS=20,3e-10)	Nuclear transcription factor Y subunit A-3 AtNF-YA-3 Transcriptional activator HAP2C Activator DNA-binding Nuclear protein	MtHAP2.3	CCAAT-binding transcription factor HAP2	transcription	diff1	0.033379	0.185445	5.41643	7	0.000156705	0.768011	5.61517	7	0.00847808	0.681921	5.59713	6	0.492339	0.100124	5.25519	5	0.0103517	0.805025	5.58981	6	0.0198142	0.897284	5.58419	5	0.00483898	0.722718	5.56822	8	C
MT014420	Mtr.1203.1.S1_at	TIGR-MtGI7: TC86354 weakly similar to GP|9757805|dbj|BAB08323.1 CCR4-associated factor-like protein {Arabidopsis thaliana}, partial (76%); oligo-TC evalue 1e-28...	IMGA:AC151526_26.2	MtD00210_GC	Polynucleotidyl transferase, Ribonuclease H fold AC151526.7 112016-113053 F EGN_Mt060719 20060801	AT5G22250.1(%LS=95,6e-92)	CCR4-NOT transcription complex protein	sp:Q9D8X5:CNOT8_MOUSE(%LS=88,3e-56)	CCR4-NOT transcription complex subunit 8 CCR4-associated factor 8 Nuclear protein		CCR4-NOT	transcription	diff1	0.111604	1.45911	6.35931	4	0.0170824	2.16719	6.80936	5	0.000213846	1.80129	6.89482	8	0.0546183	1.31913	6.49545	6	0.000240483	3.39992	7.51893	8	0.00833487	2.11838	6.82388	5	0.0170216	2.20166	7.88374	6	C
MT009499	none	TIGR-MtGI7: TC79347 similar to GP|18535580|gb|AAK57551.1 putative transcriptional activator CBF1 {Lycopersicon esculentum}, partial (58%); oligo-TC evalue 2e-33...	MtD01682_GC	MtD01682_GC	Pathogenesis-related transcriptional factor and ERF;	AT4G25480.1(%LS=98,7e-50)	encodes a member of the DREB subfamily A-1 of ERF/AP2 transcription factor family (CBF3). The protein contains one AP2 domain. There are six members in this subfamily	sp:Q9M0L0:DRE1A_ARATH(%LS=98,4e-49)	Dehydration-responsive element-binding protein		ERF/AP2	transcription	diff1	0.0432076	0.287567	5.20319	5	0.0263246	0.552239	5.18666	7	0.00163862	1.27895	5.88851	8	0.106234	0.16819	5.10948	8	0.00117443	1.16351	5.68217	6	0.00471187	0.540046	5.2475	8	0.00247349	1.10693	5.55287	8	PC
MT016146	none	AutoInterpro: Pathogenesis related transcriptional factor and ERF...	MtD05083_GC	MtD05083_GC	Pathogenesis-related transcriptional factor and ERF;	AT5G51990.1(%LS=82,9e-47)	encodes a member of the DREB subfamily A-1 of ERF/AP2 transcription factor family (CBF4). The protein contains one AP2 domain. There are six members in this subfamily	sp:Q9FJ93:DRE1D_ARATH(%LS=82,5e-46)	Dehydration-responsive element-binding protein		ERF/AP2	transcription	diff1	0.186778	0.265625	5.07471	4	0.0358707	0.465597	5.19467	6	0.0050088	1.09696	5.82715	7	0.272303	0.159958	5.06047	7	0.0437231	1.02972	5.75396	8	0.00853117	0.583189	5.16962	6	0.00150232	1.14871	5.60687	8	no probe
MT001260	Mtr.8846.1.S1_at	TIGR-MtGI7: TC78130 similar to GP|22652125|gb|AAN03626.1 BEL1-related homeotic protein 29 {Solanum tuberosum}, partial (58%); oligo-TC evalue 3e-26...		MtD00692_GC							Homeodomain protein	transcription	diff1	0.519824	-0.0850799	6.28956	6	0.00381117	0.469988	6.48308	8	0.00346101	0.535645	6.5062	7	0.450154	0.145861	6.58732	6	0.00346423	0.55595	6.78403	8	0.00630678	0.425192	6.46071	7	0.00217395	0.685293	6.97135	8	C
MT004235	Mtr.25118.1.S1_at	TIGR-MtGI7: TC81286 similar to GP|7239157|gb|AAF43095.1| homeodomain protein {Malus x domestica}, partial (7%); oligo-TC evalue 2e-33...	IMGA:CR931807_20.1	MtC90666_GC	Homeodomain-related CR931807.1 15275-16110 E EGN_Mt060719 20060801	AT2G23760.3(%LS=23,8e-20)	similar to BEL1-like homeobox 2 protein (BLH2) [Arabidopsis thaliana] (TAIR:At4g36870.1); similar to BEL1-related homeotic protein 13 [Solanum tuberosum] (GB:AAN03623.1); contains InterPro domain POX (InterPro:IPR006563); contains InterPro domain Homeobox	sp:P48731:ATH1_ARATH(%LS=8,4e-07)	Homeobox protein		Homeodomain protein	transcription	diff1	0.0911867	0.704135	13.6022	4	7.51695e-06	2.19006	13.331	5	0.00196802	2.1461	12.5368	5	0.0651109	2.02267	12.9285	5	0.315692	0.434622	13.6572	4	0.00258041	2.26461	12.8345	5	0.156824	1.92743	13.1784	2	NC
MT009912	Mtr.41133.1.S1_at	TIGR-MtGI7: TC88985 similar to GP|22652121|gb|AAN03624.1 BEL1-related homeotic protein 14 {Solanum tuberosum}, partial (8%); oligo-TC evalue 2e-33...	MtD01428_GC	MtD01428_GC		AT5G41410.1(%LS=33,5e-10)	homeodomain protein (BEL1)				Homeodomain protein	transcription	diff1	0.155241	0.221088	5.72964	2	0.00110744	0.727301	6.40266	7	0.0161065	0.39349	6.27706	6	0.313157	0.177571	6.00751	7	0.0141392	0.361722	6.42597	7	0.00137801	1.02275	6.37429	7	0.00274271	0.976018	6.66656	6	C
MT014036	Mtr.37567.1.S1_at	TIGR-MtGI7: TC78838 homologue to SP|O04136|HKL3MALDO Homeobox protein knotted-1 like 3 (KNAP3). [Apple Malus sylvestris] {Malus domestica}, partial (65%); oligo-TC evalue 2e-33...	MtC50241_GC	MtC50241_GC	ELK; KNOX1; KNOX2; Homeodomain-related;	AT5G25220.2(%LS=100,1e-152)	similar to homeobox protein knotted-1 like 4 (KNAT4) [Arabidopsis thaliana] (TAIR:At5g11060.1); similar to homeobox protein NTH23 - common tobacco (GB:T02220); contains InterPro domain Homeobox (InterPro:IPR001356); contains InterPro domain KNOX1 domain (	sp:O04136:KNAP3_MALDO(%LS=100,1e-169)	Homeobox protein		Homeodomain protein	transcription	diff1	0.0749206	0.364936	5.63964	5	0.0110672	1.0266	6.17899	6	0.00166623	0.9167	6.33799	8	0.546703	0.236477	5.48527	4	0.150178	0.216047	5.46126	5	0.000936569	0.875586	6.15051	6	0.0205928	0.699764	5.84865	6	C
MT016134	Mtr.8846.1.S1_at	AutoInterpro: Homeobox POX...	MtD00692_GC	MtD00692_GC	POX; Homeodomain-related;	AT2G35940.3(%LS=100,1e-176)	similar to BEL1-like homeobox 4 protein (BLH4) [Arabidopsis thaliana] (TAIR:At2g23760.1); similar to BEL1-like homeobox 4 protein (BLH4) [Arabidopsis thaliana] (TAIR:At2g23760.2); similar to bell-like homeodomain protein 2 [Lycopersicon esculentum] (GB:AA	sp:P48731:ATH1_ARATH(%LS=56,4e-45)	Homeobox protein		Homeodomain protein	transcription	diff1	0.0655226	-0.158983	5.98946	6	0.00577981	0.415751	6.46076	7	0.00765736	0.783146	6.48813	7	0.111013	0.231418	6.31941	5	0.00188278	0.60424	6.62532	8	0.0056071	0.458337	6.49039	8	0.00266344	0.693188	6.66196	7	C
MT014481	Mtr.43246.1.S1_s_at	TIGR-MtGI7: BG451940 similar to GP|17065046|gb Unknown protein {Arabidopsis thaliana}, partial (31%); oligo-TC evalue 2e-33...	IMGA:AC148241_5.2	MtC30535.1_GC	LIM, zinc-binding; Ubiquitin interacting motif; Peptidase M, neutral zinc metallopeptidases, zinc-binding site AC148241.21 48197-52546 E EGN_Mt060719 20060801	AT4G36860.2(%LS=19,5e-41)	LIM domain-containing protein	sp:Q8BYH8:CHD9_MOUSE(%LS=2,2e-05)	Chromodomain-helicase-DNA-binding protein		LIM domain-containing protein	transcription	diff1	0.715636	-0.0220334	6.06101	5	0.00252306	0.544369	6.38792	6	0.00222385	0.606971	6.44136	7	0.47879	0.237432	6.07354	6	0.142559	-0.0598789	5.90507	8	0.00159589	0.384352	6.14701	8	0.000711429	0.813535	6.40051	8	C
MT004882	Mtr.41037.1.S1_at	TIGR-MtGI7: TC79002 similar to GP|15375305|gb|AAK54745.2 putative transcription factor MYB124 {Arabidopsis thaliana}, partial (54%); oligo-TC evalue 2e-33...	IMGA:CT571261_22.2	MtD02486_GC	Homeodomain-related CT571261.1 96738-102559 F EGN_Mt060719 20060801	AT2G02820.2(%LS=33,2e-21)	similar to myb family transcription factor (MYB115) [Arabidopsis thaliana] (TAIR:At5g40360.1); similar to putative Myb-like DNA-binding protein [Solanum demissum] (GB:AAT40484.1); contains InterPro domain Myb DNA-binding domain (InterPro:IPR001005) chr2:8				Myb	transcription	diff1	0.336198	0.355552	10.2696	7	8.49892e-05	2.02351	11.1427	8	0.00338481	1.14053	9.78365	8	0.0406905	1.77327	10.6738	8	0.445592	0.263366	10.7228	7	0.0188864	1.36548	10.0638	6	0.00202483	1.54907	11.1363	6	NC
MT012038	Mtr.25945.1.S1_at	TIGR-MtGI7: TC89641 similar to GP|9988432|dbj|BAB12698.1 hypothetical protein {Oryza sativa (japonica cultivar-group)}, partial (44%); oligo-TC evalue 3e-26...	IMGA:AC149803_3.2	MtD05611_GC	Zinc finger, CCHC-type; Homeodomain-related AC149803.7 11799-14076 F EGN_Mt060719 20060801	AT5G47390.1(%LS=18,4e-28)	myb family transcription factor				Myb	transcription	diff1	0.351781	0.724845	6.03564	2	0.00406025	0.701276	5.68108	6	0.00355708	0.682794	5.75526	7	0.0762872	0.302842	5.60171	5	0.000976505	0.381001	5.76476	7	0.00308598	0.883916	5.81937	7	0.0148435	0.651213	5.6079	6	NC
MT016301	Mtr.5681.1.S1_at	AutoInterpro: Myb DNA binding domain...	IMGA:AC148755_19.1	MtD17269_GC	Homeodomain-related AC148755.6 46308-44851 E EGN_Mt060719 20060801	AT2G16720.1(%LS=34,3e-38)	myb family transcription factor	sp:Q9SZP1:MYB4_ARATH(%LS=32,4e-37)	Transcription repressor MYB4 Myb-related protein		Myb	transcription	diff1	0.239383	0.777637	6.73827	5	0.00971418	2.05289	8.04567	7	0.0109538	1.23712	7.94056	8	0.0335387	1.58229	7.95754	8	0.058845	0.924998	7.93778	8	0.0549228	1.45723	7.74357	7	0.000510269	1.57147	9.28011	7	NC
MT002996	Mtr.11021.1.S1_at	TIGR-MtGI7: TC80069 similar to GP|15148914|gb|AAK84884.1 NAC domain protein NAC2 {Phaseolus vulgaris}, partial (63%); oligo-TC evalue 2e-33...	IMGA:CT573505_5.1	MtD01953_GC	No apical meristem (NAM) protein CT573505.1 40317-38696 F EGN_Mt060719 20060801	AT1G69490.1(%LS=35,2e-41)	no apical meristem (NAM) family protein	sp:O49255:NAC29_ARATH(%LS=35,1e-40)	NAC domain-containing protein		no apical meristem (NAM)	transcription	diff1	0.403644	0.261843	6.00484	6	0.0255129	0.926285	6.63507	8	0.00171011	1.20739	6.78687	8	0.0242931	1.61439	6.79371	7	0.0288432	0.9825	6.82553	4	0.0180466	1.30244	6.78434	6	0.0175277	1.80622	7.38732	6	C
MT003675	Mtr.11403.1.S1_s_at	TIGR-MtGI7: TC90426 similar to GP|10177859|dbj|BAB11211. NAC2-like protein {Arabidopsis thaliana}, partial (36%); oligo-TC evalue 2e-33...	IMGA:AC133139_14.2	MtD02009_GC	No apical meristem (NAM) protein AC133139.23 51809-55786 E EGN_Mt060719 20060801	AT4G35580.1(%LS=17,3e-41)	no apical meristem (NAM) family protein	sp:Q84K00:NAC78_ARATH(%LS=15,6e-26)	NAC domain-containing protein		no apical meristem (NAM)	transcription	diff1	0.173961	0.404927	5.80818	5	0.00756529	0.642617	5.87405	7	0.0132471	0.556165	5.83569	5	0.0399749	0.282873	5.78699	7	0.00738368	0.651282	5.8472	8	0.00369463	0.5252	5.66459	8	0.0073262	0.682592	5.94101	6	C
MT007902	Mtr.19536.1.S1_at	TIGR-MtGI7: TC86725 similar to GP|9758909|dbj|BAB09485.1 NAM (no apical meristem)-like protein {Arabidopsis thaliana}, partial (50%); oligo-TC evalue 2e-33...	IMGA:AC145753_9.2	MtC30243_GC	No apical meristem (NAM) protein AC145753.1 34958-32829 F EGN_Mt060719 20060801	AT5G18270.2(%LS=27,2e-41)	no apical meristem (NAM) family protein	sp:Q5CD17:NAC77_ORYSA(%LS=28,1e-32)	NAC domain-containing protein		no apical meristem (NAM)	transcription	diff1	0.0736661	0.399033	6.56317	6	0.00040691	1.32861	7.43627	7	0.00699773	1.32303	7.38446	5	0.0510453	0.723878	6.76787	7	0.000866859	0.675453	6.92303	8	0.00445489	0.963262	6.82258	7	0.00415173	0.850816	7.25128	7	C
MT016328	Mtr.41968.1.S1_at	AutoInterpro: No apical meristem protein...	MtD18781_GC	MtD18781_GC	No apical meristem (NAM) protein;	AT1G26870.1(%LS=33,3e-63)	no apical meristem (NAM) family protein	sp:Q9ZVH0:NAC9_ARATH(%LS=33,2e-62)	Putative NAC domain-containing protein		No apical meristem (NAM)	transcription	diff1	0.359654	0.329782	5.21009	6	0.0109171	1.08435	5.41905	8	0.00498642	0.818941	5.84366	8	0.0421009	1.2185	5.63914	8	0.739348	0.187747	6.05938	5	0.0134373	1.08211	5.48814	7	0.0014377	1.555	5.92083	8	C
MT002382	Mtr.9160.1.S1_at	TIGR-MtGI7: TC80144 similar to PIR|T48205|T48205 hypothetical protein T20L15.110 - Arabidopsis thaliana, partial (10%); oligo-TC evalue 2e-33...	MtD01865_GC	MtD01865_GC		AT5G01840.1(%LS=45,2e-14)	Encodes a member of the plant specific ovate protein family. Members of this family have been shown to bind to KNOX and BELL- like TALE class homeodomain proteins. This interaction may mediate relocalization of the TALE homeodomain from the nucleus to the	sp:Q9Y6V0:PCLO_HUMAN(%LS=4,3e-05)	Protein piccolo Aczonin 3D-structure Alternative splicing Calcium Calcium/phospholipid-binding Metal-binding Phosphorylation Repeat Zinc Zinc-finger		Ovate protein-related	transcription	diff1	0.371214	0.0915538	5.72426	4	0.0112907	0.813666	6.24273	5	0.00393342	0.3918	6.18339	8	0.0892786	0.458651	6.07759	7	0.0530222	0.18554	6.15895	7	0.00123363	0.427277	6.0085	6	0.00154169	0.625398	6.3041	7	C
MT002832	Mtr.25503.1.S1_at	TIGR-MtGI7: TC80166 similar to PIR|A84913|A84913 probable WRKY-type DNA binding protein [imported] - Arabidopsis thaliana, partial (24%); oligo-TC evalue 2e-33...	IMGA:AC155099_3.2	MtC61707_GC	DNA-binding WRKY AC155099.1 18030-16168 F EGN_Mt060719 20060801	AT2G47260.1(%LS=42,5e-23)	WRKY family transcription factor	sp:O22900:WRK23_ARATH(%LS=42,3e-22)	Probable WRKY transcription factor 23 WRKY DNA-binding protein		WRKY	transcription	diff1	0.256338	-0.270379	12.8408	3	0.0191204	1.34428	13.0844	4	0.047931	1.13494	12.6147	7	0.0103212	1.59914	13.0286	8	0.0318799	0.70416	11.5456	3	0.0294753	1.52363	12.7594	7	0.00131124	1.76072	13.148	7	NC
MT012640	Mtr.3019.1.S1_at	TIGR-MtGI7: TC82573 similar to PIR|T09602|T09602 probable zinc finger protein SCOF-1 cold-inducible - soybean, partial (65%); oligo-TC evalue 2e-33...	IMGA:AC140548_9.2	MtC61834_GC	Zinc finger, C2H2-type AC140548.10 49207-48352 F EGN_Mt060719 20060801	AT1G27730.1(%LS=100,7e-56)	Salt tolerance zinc finger protein responsive to chitin oligomers. chr1:9648128-9649060 REVERSE	sp:Q42430:ZFP1_WHEAT(%LS=81,1e-35)	Zinc-finger protein		Zinc finger, C2H2 type	transcription	diff1	0.435113	0.253365	8.06481	7	0.00288314	0.648336	7.60205	6	0.126195	0.196107	8.10781	6	0.0462704	0.882631	7.23498	7	0.0530567	1.19446	8.29026	8	0.00897994	0.714367	7.7891	7	0.000510269	1.3596	7.71054	8	PC
MT002933	Mtr.38404.1.S1_at	TIGR-MtGI7: TC88893 similar to GP|6478938|gb|AAF14043.1| putative C2H2-type zinc finger protein {Arabidopsis thaliana}, partial (25%); oligo-TC evalue 2e-33...	MtD01553_GC	MtD01553_GC	Zinc finger, C2H2-type;	AT3G09290.1(%LS=59,6e-15)	zinc finger (C2H2 type) family protein	sp:Q9LHS9:RBE_ARATH(%LS=15,1e-10)	Probable transcriptional regulator RABBIT EARS Developmental protein		Zinc finger, C2H2-type	transcription	diff1	0.123925	0.234478	5.21732	7	0.00190424	2.00019	5.93917	7	0.0284096	1.51861	5.90586	5	0.191958	0.457087	5.1616	7	0.207855	0.44014	5.22518	5	0.0101646	1.33911	5.57298	8	0.00394934	1.60239	5.66439	8	C
MT007609	Mtr.22238.1.S1_at	TIGR-MtGI7: TC86255 similar to PIR|D84581|D84581 probable CCCH-type zinc finger protein [imported] - Arabidopsis thaliana, partial (47%); oligo-TC evalue 2e-33...	IMGA:AC130963_23.1	MtC10245_GC		AT2G19810.1(%LS=96,1e-102)	zinc finger (CCCH-type) family protein	sp:Q9C0B0:ZC3H5_HUMAN(%LS=19,7e-12)	Zinc finger CCCH-type domain-containing protein		Zinc finger, CCCH-type	post-transcriptional regulation	diff1	0.150717	0.704236	6.25332	4	0.00796685	1.03673	6.48526	7	0.0955839	0.334105	6.12197	5	0.143484	0.779879	6.38678	5	0.00792515	0.716637	6.4044	7	0.0278092	1.21913	6.66806	4	0.0138077	0.738013	6.41144	7	C
MT002429	Mtr.12995.1.S1_at	TIGR-MtGI7: BQ144121; oligo-TC evalue 2e-33...	MtD25603_GC	MtD25603_GC	Zinc finger, RING-type;	AT1G73760.1(%LS=64,2e-41)	zinc finger (C3HC4-type RING finger) family protein				Zinc finger, RING-type	protein degradation	diff1	0.0691779	0.49858	6.95525	4	0.00111465	1.21666	7.24543	8	0.0763976	0.346388	6.73373	7	0.223198	0.622743	6.87488	4	0.985764	0.00752437	7.79193	6	0.0195577	0.504718	6.50792	6	0.0112012	0.526276	6.88069	6	NC
MT005509	Mtr.9962.1.S1_at	TIGR-MtGI7: TC91822 similar to PIR|E96612|E96612 probable transcription factor F12K22.14 [imported] - Arabidopsis thaliana, partial (22%); oligo-TC evalue 2e-33...	MtC91967_GC	MtC91967_GC		AT1G57820.1(%LS=28,2e-65)	zinc finger (C3HC4-type RING finger) family protein	sp:Q96T88:UHRF1_HUMAN(%LS=22,1e-25)	#E# PM=10646863;15057824; Ubiquitin-like PHD and RING finger domain-containing protein 1 EC 6.3.2.- Ubiquitin-like-containing PHD and RING finger domains protein 1 Inverted CCAA		Zinc finger, RING-type	protein degradation	diff1	0.983595	0.00202906	9.90816	7	0.000978888	0.728918	9.71977	7	0.0340795	0.470119	8.64221	7	0.0109742	0.519143	9.40885	6	0.0265719	0.511558	9.74829	8	0.311227	0.236236	9.416	7	0.0197003	0.385998	10.0294	8	C
MT007674	Mtr.43266.1.S1_at	TIGR-MtGI7: TC77563 similar to GP|15450687|gb|AAK96615.1 AT5g59550/f2o15210 {Arabidopsis thaliana}, partial (39%); oligo-TC evalue 2e-33...	IMGA:AC157503_6.2	MtC30191_GC	Zinc finger, RING-type; Thioredoxin-related AC157503.3 21692-20212 F EGN_Mt060719 20060801	AT5G59550.1(%LS=88,7e-87)	zinc finger (C3HC4-type RING finger) family protein	sp:Q9SPL2:CIP8_ARATH(%LS=90,1e-25)	Ubiquitin-protein ligase CIP8 6.3.2.- COP1-interacting protein		Zinc finger, RING-type	protein degradation	diff1	0.105316	1.4528	6.31092	3	0.0234671	1.31953	6.54306	5	0.000807327	1.0292	6.44337	8	0.190002	0.847541	6.33138	4	0.0702497	1.27735	7.17977	3	0.000948239	1.39251	6.53843	7	0.0244585	1.16899	7.07574	5	PC
MT003698	Mtr.38909.1.S1_at	TIGR-MtGI7: TC81463 GP|15100055|gb|AAK84223.1 transcription factor bZIP61 {Arabidopsis thaliana}, partial (6%); oligo-TC evalue 2e-33...	IMGA:AC160842_51.1	MtC40057.1_GC	Basic-leucine zipper (bZIP) transcription factor AC160842.22 6783-3958 E EGN_Mt060719 20060801	AT3G58120.1(%LS=64,8e-34)	bZIP transcription factor family protein				bZIP	transcription	diff2	0.681807	0.317406	6.58833	4	0.0438253	1.74942	7.28058	7	0.0667459	0.68272	6.88621	6	0.0517433	1.52691	7.30678	7	0.807308	0.0959322	6.4636	7	0.22566	0.95573	6.67126	7	0.00749682	1.44	7.45424	8	NC
MT007327	Mtr.8538.1.S1_at	TIGR-MtGI7: TC85773 weakly similar to GP|9650828|emb|CAC00658.1 common plant regulatory factor 7 {Petroselinum crispum}, partial (62%); oligo-TC evalue 2e-33...	IMGA:AC171267_4.1	MtC60095_GC	cAMP response element binding (CREB) protein AC171267.17 92298-93718 F EGN_Mt060719 20060801	AT1G75390.1(%LS=92,3e-34)	bZIP transcription factor family protein	sp:P24068:OCS1_MAIZE(%LS=100,1e-15)	Ocs element-binding factor 1 OCSBF-1 DNA-binding Nuclear protein		bZIP	transcription	diff2	0.199106	0.164763	7.95975	6	0.00107393	0.754997	8.16349	6	0.000216691	1.08639	8.36749	8	0.0391429	0.78646	8.02878	6	0.00850716	0.253065	7.90445	8	0.206389	0.141298	7.70924	6	0.0209027	0.518772	8.35764	6	C
MT015342	Mtr.40254.1.S1_s_at	TIGR-MtGI7: TC85934 similar to GP|15292843|gb|AAK92792.1 putative CCR4-associated factor {Arabidopsis thaliana}, partial (50%); oligo-TC evalue 2e-33...	IMGA:CU019603_16.1	MtC93014_GC	Polynucleotidyl transferase, Ribonuclease H fold-3prime partial CU019603.1 86514-85306 E EGN_Mt060719 20060801	AT5G10960.1(%LS=75,3e-94)	CCR4-NOT transcription complex protein	sp:Q60809:CNOT7_MOUSE(%LS=70,4e-63)	CCR4-NOT transcription complex subunit 7 CCR4-associated factor 1 CAF1 Nuclear protein		CCR4-NOT	transcription	diff2	0.153489	0.33329	6.86257	4	3.05497e-05	1.75914	7.75481	8	0.000204279	1.64907	7.22726	8	0.0665828	0.384071	6.93621	6	0.0512562	0.264636	6.71434	7	0.0651643	0.27793	6.79242	6	0.000510269	0.925883	7.05947	8	NC
MT006068	Mtr.45591.1.S1_at	TIGR-MtGI7: TC84888 similar to GP|21322752|dbj|BAB78536. cold shock protein-1 {Triticum aestivum}, partial (58%); oligo-TC evalue 2e-33...	MtD05760_GC	MtD05760_GC	Cold shock protein;	AT4G38680.1(%LS=84,3e-47)	cold-shock DNA-binding family protein	sp:P27484:GRP2_NICSY(%LS=68,2e-53)	Glycine-rich protein		DNA-binding protein-like	transcription	diff2	0.742238	0.0900914	6.51497	4	0.000614288	0.621883	6.86082	8	0.0417404	0.767873	7.02903	4	0.355629	0.129789	6.38487	7	0.739671	0.072739	6.59959	7	0.00922433	0.399456	6.41523	6	0.00205596	0.610919	7.06634	8	NC
MT012834	Mtr.40344.1.S1_at	TIGR-MtGI7: TC77434 similar to GP|21554191|gb|AAM63270.1 unknown {Arabidopsis thaliana}, partial (71%); oligo-TC evalue 2e-33...	MtD00094_GC	MtD00094_GC	Lateral organ boundaries, LOB;	AT3G02550.1(%LS=93,1e-87)	LOB domain protein 41 / lateral organ boundaries domain protein 41 (LBD41)	sp:Q9M886:LBD41_ARATH(%LS=93,7e-87)	LOB domain protein		LOB domain protein	transcription	diff2	0.101345	0.165446	5.78297	6	0.00136622	2.08347	7.50483	6	0.0029656	1.83294	7.59645	7	0.171604	0.675797	6.2971	4	0.0244696	0.468313	6.44371	7	0.0594026	0.45642	6.26624	6	0.00633341	0.766687	6.86428	7	C
MT016319	Mtr.49230.1.S1_at	AutoInterpro: Myb DNA binding domain...	IMGA:CR954195_33.2	MtD18534_GC	Homeodomain-related CR954195.2 66147-67773 E EGN_Mt060719 20060801	AT5G16770.2(%LS=27,6e-42)	myb family transcription factor (MYB9)	sp:Q7XBH4:MYB4_ORYSA(%LS=34,2e-33)	#E# PM=12447439;14675437; Myb-related protein Myb4 OsMyb4 Transcription factor RLTR1 DNA-binding Nuclear protein Transcription Transcription regulation		Myb	transcription	diff2	0.404247	0.598094	5.94863	6	0.030943	2.01714	6.84002	7	0.0449969	0.78124	6.70286	7	0.053362	1.73938	7.13767	8	0.539299	0.393082	6.84716	6	0.109503	1.22065	6.4629	8	0.00352381	1.6003	8.10174	6	NC
MT004761	none	TIGR-MtGI7: BF632793 similar to GP|18158619|gb| WRKY-like drought-induced protein {Retama raetam}, partial (12%); oligo-TC evalue 2e-33...	IMGA:AC137079_17.2	MtD11746_GC	DNA-binding WRKY AC137079.9 61461-57029 E EGN_Mt060719 20060801	AT4G26640.2(%LS=59,1e-73)	WRKY family transcription factor	sp:Q93WV0:WRK20_ARATH(%LS=59,8e-73)	#E# PM=10617198;14593172; Probable WRKY transcription factor 20 WRKY DNA-binding protein 20 Alternative splicing DNA-binding Nuclear protein Repeat Transcription Transcription r		WRKY	transcription	diff2	0.314258	0.555791	8.70209	8	0.0164594	2.46544	9.99369	7	0.0584485	1.23618	8.90026	7	0.0331826	2.2153	10.0144	8	0.149738	0.842876	9.34391	7	0.107201	1.63084	9.38417	8	0.00796775	1.78191	9.86116	8	no probe
MT004448	Mtr.41264.1.S1_at	TIGR-MtGI7: TC89540 similar to PIR|B96686|B96686 probable C2H2-type zinc finger protein F15E12.19 [imported] - Arabidopsis thaliana, partial (28%); oligo-TC evalue 2e-33...	MtD03296_GC	MtD03296_GC	Zinc finger, C2H2-type;	AT1G66140.1(%LS=100,4e-38)	zinc finger (C2H2 type) family protein	sp:Q39263:ZFP4_ARATH(%LS=100,3e-37)	#E# PM=7599312;11130712; Zinc finger protein 4 Metal-binding Zinc Zinc-finger		Zinc finger, C2H2 type	transcription	diff2	0.158452	-0.236731	6.46363	8	0.00398142	0.598926	6.42956	7	0.0825493	0.478718	6.51822	8	0.172452	-0.117508	6.34192	5	0.19457	0.255699	6.84978	8	0.47115	0.196503	6.3219	7	0.0512512	0.488944	6.80468	7	NC
MT009226	Mtr.41160.1.S1_at	TIGR-MtGI7: TC79355 similar to GP|15081721|gb|AAK82515.1 At1g04990/F13M71 {Arabidopsis thaliana}, partial (42%); oligo-TC evalue 2e-33...	IMGA:CR931731_3.2	MtD00683_GC	Zinc finger, CCCH-type CR931731.1 23228-18859 E EGN_Mt060719 20060801	AT2G32930.1(%LS=22,7e-16)	zinc finger (CCCH-type) family protein	sp:O48772:ZFN2_ARATH(%LS=22,4e-15)	Zinc finger CCCH type domain-containing protein		Zinc finger, CCCH-type	post-transcriptional regulation	diff2	0.458395	0.113514	5.70591	4	0.000136466	1.11641	6.33311	8	0.00469352	0.87099	6.46133	6	0.0214536	0.372805	5.88428	5	0.185633	0.0874478	5.78937	7	0.0278092	0.262636	5.95739	7	0.00509048	0.538969	6.02561	7	C
MT006389	Mtr.16894.1.S1_at	TIGR-MtGI7: TC92797 weakly similar to GP|10178202|dbj|BAB11626. geneid K9D7.13~unknown protein {Arabidopsis thaliana}, partial (4%); oligo-TC evalue 2e-33...	IMGA:AC136141_71.2	MtD23605_GC	Zinc finger, CCHC-type AC136141.25 88623-87691 E EGN_Mt060719 20060801	AT5G43630.1(%LS=25,6e-19)	zinc knuckle (CCHC-type) family protein				Zinc finger, CCHC-type	post-transcriptional regulation	diff2	0.739572	0.0885657	8.20103	6	0.0226832	0.454393	9.09552	6	0.0483426	0.846224	7.58371	6	0.00648551	0.687405	8.66526	8	0.468423	0.266236	8.96499	7	0.154089	0.421267	7.90889	7	0.00735795	0.547089	9.20632	6	NC
MT012668	Mtr.45239.1.S1_at	TIGR-MtGI7: TC83724 weakly similar to GP|6630539|gb|AAF19558.1| putative RING zinc finger protein {Arabidopsis thaliana}, partial (21%); oligo-TC evalue 2e-33...	MtC91896_GC	MtC91896_GC		AT5G17600.1(%LS=37,6e-12)	zinc finger (C3HC4-type RING finger) family protein	sp:Q9LF64:ATL5G_ARATH(%LS=37,3e-11)	#E# PM=11130714;11983057; Probable RING-H2 finger protein ATL5G Hypothetical protein Membrane Metal-binding Transmembrane Ubl conjugation pathway Zinc Zinc-finger		Zinc finger, RING-type	protein degradation	diff2	0.919369	0.0581256	9.67588	6	0.00638256	2.17908	10.9128	8	0.0423984	1.23431	9.98064	7	0.036067	1.87964	10.8627	6	0.29002	0.458403	11.1346	8	0.104062	1.83429	10.1359	6	0.0117085	1.64125	10.8806	7	NC
MT002558	Mtr.21276.1.S1_at	TIGR-MtGI7: TC79195 similar to GP|15529178|gb|AAK97683.1 AT5g67480/K9I94 {Arabidopsis thaliana}, partial (78%); oligo-TC evalue 2e-33...	IMGA:AC146856_10.2	MtD01034.2_GC	Zinc finger, TAZ-type; BTB/POZ AC146856.8 50137-45067 E EGN_Mt060719 20060801	AT5G67480.2(%LS=37,1e-52)	TAZ zinc finger family protein / BTB/POZ domain-containing protein	sp:P45481:CBP_MOUSE(%LS=3,4e-05)	CREB-binding protein		Zinc finger, TAZ-type BTB	chromatin structure	diff2	0.083414	0.163135	5.58299	3	0.0984506	0.744842	5.84602	7	0.00882978	1.44403	6.49067	6	0.105729	0.397766	5.66655	7	0.713855	-0.228526	6.24598	6	0.0567619	0.465682	5.73606	6	0.0111896	0.93945	6.07168	8	C
MT016186	Mtr.28107.1.S1_at	AutoInterpro: Basic leucine zipper transcription factor...	MtD09605_GC	MtD09605_GC	cAMP response element binding (CREB) protein;	AT1G68640.1(%LS=48,2e-29)	bZIP family transcription factor (PERIANTHIA)	sp:O24160:TGA21_TOBAC(%LS=39,7e-28)	TGACG-sequence-specific DNA-binding protein		bZIP	transcription	fix+	0.0822917	0.334737	5.35696	5	0.0247787	0.655208	5.55924	5	0.00319731	0.667137	5.67574	8	0.0372754	0.479141	5.28745	6	0.226269	0.0605089	5.43313	7	0.100198	0.257201	5.18226	6	0.0247461	0.254319	5.46002	7	C
MT016383	Mtr.3879.1.S1_at	AutoInterpro: Basic helix loop helix dimerization domain bHLH...	MtD23542_GC	MtD23542_GC	Helix-loop-helix DNA-binding;	AT2G22750.1(%LS=51,2e-27)	basic helix-loop-helix (bHLH) family protein	sp:Q9FT81:TT8_ARATH(%LS=22,1e-12)	TRANSPARENT TESTA 8 protein		basic helix-loop-helix (bHLH)	transcription	fix+	0.537912	0.0500776	4.86191	4	0.0125601	0.478617	5.01699	8	0.000361257	0.66525	5.24661	7	0.0499194	0.0469651	4.6832	3	0.907673	-0.0114263	5.32439	3	0.70974	0.0192347	4.68457	2	0.506973	-0.0761545	5.01677	4	C
MT002519	Mtr.38259.1.S1_at	TIGR-MtGI7: TC79938 similar to GP|17933299|gb|AAL48232.1 AT4g17800/dl4935c {Arabidopsis thaliana}, partial (63%); oligo-TC evalue 2e-33...	MtC60741_GC	MtC60741_GC	Protein of unknown function DUF296;	AT4G17800.1(%LS=100,7e-99)	DNA-binding protein-related	sp:Q9S7C9:ESCA_ARATH(%LS=86,3e-70)	Putative DNA-binding protein		DNA-binding protein-like	unclear	fix+	0.11732	0.178998	6.8348	4	0.00213929	1.08153	7.51298	7	0.00330285	0.503792	6.91502	7	0.335277	0.290069	7.21923	5	0.0697313	0.217211	7.48789	8	0.00819767	0.361082	6.99201	7	0.00334548	0.249689	7.4346	8	C
MT007392	Mtr.43099.1.S1_at	TIGR-MtGI7: TC77052 similar to GP|5882739|gb|AAD55292.1| Contains PF|00249 Myb-like DNA-binding domain. EST gb|Z18152 comes from this gene., partial (43%); oligo-TC evalue 2e-33...	MtC40014_GC	MtC40014_GC	Homeodomain-related;	AT1G74840.1(%LS=96,5e-60)	myb family transcription factor				Myb	transcription	fix+	0.708515	0.0442229	6.94846	7	0.00229142	0.66428	7.54356	7	0.000188618	0.731848	7.26099	8	0.0411079	0.253442	6.99483	8	0.0120959	-0.312611	6.92776	8	0.965073	-0.00687858	6.9278	7	0.243423	0.108612	6.9192	8	C
MT015344	Mtr.12366.1.S1_at	TIGR-MtGI7: TC77053 similar to GP|5882739|gb|AAD55292.1| Contains PF|00249 Myb-like DNA-binding domain. EST gb|Z18152 comes from this gene., partial (43%); oligo-TC evalue 2e-33...	MtD27129_GC	MtD27129_GC	Homeodomain-related;	AT1G74840.1(%LS=87,4e-59)	myb family transcription factor				Myb	transcription	fix+	0.373451	0.0839585	7.06062	4	0.00170893	0.664781	7.66692	6	0.000222833	0.770618	7.52433	8	0.168815	0.222996	7.39224	4	0.05783	-0.229469	7.42612	8	0.184894	0.105203	7.13046	5	0.475931	0.0556541	7.67533	8	C
MT004788	none	TIGR-MtGI7: TC81712 similar to GP|23617251|dbj|BAC20918. putative transcription elongation factor {Oryza sativa (japonica cultivar-group)}, partial (34%); oligo-TC evalue 2e-33...	MtD07720_GC	MtD07720_GC	Transcription factors TFIIS, elongin A, CRSP70, conserved;	AT2G38560.1(%LS=99,1e-102)	transcription factor S-II (TFIIS) domain-containing protein	sp:P20232:TFS2_DROME(%LS=99,2e-35)	Transcription elongation factor S-II RNA polymerase II elongation factor DMS-II TFIIS Complete proteome DNA-binding Metal-binding Nuclear protein		TFIIS	transcription	fix+	0.56486	0.0561572	7.67848	8	0.0213642	0.719661	7.72961	7	0.00571793	0.672041	7.12154	7	0.0640967	0.238332	7.62867	6	0.649756	0.0675764	8.15393	4	0.094816	0.36454	7.27986	6	0.109116	0.195188	7.36583	6
MT011351	Mtr.41960.1.S1_at	TIGR-MtGI7: TC90600 similar to GP|16974589|gb|AAL31199.1 At2g21320/F3K23.8 {Arabidopsis thaliana}, partial (58%); oligo-TC evalue 2e-33...	MtC91123_GC	MtC91123_GC	Zinc finger, B-box;	AT4G38960.1(%LS=78,3e-54)	zinc finger (B-box type) family protein	sp:Q9SYM2:STHY_ARATH(%LS=54,2e-20)	Putative salt tolerance-like protein		Zinc finger, B-box type	transcription	fix+	0.207626	-0.135952	6.7552	7	0.00222759	0.686451	6.92255	8	0.0002685	0.742283	6.63108	8	0.0512361	0.375182	6.7435	6	0.00660278	0.206648	7.21222	7	0.0895773	-0.199387	6.42339	8	0.308143	0.0957736	6.67458	7	NC
MT013241	Mtr.42146.1.S1_at	TIGR-MtGI7: TC92924; oligo-TC evalue 2e-33...	IMGA:AC146855_29.2	MtD27842_GC	Zinc finger, CCCH-type AC146855.5 22433-28133 E EGN_Mt060719 20060801	AT2G33835.1(%LS=82,5e-39)	zinc finger (CCCH-type) family protein	sp:P13816:GARP_PLAFF(%LS=9,2e-16)	Glutamic acid-rich protein		Zinc finger, CCCH-type	transcription	fix+	0.142574	0.538706	8.46098	8	0.00048578	1.15596	8.13331	8	0.00427348	0.866674	7.94115	8	0.0958887	0.75376	7.93549	7	0.311733	0.339844	8.18702	8	0.174685	0.44584	8.22563	6	0.175284	0.440371	7.58194	8	NC
MT011890	Mtr.9880.1.S1_at	TIGR-MtGI7: TC91571 weakly similar to GP|20466788|gb|AAM20711.1 unknown protein {Arabidopsis thaliana}, partial (12%); oligo-TC evalue 2e-33...	IMGA:AC153351_11.1	MtD03239_GC	Zinc finger, DHHC-type AC153351.15 10038-16515 E EGN_Mt060719 20060801	AT4G15080.1(%LS=48,2e-89)	zinc finger (DHHC type) family protein	sp:P36079:YKI3_YEAST(%LS=31,2e-05)	Hypothetical 23.7 kDa protein		Zinc finger, DHHC type	transcription	fix+	0.0890809	0.248865	5.79223	5	0.00170718	0.653844	5.92711	7	0.000963588	0.619137	5.86126	7	0.988864	-0.0019448	5.46973	6	0.538078	-0.0910762	5.62306	4	0.031721	0.367993	5.8152	6	0.0118981	0.337792	5.74953	6	C
MT010828	none	TIGR-MtGI7: TC81793 weakly similar to PIR|D86165|D86165 protein F15K9.3 [imported] - Arabidopsis thaliana, partial (16%); oligo-TC evalue 2e-33...	IMGA:AC169126_16.1	MtD07821_GC	Zinc finger, RING-type AC169126.1 128874-133349 E EGN_Mt060719 20060801	AT1G03370.1(%LS=34,2e-93)	C2 domain-containing protein / GRAM domain-containing protein	sp:P39922:MYS3_HYDAT(%LS=44,2e-09)	Myosin heavy chain		Zinc finger, RING-type	protein degradation	fix+	0.871905	0.0111666	9.05855	8	0.000156705	0.623867	9.92919	8	0.00218292	0.823212	9.21389	8	0.148508	0.213737	9.19462	7	0.0927439	0.309308	10.1468	8	0.096215	0.33885	9.45258	8	0.140446	0.227379	9.99097	8	no probe
MT012530	none	TIGR-MtGI7: TC78573 similar to GP|20197309|gb|AAC63626.2 unknown protein {Arabidopsis thaliana}, partial (31%); oligo-TC evalue 2e-33...	IMGA:AC134522_43.2	MtC45088_GC	Zinc finger, RING-type AC134522.9 57632-65104 F EGN_Mt060719 20060801	AT3G05545.1(%LS=14,4e-24)	transcription factor				Zinc finger, RING-type	protein degradation	fix+	0.0948144	0.272276	5.5562	6	0.00197596	0.661298	5.52723	8	0.0433044	0.508655	5.41171	5	0.119396	0.432524	5.49234	5	0.123498	0.109706	5.67562	7	0.00132016	0.377615	5.40702	8	0.041394	0.293008	5.53329	8	NC
MT014857	Mtr.39066.1.S1_at	TIGR-MtGI7: TC82570 similar to PIR|T51853|T51853 RING-H2 finger protein RHF1a [imported] - Arabidopsis thaliana (fragment), partial (23%); oligo-TC evalue 2e-33...	MtD04362_GC	MtD04362_GC	Zinc finger, RING-type;	AT4G14220.1(%LS=44,5e-36)	zinc finger (C3HC4-type RING finger) family protein	sp:P93823:ATL1A_ARATH(%LS=30,5e-07)	#E# PM=11130712;14593172; RING-H2 finger protein ATL1A Membrane Metal-binding Transmembrane Ubl conjugation pathway Zinc Zinc-finger		Zinc finger, RING-type	protein degradation	fix+	0.424418	0.279672	6.39946	3	0.00183918	0.763969	6.79189	7	0.00499095	0.659063	6.50729	7	0.111643	0.27236	6.43039	7	0.921003	0.0349159	6.99159	4	0.072575	0.17827	6.17374	7	0.694846	0.0677792	7.1114	5	C
MT005103	Mtr.44769.1.S1_at	TIGR-MtGI7: TC83123; oligo-TC evalue 2e-33...	MtD10879_GC	MtD10879_GC		AT5G65130.1(%LS=23,3e-11)	encodes a member of the DREB subfamily A-6 of ERF/AP2 transcription factor family. The protein contains one AP2 domain. There are 8 members in this subfamily including RAP2.4. chr5:26034629-26035462 FORWARD				ERF/AP2	transcription	fix+_NN	0.00957994	0.353496	5.63087	4	0.00128498	0.958406	6.00963	7	0.00123452	0.708359	6.001	8	0.0102889	0.736447	5.92319	4	0.828525	0.022802	5.90138	4	0.0160485	0.604063	5.91049	5	0.476957	0.120376	5.99919	6	C
MT008554	Mtr.27993.1.S1_s_at	TIGR-MtGI7: TC87031 similar to GP|18252857|gb|AAL62355.1 unknown protein {Arabidopsis thaliana}, partial (55%); oligo-TC evalue 2e-33...	IMGA:AC165439_27.1	MtC91049_GC	Helix-loop-helix DNA-binding AC165439.13 78914-74125 F EGN_Mt060719 20060801	AT2G31730.1(%LS=31,1e-08)	ethylene-responsive protein				basic helix-loop-helix (bHLH)	transcription	all	0.00272187	0.650969	6.63466	5	0.000410192	1.37162	7.2714	6	0.000424218	1.10969	6.84514	8	0.130528	0.446559	6.46902	5	0.00261551	0.653807	6.71667	8	0.00464537	0.909851	6.80455	6	0.00232135	1.01126	7.14509	8	C
MT012710	Mtr.10993.1.S1_at	TIGR-MtGI7: TC84416 similar to PIR|F96745|F96745 unknown protein T9N14.4 [imported] - Arabidopsis thaliana, partial (25%); oligo-TC evalue 2e-33...	MtD19113_GC	MtD19113_GC		AT1G72210.1(%LS=37,2e-29)	basic helix-loop-helix (bHLH) family protein (bHLH096)			MtbHLH1	basic helix-loop-helix (bHLH)	transcription	all	0.00609212	0.841025	6.6361	6	0.00208726	0.844521	6.68816	7	0.0031095	0.694312	6.7162	8	0.473483	0.152002	6.3145	5	0.041705	0.394322	7.26301	7	0.0153786	0.35175	6.30983	6	0.00651142	0.896074	6.84674	8	PC
MT000060	Mtr.26158.1.S1_at	TIGR-MtGI7: TC76339 homologue to GP|4099914|gb|AAD00708.1| ethylene-responsive element binding protein homolog {Stylosanthes hamata}, partial (37%); oligo-TC evalue 2e-33...	IMGA:AC151527_16.2	MtC00363_GC	Pathogenesis-related transcriptional factor and ERF AC151527.13 50055-48937 F EGN_Mt060719 20060801	AT5G44210.1(%LS=84,1e-39)	encodes a member of the ERF (ethylene response factor) subfamily B-1 of ERF/AP2 transcription factor family (ATERF-9). The protein contains one AP2 domain. There are 15 members in this subfamily including ATERF-3	sp:Q40477:ERF4_TOBAC(%LS=100,3e-40)	Ethylene-responsive transcription factor 4 Ethylene-responsive element-binding factor 4 homolog EREBP-3 NtERF3 DNA-binding Ethylene signaling pathway Nu		ERF/AP2	transcription	all	0.0225019	1.39083	6.30597	6	0.0122572	1.19644	5.97932	6	0.00480946	0.887885	6.03157	6	0.356465	0.552129	5.62111	3	0.0159765	0.986903	6.00951	7	0.00534864	0.756538	5.73203	7	0.0429204	0.847017	5.87342	7	C
MT001772	Mtr.38240.1.S1_at	TIGR-MtGI7: TC87781 weakly similar to GP|21554403|gb|AAM63508.1 transcription factor TINY putative {Arabidopsis thaliana}, partial (44%); oligo-TC evalue 2e-33...	IMGA:AC160842_80.1	MtD01078_GC	Pathogenesis-related transcriptional factor and ERF AC160842.22 219359-220403 E EGN_Mt060719 20060801	AT1G01250.1(%LS=47,9e-27)	encodes a member of the DREB subfamily A-4 of ERF/AP2 transcription factor family. The protein contains one AP2 domain. There are 17 members in this subfamily including TINY. chr1:104491-105324 REVERSE	sp:Q39127:TINY_ARATH(%LS=49,1e-23)	Transcriptional factor TINY Activator DNA-binding Nuclear protein		ERF/AP2	transcription	all	0.0510351	0.936645	5.76184	5	0.0033772	1.23668	5.88265	4	0.0038113	0.997816	5.83454	7	0.0201041	1.19458	5.84041	7	0.00968094	0.973118	6.03916	6	0.0184873	1.01762	5.71613	6	0.00330417	1.6059	6.06472	8	C
MT001896	Mtr.26364.1.S1_at	TIGR-MtGI7: TC78754 homologue to GP|4099921|gb|AAD09248.1| EREBP-3 homolog {Stylosanthes hamata}, partial (46%); oligo-TC evalue 2e-33...	IMGA:AC155157_22.2	MtC60546_GC	Pathogenesis-related transcriptional factor and ERF AC155157.1 81098-82124 F EGN_Mt060719 20060801	AT3G15210.1(%LS=90,1e-34)	Encodes a member of the ERF (ethylene response factor) subfamily B-1 of ERF/AP2 transcription factor family (ATERF-4). The protein contains one AP2 domain. Acts as a negative regulator of JA-responsive defense gene expression and resistance to the necrotr	sp:Q40477:ERF4_TOBAC(%LS=94,5e-42)	Ethylene-responsive transcription factor 4 Ethylene-responsive element-binding factor 4 homolog EREBP-3 NtERF3 DNA-binding Ethylene signaling pathway Nu		ERF/AP2	transcription	all	0.00283788	1.47704	10.286	5	0.00607181	0.66181	9.76956	7	0.0107119	0.601491	8.71865	7	0.071354	0.598419	9.08422	7	0.0480169	0.450599	9.7933	7	0.000654971	0.711945	9.05997	8	0.000657673	1.16777	10.1997	8	PC
MT006190	Mtr.44034.1.S1_at	TIGR-MtGI7: TC82665 similar to PIR|F86325|F86325 hypothetical protein AAF82238.1 [imported] - Arabidopsis thaliana, partial (52%); oligo-TC evalue 2e-33...	IMGA:AC174289_27.1	MtC61618_GC	Pathogenesis-related transcriptional factor and ERF; Ribosomal protein S12/S23 AC174289.11 49883-50762 F EGN_Mt060719 20060801	AT1G19210.1(%LS=100,1e-39)	encodes a member of the DREB subfamily A-5 of ERF/AP2 transcription factor family. The protein contains one AP2 domain. There are 15 members in this subfamily including RAP2.1	sp:Q39127:TINY_ARATH(%LS=80,1e-15)	Transcriptional factor TINY Activator DNA-binding Nuclear protein		ERF/AP2	transcription	all	0.0360378	0.374338	5.17056	4	0.00242836	1.23074	5.64205	7	0.0198047	0.729413	5.43982	6	0.287994	0.131664	5.05854	3	0.00167582	1.11066	5.65019	7	0.00626918	0.760736	5.38189	8	0.0240541	0.804725	5.5921	7	C
MT007576	none	TIGR-MtGI7: TC86332 similar to GP|7528276|gb|AAF63205.1| AP2-related transcription factor {Mesembryanthemum crystallinum}, partial (49%); oligo-TC evalue 2e-33...	IMGA:AC153643_8.2	MtC93018_GC	Pathogenesis-related transcriptional factor and ERF AC153643.22 91012-92358 F EGN_Mt060719 20060801	AT5G47220.1(%LS=100,7e-62)	Encodes a member of the ERF (ethylene response factor) subfamily B-3 of ERF/AP2 transcription factor family (ATERF-2). The protein contains one AP2 domain. Functions as activator of GCC box##dependent transcription. Positive regulator of JA-responsive def	sp:O80337:ERF1A_ARATH(%LS=96,3e-71)	#E# PM=9461215;10617198; Ethylene-responsive transcription factor 1A Ethylene-responsive element-binding factor 1A EREBP-1A AtERF1 3D-structure Activator DNA-binding Ethylene si		ERF/AP2	transcription	all	0.0224746	0.406196	5.74277	4	0.0282415	0.565043	5.54821	5	0.00529817	0.772875	5.90366	7	0.0242931	0.493967	5.49292	8	0.0623639	0.51573	5.72847	6	0.0239763	0.451401	5.58989	7	0.040766	0.554827	5.88884	6	no probe
MT008018	Mtr.37778.1.S1_at	TIGR-MtGI7: TC86775 similar to PIR|T02434|T02434 DNA binding protein EREBP-4 - common tobacco, partial (33%); oligo-TC evalue 2e-33...	MtD00195_GC	MtD00195_GC	Pathogenesis-related transcriptional factor and ERF;	AT5G61600.1(%LS=78,1e-46)	encodes a member of the ERF (ethylene response factor) subfamily B-3 of ERF/AP2 transcription factor family. The protein contains one AP2 domain. There are 18 members in this subfamily including ATERF-1	sp:Q40478:ERF5_TOBAC(%LS=73,7e-46)	Ethylene-responsive transcription factor 5 Ethylene-responsive element-binding factor 5 homolog EREBP-4 NtERF4 Activator DNA-binding Ethylene signaling		ERF/AP2	transcription	all	0.0234697	0.730818	7.11232	6	0.000423143	1.39379	7.18416	7	0.000779092	1.08391	7.14385	7	0.0814386	0.740696	6.89818	7	0.0193594	1.27617	7.48035	5	0.00096766	1.76339	7.8181	4	0.0018598	1.40076	7.57633	7	C
MT009966	Mtr.10983.1.S1_at	TIGR-MtGI7: TC88498 similar to GP|21304712|gb|AAM45475.1 ethylene-responsive element binding protein 1 {Glycine max}, partial (45%); oligo-TC evalue 2e-33...	MtC93296_GC	MtC93296_GC	ATP-dependent DNA ligase; Pathogenesis-related transcriptional factor and ERF;	AT2G44840.1(%LS=53,3e-31)	encodes a member of the ERF (ethylene response factor) subfamily B-3 of ERF/AP2 transcription factor family. The protein contains one AP2 domain. There are 18 members in this subfamily including ATERF-1	sp:Q40476:ERF1_TOBAC(%LS=57,2e-32)	Ethylene-responsive transcription factor 1 Ethylene-responsive element-binding factor 1 EREBP-1 NtERF1 Activator DNA-binding Ethylene signaling pathway N		ERF/AP2	transcription	all	0.000106188	0.894082	7.35176	8	0.000306192	0.90752	7.27134	8	0.000222833	1.03475	6.88902	8	0.0650954	0.333924	6.9249	8	0.0127954	0.469124	7.20203	8	0.00279643	1.094	7.3194	8	0.0213869	0.911756	7.36301	8	no probe
MT010677	none	TIGR-MtGI7: TC90000 homologue to GP|9294548|dbj|BAB02811.1 ethylene responsive element binding factor-like protein {Arabidopsis thaliana}, partial (25%); oligo-TC evalue 2e-33...	MtD00791_GC	MtD00791_GC	Pathogenesis-related transcriptional factor and ERF;	AT3G20310.1(%LS=34,1e-30)	Encodes a member of the ERF (ethylene response factor) subfamily B-1 of ERF/AP2 transcription factor family (ATERF-7). The protein contains one AP2 domain. Phosphorylated by PKS3 in vitro. Involved in ABA-mediated responses. Acts as a repressor of GCC box	sp:Q9LDE4:ERF7_ARATH(%LS=34,5e-30)	#E# PM=10819329;14593172; Ethylene-responsive transcription factor 7 Ethylene-responsive element-binding factor 7 EREBP-7 AtERF7 DNA-binding Ethylene signaling pathway Nuclear p		ERF/AP2	transcription	all	0.0504955	0.695919	7.59496	8	0.0236672	2.06275	8.36776	8	0.0562763	0.417363	7.65231	8	0.0662195	1.68165	8.50722	8	0.0722467	0.954204	8.12798	8	0.0222396	1.46102	7.88776	8	0.00280695	1.17342	8.43135	7	no probe
MT009243	Mtr.10987.1.S1_at	TIGR-MtGI7: TC79268 similar to GP|21304712|gb|AAM45475.1 ethylene-responsive element binding protein 1 {Glycine max}, partial (53%); oligo-TC evalue 2e-33...	MtC10258_GC	MtC10258_GC	ATP-dependent DNA ligase; Pathogenesis-related transcriptional factor and ERF;	AT2G44840.1(%LS=52,1e-30)	encodes a member of the ERF (ethylene response factor) subfamily B-3 of ERF/AP2 transcription factor family. The protein contains one AP2 domain. There are 18 members in this subfamily including ATERF-1	sp:Q40479:ERF2_TOBAC(%LS=53,6e-32)	Ethylene-responsive transcription factor 2 Ethylene-responsive element-binding factor 2 EREBP-2 NtERF2 Activator DNA-binding Ethylene signaling pathway		ERF/AP2	transcription	all	0.0014012	0.821144	7.36014	6	0.0003072	1.03462	7.56707	8	0.000812943	1.0915	7.10103	7	0.0536581	0.386521	6.95384	8	0.0326532	0.4223	7.23369	8	0.0152068	1.14208	7.17907	6	0.0334169	0.837707	7.66256	8	PC
MT007524	Mtr.43223.1.S1_at	TIGR-MtGI7: TC86258 similar to GP|16930433|gb|AAL31902.1 AT4g17230/dl4650c {Arabidopsis thaliana}, partial (62%); oligo-TC evalue 2e-33...	MtC30152_GC	MtC30152_GC	GRAS transcription factor;	AT5G48150.2(%LS=99,1e-143)	phytochrome A signal transduction 1 (PAT1) chr5:19539485-19541834 REVERSE	sp:Q8GVE1:CIGR2_ORYSA(%LS=90,1e-140)	Chitin-inducible gibberellin-responsive protein		GRAS	transcription	all	0.0227479	1.58933	6.749	5	0.00129898	1.93237	6.95681	7	0.000298837	1.71049	7.03036	8	0.236807	0.713933	6.52065	5	0.00913969	1.53741	7.17399	6	0.00578458	1.47929	6.58349	5	0.00775462	1.37377	6.96981	8	C
MT001831	Mtr.43700.1.S1_at	TIGR-MtGI7: TC78925 similar to GP|17529158|gb|AAL38805.1 unknown protein {Arabidopsis thaliana}, partial (37%); oligo-TC evalue 2e-33...	MtD00818_GC	MtD00818_GC	Homeodomain-related;	AT2G33550.1(%LS=100,8e-79)	gt-2-related	sp:Q64733:FOXB2_MOUSE(%LS=29,3e-04)	Forkhead box protein		Homeodomain protein	transcription	all	0.00918234	0.710252	6.13895	4	0.000202445	1.50051	6.64518	8	0.000265319	1.05274	6.74493	8	0.132272	0.474936	6.00776	7	0.0306834	0.390896	6.05047	8	0.00159705	1.19377	6.44634	8	0.0131724	1.11208	6.49463	6	C
MT012817	none	TIGR-MtGI7: TC91709 homologue to GP|21213868|emb|CAD12767. LHY protein {Phaseolus vulgaris}, partial (8%); oligo-TC evalue 2e-33...	MtD17540_GC	MtD17540_GC	Homeodomain-related;	AT2G46830.1(%LS=9,4e-25)	myb-related transcription factor (CCA1)	sp:Q6NRZ0:RCOR2_XENLA(%LS=15,2e-04)	REST corepressor 2 Coiled coil Nuclear protein		Myb	transcription	all	0.0236527	0.547846	5.59074	6	0.092986	0.964259	5.52317	7	0.000753281	1.84561	6.31485	8	0.433379	-0.109245	5.12238	7	0.0343681	1.0075	5.56429	6	0.0415404	1.02063	5.64125	5	0.0627535	1.59091	5.93743	5	no probe
MT000426	Mtr.10488.1.S1_at	TIGR-MtGI7: TC77157 homologue to GP|13877717|gb|AAK43936.1 OsNAC6 protein-like protein {Arabidopsis thaliana}, partial (66%); oligo-TC evalue 2e-33...	MtC62587_GC	MtC62587_GC		AT1G01720.1(%LS=39,1e-26)	no apical meristem (NAM) family protein	sp:Q39013:NAC2_ARATH(%LS=39,8e-26)	NAC domain-containing protein		no apical meristem (NAM)	transcription	all	0.00370803	0.412089	5.85101	7	0.00721298	0.72946	5.98402	8	0.00166938	1.14545	6.03222	8	0.0188215	0.782552	5.89245	6	0.0019937	0.894359	5.94291	6	0.00628072	0.655438	5.87614	6	0.00696099	1.11166	6.10201	7	C
MT001094	Mtr.37370.1.S1_at	TIGR-MtGI7: TC78189 homologue to GP|14485513|emb|CAC42087. putative NAC domain protein {Solanum tuberosum}, partial (56%); oligo-TC evalue 2e-33...	IMGA:AC171535_3.1	MtD00973_GC	No apical meristem (NAM) protein AC171535.3 25516-23801 F EGN_Mt060719 20060801	AT5G08790.1(%LS=75,2e-67)	no apical meristem (NAM) family protein	sp:Q39013:NAC2_ARATH(%LS=80,4e-65)	NAC domain-containing protein		no apical meristem (NAM)	transcription	all	0.0340719	1.27058	7.01368	4	0.00335138	1.25709	6.62687	7	0.00148358	1.13408	6.99308	7	0.0520853	1.08619	6.84308	7	0.0116398	1.35476	7.73296	7	0.00232887	1.49187	6.80678	8	0.0133003	1.35223	7.99982	8	PC
MT016467	Mtr.28094.1.S1_at	Transcription factor NIN1 required for nodule initiation...	IMGA:CR931808_11.2	MtC70941_GC	Octicosapeptide/Phox/Bem1p; Plant regulator RWP-RK-5prime partial CR931808.2 124859-123024 E EGN_Mt060719 20060801	AT4G35270.1(%LS=41,3e-83)	RWP-RK domain-containing protein	sp:P11433:CDC24_YEAST(%LS=21,2e-04)	Cell division control protein	MtNIN	RWP-RK domain-containing protein	transcription	all	0.00072439	1.51631	6.19333	8	0.0022375	1.59743	6.25477	6	0.00212069	1.45864	6.52698	7	0.242887	0.488425	5.67827	6	0.0491412	0.595507	6.03077	8	0.000159027	1.99853	6.2704	7	0.00934939	1.83915	6.11021	6	C
MT010803	Mtr.7232.1.S1_at	TIGR-MtGI7: TC81486 similar to PIR|T12185|T12185 transcription factor - fava bean (fragment), partial (27%); oligo-TC evalue 2e-33...	IMGA:AC166146_1.1	MtC00553_GC	transcription factor, putative AC166146.18 21158-22101 F EGN_Mt060719 20060801	AT5G56770.1(%LS=32,5e-08)	expressed protein chr5:22980220-22981215 REVERSE	sp:P36079:YKI3_YEAST(%LS=15,2e-04)	Hypothetical 23.7 kDa protein	MtC00553	TF (putative)	unclear	all	0.011301	2.15626	6.47812	6	0.00344672	2.20259	6.44295	7	0.000773508	1.74722	6.66836	8	0.561391	0.553643	6.16046	5	0.0152927	1.07205	6.33189	6	0.000121772	3.96529	7.15693	8	0.0278958	2.52084	6.53514	6	C
MT000865	Mtr.37223.1.S1_at	TIGR-MtGI7: TC76413 similar to GP|3461820|gb|AAC32914.1| unknown protein {Arabidopsis thaliana}, partial (54%); oligo-TC evalue 2e-33...	MtC10120.1_GC	MtC10120.1_GC	Zinc finger, AN1-type; Antihaemostatic protein;	AT3G12630.1(%LS=97,6e-36)	zinc finger (AN1-like) family protein	sp:Q9LLX1:ISAP1_ORYSA(%LS=99,1e-26)	Multiple stress-responsive zinc-finger protein		Zinc finger, AN1-like	protein degradation	all	0.0107442	0.448409	7.69483	7	0.00289181	0.743543	7.87162	8	0.000509907	0.80437	7.62658	8	0.0672763	0.411326	7.48329	8	0.000866859	1.03201	7.75604	8	0.00173203	0.697582	7.63803	7	0.00233906	0.943711	8.04816	7	C
MT009219	Mtr.17788.1.S1_at	TIGR-MtGI7: TC88368 similar to GP|15810487|gb|AAL07131.1 unknown protein {Arabidopsis thaliana}, partial (25%); oligo-TC evalue 2e-33...	IMGA:AC142498_25.2	MtC60353.2_GC	Zinc finger, CCCH-type AC142498.21 24912-26610 E EGN_Mt060719 20060801	AT2G40140.2(%LS=57,3e-76)	similar to zinc finger (CCCH-type) family protein [Arabidopsis thaliana] (TAIR:At3g55980.1); similar to putative finger transcription factor [Oryza sativa (japonica cultivar-group)] (GB:AAU10743.1); contains InterPro domain Zn-finger	sp:Q86B79:UNK_DROME(%LS=19,3e-07)	Protein unkempt Complete proteome Developmental protein		Zinc finger, CCCH-type	post-transcriptional regulation	all	0.0475679	1.03233	6.45217	5	0.00972396	1.32567	6.78936	6	0.000442329	0.93492	6.353	8	0.0606616	0.658482	6.175	7	0.00288561	1.85832	7.12794	8	0.00685722	1.40417	6.5429	6	0.00777164	1.53418	7.20627	8	C
MT012647	Mtr.35705.1.S1_at	TIGR-MtGI7: TC92146 weakly similar to PIR|T37870|T37870 RNA-binding / Ran zinc finger proteinrotein - fission yeast (Schizosaccharomyces pombe), partial (4%); oligo-TC evalue 2e-33...	MtC91546_GC	MtC91546_GC	Zinc finger, RanBP2-type;	AT3G15680.1(%LS=25,4e-06)	zinc finger (Ran-binding) family protein				Zinc finger, Ran-binding	nucleoporin	all	0.0941023	1.89449	8.16284	7	0.00233185	3.29775	10.3621	7	0.00586067	1.65845	8.19373	6	0.0358206	2.84126	10.0392	6	0.022716	2.3858	9.16787	7	0.00659414	2.48658	8.78037	7	0.00280574	2.74501	10.3194	8	NC
MT000567	Mtr.16611.1.S1_at	TIGR-MtGI7: TC86098 similar to GP|14719329|gb|AAK73147.1 putative RING-H2 finger protein {Oryza sativa}, partial (42%); oligo-TC evalue 2e-33...	IMGA:AC144514_21.2	MtC90031_GC	Zinc finger, RING-type; Thioredoxin-related AC144514.10 70145-68525 F EGN_Mt060719 20060801	AT5G59550.1(%LS=95,2e-89)	zinc finger (C3HC4-type RING finger) family protein	sp:Q91YL2:RN126_MOUSE(%LS=28,1e-19)	RING finger protein		Zinc finger, RING-type	protein degradation	all	0.0801392	0.72233	7.8255	5	0.00077081	1.22077	7.68207	8	0.00166854	0.912361	7.44852	8	0.0703915	0.630097	7.40792	7	0.0185706	1.31862	8.28686	7	6.83693e-05	0.974692	7.38627	8	0.0117587	1.0677	7.92826	8	C
MT006725	Mtr.18037.1.S1_at	TIGR-MtGI7: TC90606 GP|20197705|gb|AAD17402.2 putative RING-H2 zinc finger protein {Arabidopsis thaliana}, partial (5%); oligo-TC evalue 2e-33...	IMGA:AC187278_3.1	MtD06349_GC	hypothetical protein AC187278.1 32722-33182 F EGN_Mt060719 20060801	AT2G15580.1(%LS=45,1e-06)	zinc finger (C3HC4-type RING finger) family protein				Zinc finger, RING-type	protein degradation	all	0.00630448	0.855027	6.78296	8	0.000986297	1.2869	7.15809	7	0.00111071	0.799938	6.9746	8	0.035085	1.27469	6.8915	6	0.00096687	0.913574	7.32067	8	0.00348857	1.36027	7.2528	6	0.0102242	1.20131	7.60145	8	NC
MT007045	Mtr.12229.1.S1_at	TIGR-MtGI7: TC76690 similar to GP|21593806|gb|AAM65773.1 putative RING zinc finger protein {Arabidopsis thaliana}, partial (22%); oligo-TC evalue 2e-33...	MtC30207.1_GC	MtC30207.1_GC	Zinc finger, RING-type;	AT3G16720.1(%LS=88,5e-57)	zinc finger (C3HC4-type RING finger) family protein	sp:Q8L9T5:ATL3F_ARATH(%LS=88,3e-56)	RING-H2 finger protein		Zinc finger, RING-type	protein degradation	all	0.0484914	0.818677	5.76038	5	0.00892202	0.553202	5.40068	5	0.0029656	0.592085	5.44195	8	0.0212719	0.503253	5.38762	8	0.000422183	0.968989	5.69758	7	0.0130069	0.855114	5.62384	7	0.0222299	0.969255	5.76292	3	C
MT010798	Mtr.38590.1.S1_at	TIGR-MtGI7: TC80913 similar to PIR|T05616|T05616 hypothetical protein F20D10.10 - Arabidopsis thaliana, partial (7%); oligo-TC evalue 2e-33...	MtC90488_GC_Contig2	MtC90488_GC_Contig2	Zinc finger, RING-type; Immunoglobulin/major histocompatibility complex;	AT2G22680.1(%LS=47,4e-38)	zinc finger (C3HC4-type RING finger) family protein	sp:P38823:YHR5_YEAST(%LS=19,2e-04)	RING finger protein		Zinc finger, RING-type	protein degradation	all	0.00382879	0.814112	6.76085	7	0.00242836	1.07021	6.80912	7	0.018656	0.887972	7.0539	8	0.135485	0.299075	6.2158	6	0.00825885	0.412013	6.81866	6	0.0210058	0.953092	6.76053	6	0.0132541	0.948501	7.00214	7	C
MT012969	Mtr.42661.1.S1_at	TIGR-MtGI7: TC83859; oligo-TC evalue 2e-33...	MtD07681_GC	MtD07681_GC	Zinc finger, RING-type;	AT2G01150.1(%LS=70,2e-12)	zinc finger (C3HC4-type RING finger) family protein	sp:Q9ZU51:RHA2B_ARATH(%LS=70,1e-11)	RING-H2 zinc finger protein		Zinc finger, RING-type	protein degradation	all	0.00644612	0.648578	5.37846	7	0.0321402	0.433011	5.24255	8	0.00489193	0.608398	5.56155	7	0.334757	0.306312	5.31947	5	0.0486005	0.562064	5.84239	6	0.0113445	0.840204	5.39303	8	0.185771	0.898748	6.04319	8	C
MT000406	Mtr.1034.1.S1_at	TIGR-MtGI7: TC85930 similar to GP|17065398|gb|AAL32853.1 Unknown protein {Arabidopsis thaliana}, partial (62%); oligo-TC evalue 2e-33...	IMGA:AC136503_37.2	MtC30192_GC	Histone-fold/TFIID-TAF/NF-Y AC136503.46 72099-74412 E EGN_Mt060719 20060801	AT1G08970.2(%LS=99,7e-79)	CCAAT-box binding transcription factor Hap5a	sp:Q8L4B2:NFYC9_ARATH(%LS=99,4e-78)	Nuclear transcription factor Y subunit C-9 AtNF-YC-9 Transcriptional activator HAP5C Activator DNA-binding Nuclear protein	MtHAP5.1	CCAAT-binding transcription factor HAP5	transcription	all*	0.00771704	2.36623	10.1581	8	0.000156705	3.75127	11.714	7	0.00088744	2.94752	10.6863	8	0.0127182	3.31453	11.2957	8	0.120415	1.42815	11.004	7	0.0029635	3.47369	10.8392	6	0.00177096	3.75828	11.6784	7	NC
MT002843	Mtr.9513.1.S1_at	TIGR-MtGI7: TC80476 similar to GP|9988432|dbj|BAB12698.1 hypothetical protein {Oryza sativa (japonica cultivar-group)}, partial (34%); oligo-TC evalue 2e-33...	IMGA:AC174302_24.1	MtD06543_GC	Zinc finger, CCHC-type; Interleukin-6/G-CSF/MGF; Homeodomain-related AC174302.21 39895-41620 F EGN_Mt060719 20060801	AT3G16350.1(%LS=17,5e-26)	myb family transcription factor				Myb	transcription	all*	0.0333167	0.887241	6.3997	5	0.00622728	1.1029	6.79885	8	0.0637796	0.616055	6.41511	7	0.0578159	0.524008	6.28314	7	0.137822	0.44464	6.28391	7	0.00115401	0.738905	6.37038	8	0.00458061	0.398594	6.48677	8	C
MT003955	Mtr.14711.1.S1_at	TIGR-MtGI7: TC81727 similar to GP|21537346|gb|AAM61687.1 unknown {Arabidopsis thaliana}, partial (36%); oligo-TC evalue 2e-33...	MtC93357_GC	MtC93357_GC	Helix-loop-helix DNA-binding;	AT5G65640.1(%LS=100,5e-78)	basic helix-loop-helix (bHLH) family protein chr5:26254285-26256310 FORWARD	sp:Q9LSE2:ICE1_ARATH(%LS=40,9e-35)	Transcription factor ICE1 Inducer of CBF expression 1 Basic helix- loop-helix protein		basic helix-loop-helix (bHLH)	transcription	all*	0.00400407	1.02871	6.28088	5	0.00161358	1.22559	6.2192	6	0.00139721	0.721972	6.26758	8	0.143738	0.258232	6.02681	4	0.281964	0.185622	6.04391	8	0.00283844	0.631774	6.01117	6	0.00845977	0.690028	5.94764	7	C
MT011401	Mtr.25427.1.S1_a	TIGR-MtGI7: TC79757 similar to GP|14190459|gb|AAK55710.1 AT3g09731 {Arabidopsis thaliana}, partial (86%); oligo-TC evalue 2e-33...	IMGA:AC124963_24.2	MtD27184_GC	DNA binding protein S1FA AC124963.32 103901-103109 F EGN_Mt060719 20060801	AT3G09735.1(%LS=90,1e-24)	DNA-binding S1FA family protein	sp:Q93VI0:S1FA3_ARATH(%LS=90,7e-24)	DNA-binding protein		S1FA	transcription	all*	0.00130121	1.03609	6.66196	7	0.000264315	1.17189	6.4196	8	0.000341414	0.812784	6.39385	8	0.134208	0.454976	6.02847	6	0.273367	0.185152	6.32818	8	0.00184233	0.596555	6.11444	8	0.00238618	0.854739	6.30195	7	C
MT013931	Mtr.10993.1.S1_at	TIGR-MtGI7: TC82532 similar to PIR|F96745|F96745 unknown protein T9N14.4 [imported] - Arabidopsis thaliana, partial (18%); oligo-TC evalue 2e-33...	MtD05798_GC	MtD05798_GC	Helix-loop-helix DNA-binding;	AT1G22490.1(%LS=55,2e-33)	basic helix-loop-helix (bHLH) family protein	sp:Q9LSE2:ICE1_ARATH(%LS=14,4e-05)	Transcription factor ICE1 Inducer of CBF expression 1 Basic helix- loop-helix protein		basic helix-loop-helix (bHLH)	transcription	all*	0.00259447	1.11467	6.38394	5	0.00186291	0.873185	6.37005	8	0.00183691	0.818349	6.49708	8	0.502292	0.0297969	5.84368	6	0.121188	0.288788	6.15211	7	0.046496	0.229187	5.96472	4	0.0221451	0.873053	6.51645	7	C
MT009684	Mtr.22988.1.S1_at	TIGR-MtGI7: TC89598 weakly similar to GP|20127014|gb|AAM10934.1 putative bHLH transcription factor {Arabidopsis thaliana}, partial (24%); oligo-TC evalue 2e-33...	IMGA:AC141862_14.1	MtD01500_GC	Helix-loop-helix DNA-binding AC141862.52 51366-53543 E EGN_Mt060719 20060801	AT2G22750.1(%LS=75,2e-30)	basic helix-loop-helix (bHLH) family protein				basic helix-loop-helix (bHLH)	transcription	exo1	0.0128517	1.00898	6.1011	7	0.112732	0.518663	6.08314	6	0.00295181	0.724756	6.16719	5	0.230542	0.225231	5.93836	6	0.00132866	1.74864	6.70656	6	0.000270386	1.04468	6.16048	6	0.182301	0.759827	6.69704	5	no probe
MT010165	Mtr.40873.1.S1_at	TIGR-MtGI7: TC78996 similar to GP|20127022|gb|AAM10937.1 putative bHLH transcription factor {Arabidopsis thaliana}, partial (27%); oligo-TC evalue 2e-33...	IMGA:CR955004_16.2	MtC61057_GC	Helix-loop-helix DNA-binding CR955004.2 24200-27287 F EGN_Mt060719 20060801	AT2G22750.1(%LS=43,1e-22)	basic helix-loop-helix (bHLH) family protein	sp:Q39204:RAP1_ARATH(%LS=17,3e-04)	Transcription factor AtMYC2 R-homologous Arabidopsis protein		basic helix-loop-helix (bHLH)	transcription	exo1	0.0763608	0.892753	5.69205	6	0.230427	0.349483	5.60998	6	0.0124823	0.613562	5.51141	4	0.253741	0.189106	5.51936	6	0.0035629	1.71261	6.33492	8	0.00480263	0.503488	5.53893	7	0.0587051	0.711869	6.00467	8	C
MT016012	none	TIGR-MtGI7: TC84899 similar to GP|20127016|gb|AAM10935.1 putative bHLH transcription factor {Arabidopsis thaliana}, partial (5%); oligo-TC evalue 2e-33...	IMGA:AC138465_9.1	MtD05977_GC	Helix-loop-helix DNA-binding AC138465.22 10134-8601 E EGN_Mt060719 20060801	AT2G22750.1(%LS=75,1e-30)	basic helix-loop-helix (bHLH) family protein	sp:Q9FT81:TT8_ARATH(%LS=24,2e-09)	TRANSPARENT TESTA 8 protein		basic helix-loop-helix (bHLH)	transcription	exo1	0.160172	0.142042	5.65974	5	0.314674	-0.132044	5.78839	8	0.355247	0.153637	6.33579	8	0.417005	-0.10117	6.04001	7	0.000259064	0.981584	7.15937	7	0.0520676	0.37092	6.00628	7	0.127169	0.452405	6.93992	8	no probe
MT016245	Mtr.9848.1.S1_at	AutoInterpro: Basic helix loop helix dimerization domain bHLH...	MtD13605_GC	MtD13605_GC	Helix-loop-helix DNA-binding;	AT4G02590.2(%LS=56,3e-68)	similar to basic helix-loop-helix (bHLH) family protein [Arabidopsis thaliana] (TAIR:At1g03040.1); similar to bHLH transcription factor PTF1-like protein [Oryza sativa (japonica cultivar-group)] (GB:BAD29274.1); contains InterPro domain Basic helix-loop-h	sp:Q8W2F3:PIF4_ARATH(%LS=17,1e-14)	#E# PM=12006496;10617197; Phytochrome-interacting factor 4 Basic helix-loop-helix protein 9 bHLH9 AtbHLH009 Short under red-light 2 Alternative splicing DNA-binding Nuclear prot		basic helix-loop-helix (bHLH)	transcription	exo1	0.112274	0.280315	6.68566	5	0.0364954	0.124677	6.73013	7	0.0222162	0.116783	6.66346	8	0.0831309	0.253603	6.57698	6	0.00249725	0.638499	7.06377	8	0.00602159	0.185464	6.58666	6	0.049231	0.374163	7.21351	7	C
MT010098	none	TIGR-MtGI7: TC80232 similar to GP|21554896|gb|AAM63723.1 unknown {Arabidopsis thaliana}, partial (62%); oligo-TC evalue 2e-33...	IMGA:AC123547_6.2	MtC45620_GC_Contig2	Helix-loop-helix DNA-binding AC123547.15 23696-31200 F EGN_Mt060719 20060801	AT4G29930.2(%LS=42,3e-22)	similar to basic helix-loop-helix (bHLH) family protein [Arabidopsis thaliana] (TAIR:At5g57150.1); similar to Transcription Factor [Oryza sativa] (GB:BAC66785.1); contains InterPro domain Basic helix-loop-helix dimerization domain bHLH (InterPro:IPR001092	sp:Q9LSE2:ICE1_ARATH(%LS=9,6e-06)	Transcription factor ICE1 Inducer of CBF expression 1 Basic helix- loop-helix protein		basic helix-loop-helix (bHLH)	transcription	exo1	0.158663	0.343357	6.72787	5	0.307995	0.156718	6.785	8	0.00841303	0.534866	6.65914	8	0.955138	0.00502898	6.62153	6	0.00169907	1.3466	7.42013	7	0.387079	0.152986	6.52061	6	0.0758117	0.530781	7.51268	8	no probe
MT005342	Mtr.45444.1.S1_at	TIGR-MtGI7: TC93126; oligo-TC evalue 2e-33...	MtD06310_GC	MtD06310_GC	Helix-loop-helix DNA-binding;	AT5G43650.1(%LS=34,2e-08)	basic helix-loop-helix (bHLH) family protein				basic helix-loop-helix (bHLH)	transcription	exo1	0.014172	0.309569	5.24104	6	0.0383792	0.548458	5.37124	6	0.0355445	0.556777	5.37538	7	0.327074	0.164185	5.1468	5	0.00282017	0.941623	5.85621	6	0.0088221	0.626372	5.35075	8	0.0866301	0.739762	6.05263	8	C
MT000017	Mtr.465398.1.S1_at	TIGR-MtGI7: TC85206 similar to GP|16580134|gb|AAK92215.1 bZIP transcription factor BZI-4 {Nicotiana tabacum}, partial (31%); oligo-TC evalue 2e-33...	IMGA:AC151956_12.2	MtC10135_GC	cAMP response element binding (CREB) protein AC151956.5 44150-43015 F EGN_Mt060719 20060801	AT3G62420.1(%LS=76,5e-21)	bZIP transcription factor family protein	sp:P24068:OCS1_MAIZE(%LS=85,5e-20)	Ocs element-binding factor 1 OCSBF-1 DNA-binding Nuclear protein		bZIP	transcription	exo1	0.0543407	0.598425	6.84711	8	0.0328819	0.486156	6.98968	8	0.045995	0.405165	6.59124	8	0.0160327	0.798957	6.83556	8	0.0028029	0.961725	7.05538	8	0.00131294	0.483017	6.74392	8	0.0162255	0.539205	7.26247	8	C
MT000689	Mtr.26629.1.S1_at	TIGR-MtGI7: TC86355 weakly similar to GP|9757805|dbj|BAB08323.1 CCR4-associated factor-like protein {Arabidopsis thaliana}, partial (84%); oligo-TC evalue 2e-33...	IMGA:AC151526_24.2	MtC60655.1_GC	Polynucleotidyl transferase, Ribonuclease H fold AC151526.7 108853-109890 F EGN_Mt060719 20060801	AT3G44260.1(%LS=93,2e-92)	CCR4-NOT transcription complex protein	sp:Q9D8X5:CNOT8_MOUSE(%LS=88,3e-56)	CCR4-NOT transcription complex subunit 8 CCR4-associated factor 8 Nuclear protein		CCR4-NOT transcription complex subunit	transcription	exo1	0.0479326	1.10703	7.39272	6	0.0124769	1.15887	7.2897	7	0.00022341	1.13169	6.91157	8	0.14113	0.712572	7.13669	7	0.00749321	2.41697	8.06412	8	0.00496642	1.39223	6.78988	7	0.0139208	2.0552	7.56523	7	C
MT004159	Mtr.38711.1.S1_at	TIGR-MtGI7: TC81623 similar to PIR|T01257|T01257 probable GT-1-like transcription factor [imported] - Arabidopsis thaliana, partial (47%); oligo-TC evalue 2e-33...	MtD03463_GC	MtD03463_GC	Homeodomain-related;	AT2G38250.1(%LS=79,2e-66)	DNA-binding protein-related	sp:P17040:ZNF31_HUMAN(%LS=8,2e-07)	Zinc finger protein		DNA-binding protein-like	transcription	exo1	0.294581	0.26331	7.01103	7	0.0113921	0.667574	6.93908	8	0.206998	0.195148	7.16982	8	0.028634	0.431582	6.96247	8	0.00145298	0.871154	8.0291	8	0.0620566	0.410545	7.14189	7	0.0735084	0.380144	7.32292	8	C
MT006024	Mtr.39012.1.S1_at	TIGR-MtGI7: CA919708 similar to GP|23318573|gb| Sequence 89 from patent US 6417428, partial (35%); oligo-TC evalue 2e-33...	MtC62059_GC	MtC62059_GC	Pathogenesis-related transcriptional factor and ERF;	AT4G25470.1(%LS=89,1e-50)	encodes a member of the DREB subfamily A-1 of ERF/AP2 transcription factor family (CBF2). The protein contains one AP2 domain. There are six members in this subfamily	sp:Q9SYS6:DRE1C_ARATH(%LS=89,7e-50)	Dehydration-responsive element-binding protein		ERF/AP2	transcription	exo1	0.00441335	0.614643	5.71051	6	0.0707746	0.453873	5.38943	6	0.00183442	1.14614	5.87235	7	0.0759085	0.172619	5.43757	7	0.00370595	1.26633	6.41323	7	0.00479879	0.475982	5.49714	7	0.0117587	1.00302	5.86913	6	C
MT000719	Mtr.37589.1.S1_at	TIGR-MtGI7: TC86273 similar to SP|O80340|ERF4ARATH Ethylene responsive element binding factor 4 (AtERF4). [Mouse-ear cress] {Arabidopsis thaliana}, partial (43%); oligo-TC evalue 2e-33...	MtC50368_GC	MtC50368_GC	Pathogenesis-related transcriptional factor and ERF;	AT3G15210.1(%LS=98,1e-45)	Encodes a member of the ERF (ethylene response factor) subfamily B-1 of ERF/AP2 transcription factor family (ATERF-4). The protein contains one AP2 domain. Acts as a negative regulator of JA-responsive defense gene expression and resistance to the necrotr	sp:O80340:ERF4_ARATH(%LS=98,6e-45)	Ethylene-responsive transcription factor 4 Ethylene-responsive element-binding factor 4 Related to APETALA-2 protein		ERF/AP2	transcription	exo1	0.00479349	1.19552	7.41778	7	0.00128478	1.77917	7.88951	7	0.000181023	1.23783	7.39853	8	0.146717	0.90538	7.37514	6	0.00358799	2.24426	8.0974	8	0.00341831	1.19609	6.72582	4	0.0199181	1.39496	7.61598	5	C
MT007186	Msa.2741.1.S1_at	TIGR-MtGI7: TC76792 similar to GP|3264767|gb|AAC24587.1| AP2 domain containing protein {Prunus armeniaca}, partial (49%); oligo-TC evalue 2e-33...	IMGA:AC151460_3.2	MtD02751.1_GC	Pathogenesis-related transcriptional factor and ERF AC151460.34 49362-46284 E EGN_Mt060719 20060801	AT3G14230.2(%LS=76,2e-52)	encodes a member of the ERF (ethylene response factor) subfamily B-2 of ERF/AP2 transcription factor family (RAP2.2). The protein contains one AP2 domain. There are 5 members in this subfamily including RAP2.2 AND RAP2.12. chr3:4737153-4739143 REVERSE	sp:Q6K7E6:ERF1_ORYSA(%LS=69,2e-47)	Ethylene-responsive transcription factor 1 Ethylene-responsive element-binding factor 1 EREBP-1 OsEREBP1 Activator DNA-binding Nuclear protein		ERF/AP2	transcription	exo1	0.0389331	0.308872	7.27654	7	0.606478	0.0709624	6.7628	8	0.00169837	0.414501	7.14492	8	0.080394	0.181411	6.75043	6	4.16655e-05	0.902281	7.22992	7	0.0323377	0.329983	7.04358	5	0.00165436	0.49394	7.33341	8	C
MT015261	Mtr.40192.1.S1_at	TIGR-MtGI7: TC76796 similar to GP|22074046|gb|AAK95687.1 transcription factor JERF1 {Lycopersicon esculentum}, partial (5%); oligo-TC evalue 2e-33...	MtC90580_GC	MtC90580_GC	Pathogenesis-related transcriptional factor and ERF;	AT3G14230.3(%LS=100,3e-68)	encodes a member of the ERF (ethylene response factor) subfamily B-2 of ERF/AP2 transcription factor family (RAP2.2). The protein contains one AP2 domain. There are 5 members in this subfamily including RAP2.2 AND RAP2.12. chr3:4737153-4739143 REVERSE	sp:Q6K7E6:ERF1_ORYSA(%LS=98,6e-55)	Ethylene-responsive transcription factor 1 Ethylene-responsive element-binding factor 1 EREBP-1 OsEREBP1 Activator DNA-binding Nuclear protein		ERF/AP2	transcription	exo1	0.0134351	0.240746	8.17202	7	0.0900774	-0.106217	7.75607	8	0.00471193	0.489765	7.83305	8	0.47754	0.0725147	7.67072	8	0.000443941	0.858841	7.79881	8	0.304821	0.119543	8.01196	8	0.000940307	0.525129	8.09971	8	NC
MT005993	Mtr.39861.1.S1_at	TIGR-MtGI7: TC83854 similar to GP|21554205|gb|AAM63284.1 ethylene response factor ERF1 {Arabidopsis thaliana}, partial (47%); oligo-TC evalue 2e-33...	MtD04658_GC	MtD04658_GC	Pathogenesis-related transcriptional factor and ERF;	AT3G23240.1(%LS=72,2e-42)	encodes a member of the ERF (ethylene response factor) subfamily B-3 of ERF/AP2 transcription factor family (ERF1). The protein contains one AP2 domain. There are 18 members in this subfamily including ATERF-1	sp:Q8LDC8:ERF1B_ARATH(%LS=72,1e-41)	Ethylene-responsive transcription factor 1B Ethylene-responsive element-binding factor 1B EREBP-1B AtERF1 Activator DNA-binding Ethylene signaling pathw		ERF/AP2	transcription	exo1	0.00650378	0.268604	5.47995	5	0.0321664	0.369442	5.54221	5	0.00140625	0.576185	5.69223	5	0.0746115	0.473185	5.60311	6	0.00469472	0.91587	5.9194	7	0.0360249	0.528677	5.47744	5	0.064624	0.779186	6.00041	5	C
MT004784	Mtr.20232.1.S1_at	TIGR-MtGI7: TC82756 similar to GP|17381278|gb|AAL36057.1 AT4g34410/F10M10180 {Arabidopsis thaliana}, partial (35%); oligo-TC evalue 2e-33...	IMGA:AC148348_22.2	MtD03185_GC	Pathogenesis-related transcriptional factor and ERF AC148348.6 114504-113782 E EGN_Mt060719 20060801	AT4G34410.1(%LS=89,2e-37)	encodes a member of the ERF (ethylene response factor) subfamily B-3 of ERF/AP2 transcription factor family. The protein contains one AP2 domain. There are 18 members in this subfamily including ATERF-1	sp:P42736:AP23_ARATH(%LS=64,4e-24)	AP2 domain transcription factor RAP2.3 Related to AP2 protein		ERF/AP2	transcription	exo1	0.0545474	0.505218	5.37154	8	0.0389367	0.625233	5.16926	8	0.0124375	0.294536	5.11074	6	0.127549	0.339635	5.15579	5	0.00299912	1.2815	5.61644	7	0.0205967	0.587209	5.18602	7	0.0843451	1.00902	5.5932	5	PC
MT015838	Mtr.20228.1.S1_at	TIGR-MtGI7: TC90582 similar to GP|17381278|gb|AAL36057.1 AT4g34410/F10M10180 {Arabidopsis thaliana}, partial (29%); oligo-TC evalue 2e-33...	IMGA:AC148348_19.2	MtD04350_GC	Pathogenesis-related transcriptional factor and ERF AC148348.6 99848-98872 F EGN_Mt060719 20060801	AT4G34410.1(%LS=91,2e-38)	encodes a member of the ERF (ethylene response factor) subfamily B-3 of ERF/AP2 transcription factor family. The protein contains one AP2 domain. There are 18 members in this subfamily including ATERF-1	sp:P42736:AP23_ARATH(%LS=29,8e-23)	AP2 domain transcription factor RAP2.3 Related to AP2 protein		ERF/AP2	transcription	exo1	0.0327429	0.79893	5.42198	7	0.117602	0.515481	5.12959	6	0.0103654	0.64026	5.43759	5	0.230155	0.156852	5.03388	7	0.00108426	1.70986	6.33068	6	0.0124636	0.784676	5.43885	5	0.0448471	0.881254	5.83776	7	C
MT015884	Mtr.17544.1.S1_at	TIGR-MtGI7: BF646753 similar to GP|21751020|dbj unnamed protein product {Homo sapiens}, partial (6%); oligo-TC evalue 6e-15...	IMGA:CU019605_1.1	MtD06938_GC	Pathogenesis-related transcriptional factor and ERF CU019605.1 55407-53712 F EGN_Mt060719 20060801	AT5G64750.1(%LS=67,5e-35)	encodes a member of the ERF (ethylene response factor) subfamily B-4 of ERF/AP2 transcription factor family. The protein contains one AP2 domain. There are 7 members in this subfamily. chr5:25908732-25911404 FORWARD	sp:Q84XB3:ERF1_LYCES(%LS=36,2e-22)	Ethylene-responsive transcription factor 1 Ethylene-responsive element-binding factor 1 EREBP-1 ERF1-like protein		ERF/AP2	transcription	exo1	0.0164568	0.320132	5.28217	8	0.0214562	0.238072	5.28252	7	0.00382675	0.278154	5.41781	7	0.0406433	0.381064	5.32781	7	0.0110381	0.705277	5.52331	7	0.0036006	0.697815	5.47177	7	0.0829289	0.489725	5.72567	7	C
MT002864	Mtr.41551.1.S1_at	TIGR-MtGI7: TC89212 weakly similar to PIR|T02531|T02531 probable SCARECROW gene regulator At2g37650 [imported] - Arabidopsis thaliana, partial (37%); oligo-TC evalue 2e-33...	IMGA:AC183753_21.1	MtC61381_GC	GRAS transcription factor AC183753.3 15832-18169 E EGN_Mt060719 20060801	AT2G29060.1(%LS=47,1e-140)	scarecrow transcription factor family protein chr2:12489068-12494060 FORWARD	sp:Q69VG1:CIGR1_ORYSA(%LS=64,6e-47)	Chitin-inducible gibberellin-responsive protein		GRAS	transcription	exo1	0.580548	0.0384406	7.16003	6	0.00550782	0.301915	7.56723	7	0.00101946	0.472961	6.99257	8	0.0280465	0.48754	7.55516	7	0.00096687	0.62752	7.90988	8	0.0329857	0.347372	7.30443	6	0.00674465	0.444377	7.857	6	C
MT001036	Mtr.37641.1.S1_at	TIGR-MtGI7: TC77707 weakly similar to GP|8777405|dbj|BAA96995.1 SCARECROW gene regulator-like {Arabidopsis thaliana}, partial (65%); oligo-TC evalue 2e-33...	IMGA:AC147001_21.1	MtD00205_GC	GRAS transcription factor-3prime partial AC147001.47 1341-1 F EGN_Mt060719 20060801	AT1G50600.1(%LS=34,6e-64)	scarecrow-like transcription factor 5 (SCL5)	sp:Q69VG1:CIGR1_ORYSA(%LS=69,4e-91)	Chitin-inducible gibberellin-responsive protein		GRAS	transcription	exo1	0.0276048	1.48882	6.69501	5	0.0108875	1.53646	6.65511	6	0.00170944	1.2222	6.93352	6	0.0231982	1.32976	6.48305	6	0.00109371	2.20301	7.28154	6	0.00162484	1.30694	6.53276	5	0.0155007	1.31855	7.12168	8	no probe
MT009274	Mtr.9126.1.S1_at	TIGR-MtGI7: TC79190 similar to PIR|E96542|E96542 scarecrow-like protein [imported] - Arabidopsis thaliana, partial (64%); oligo-TC evalue 2e-33...	IMGA:AC121232_19.1	MtC60593_GC	GRAS transcription factor AC121232.52 92650-90889 E EGN_Mt060719 20060801	AT1G50600.1(%LS=88,1e-167)	scarecrow-like transcription factor 5 (SCL5)	sp:Q8GVE1:CIGR2_ORYSA(%LS=90,1e-153)	Chitin-inducible gibberellin-responsive protein		GRAS	transcription	exo1	0.876168	-0.0259658	6.35449	6	0.00251953	0.818626	7.02586	7	0.0042372	0.696348	6.90575	7	0.00707105	0.484577	6.65232	6	0.0207942	0.9408	6.85066	7	0.00217068	0.455058	6.73205	7	0.000639901	0.780041	6.82352	8	C
MT013054	Mtr.37641.1.S1_at	TIGR-MtGI7: TC77707 weakly similar to GP|8777405|dbj|BAA96995.1 SCARECROW gene regulator-like {Arabidopsis thaliana}, partial (65%); oligo-TC evalue 2e-33...	MtD00205_GC	MtD00205_GC	GRAS transcription factor;	AT1G50600.1(%LS=63,1e-137)	scarecrow-like transcription factor 5 (SCL5)	sp:Q69VG1:CIGR1_ORYSA(%LS=100,1e-177)	Chitin-inducible gibberellin-responsive protein		GRAS	transcription	exo1	0.254444	0.638192	6.17719	4	0.0436576	0.58202	6.0431	7	0.00439573	0.807921	6.16776	8	0.0239011	0.818472	6.07018	7	0.00389709	1.24987	6.82554	8	0.00170384	0.626429	6.00835	8	0.0331798	0.87272	6.58479	8	C
MT016090	none	PUTATIVE HEAT SHOCK TRANSCRIPTION FACTOR...	MtC20345_GC	MtC20345_GC	Heat shock factor (HSF)-type, DNA-binding;	AT2G41690.1(%LS=25,4e-26)	heat shock transcription factor family protein	sp:Q9T0D3:HSF7_ARATH(%LS=17,4e-23)	Heat shock factor protein		heat shock transcription factor	transcription	exo1	0.0255172	0.424406	5.69381	7	0.133762	0.346757	5.80565	5	0.00567063	0.641525	6.03301	7	0.106253	0.321949	5.55607	6	0.00124577	1.4865	6.53707	5	0.00296351	0.584698	5.90584	7	0.0336908	0.734398	6.7446	7	no probe
MT008226	Mtr.18769.1.S1_at	TIGR-MtGI7: TC78257 similar to PIR|T47981|T47981 homeobox-leucine zipper protein ATHB-12 - Arabidopsis thaliana, partial (45%); oligo-TC evalue 2e-33...	IMGA:AC174358_2.1	MtD00244_GC	Leucine zipper, homeobox-associated; Homeodomain-related AC174358.9 14232-15649 F EGN_Mt060719 20060801	AT3G61890.1(%LS=42,2e-36)	homeobox-leucine zipper protein 12 (HB-12) / HD-ZIP transcription factor 12	sp:P46897:ATHB7_ARATH(%LS=44,2e-35)	Homeobox-leucine zipper protein		Homeodomain protein	transcription	exo1	0.282459	-0.184406	5.82156	6	0.762979	-0.0409127	6.18967	6	0.412671	0.0745127	5.82735	7	0.192544	0.535335	6.49626	4	0.002165	1.25394	6.8424	5	0.0120743	0.618056	6.43105	7	0.326589	0.360102	6.75338	6	PC
MT007789	Mtr.12511.1.S1_at	TIGR-MtGI7: TC86533 similar to PIR|T00825|T00825 probable heat shock transcription factor At2g41690 [imported] - Arabidopsis thaliana, partial (38%); oligo-TC evalue 2e-33...	MtD35821_GC	MtD35821_GC	Heat shock factor (HSF)-type, DNA-binding; ; Winged helix repressor DNA-binding;	AT2G41690.1(%LS=66,4e-49)	heat shock transcription factor family protein	sp:P22335:HSF24_LYCPE(%LS=56,7e-40)	#E# PM=2148291; Heat shock factor protein HSF24 Heat shock transcription factor 24 HSTF 24 Heat stress transcription factor Activator DNA-binding Heat shock Nuclear protein Phos		HSF	transcription	exo1	0.0584536	0.388773	6.25117	7	0.201888	0.298744	6.52214	8	0.0279144	0.656548	6.35574	8	0.0335946	0.411122	6.4408	8	0.00995526	1.23141	7.37832	7	0.014109	0.613765	6.42324	7	0.558191	0.258769	7.54322	5	PC
MT010069	Mtr.12970.1.S1_at	TIGR-MtGI7: TC80592 similar to GP|19310435|gb|AAL84954.1 F17H15.1/F17H15.1 {Arabidopsis thaliana}, partial (30%); oligo-TC evalue 2e-33...	MtC45535_GC_Contig2	MtC45535_GC_Contig2	KH, type 1;	AT2G25970.1(%LS=37,1e-56)	KH domain-containing protein chr2:11078729-11082747 REVERSE	sp:Q91WJ8:FUBP1_MOUSE(%LS=24,4e-11)	Far upstream element-binding protein		KH domain-containing protein	post-transcriptional regulation	exo1	0.172529	0.144542	9.98384	8	0.0511097	0.441474	10.4006	6	0.430963	-0.0971951	8.60557	5	0.0257831	0.43204	9.35278	7	0.000864703	1.31706	9.41352	5	0.224692	0.264875	9.53773	7	0.0153171	0.285752	9.85208	8	PC
MT000679	Msa.1761.1.S1_at	TIGR-MtGI7: TC77523 homologue to GP|9954112|gb|AAG08959.1| tuber-specific and sucrose-responsive element binding factor {Solanum tuberosum}, partial (43%); oligo-TC evalue 2e-33...	IMGA:CT573077_29.2	MtC00232_GC	Homeodomain-related CT573077.2 99234-97730 F EGN_Mt060719 20060801	AT5G67300.1(%LS=99,5e-80)	myb family transcription factor	sp:Q08759:MYB_XENLA(%LS=35,9e-35)	Myb protein		Myb	transcription	exo1	0.0189431	0.573236	7.27639	8	0.00495974	0.419554	7.04887	7	0.496365	0.0287121	6.77758	8	0.0855144	0.477635	6.94537	7	0.000416079	0.880269	7.29099	8	0.00027565	0.84944	7.20612	8	0.00492703	0.5895	7.26548	8	C
MT000931	Mtr.10636.1.S1_at	TIGR-MtGI7: TC86588 similar to GP|5139814|dbj|BAA81736.1 GmMYB29B2 {Glycine max}, partial (85%); oligo-TC evalue 2e-33...	MtC10466_GC	MtC10466_GC	Homeodomain-related;	AT1G06180.1(%LS=100,1e-66)	myb family transcription factor	sp:Q7XBH4:MYB4_ORYSA(%LS=99,2e-63)	Myb-related protein		Myb	transcription	exo1	0.00775061	0.315401	6.83476	6	0.164685	0.198426	6.74941	8	0.0102264	0.579756	6.75837	8	0.0218003	0.198482	6.52901	8	0.00497918	0.675657	7.14072	8	0.0313021	0.413893	6.72514	8	0.0157303	0.580192	7.19637	8	C
MT014860	Mtr.37886.1.S1_at	TIGR-MtGI7: TC78268 weakly similar to PIR|B85064|B85064 MYB-like protein [imported] - Arabidopsis thaliana, partial (35%); oligo-TC evalue 2e-33...	MtD03618_GC	MtD03618_GC	Homeodomain-related;	AT2G31180.1(%LS=74,2e-48)	myb family transcription factor (MYB14)	sp:Q7XBH4:MYB4_ORYSA(%LS=96,4e-45)	Myb-related protein		Myb	transcription	exo1	0.0607066	1.2161	5.98754	5	0.209465	1.92684	6.28225	3	0.0050088	1.08493	6.14325	7	0.330129	0.68257	6.09262	5	0.0015612	2.27393	7.02593	8	0.00568234	1.81157	6.33745	6	0.0918091	1.42014	7.12574	6	C
MT009060	Mtr.14824.1.S1_at	TIGR-MtGI7: TC79426 similar to GP|7270509|emb|CAB80274.1 NAM / CUC2-like protein {Arabidopsis thaliana}, partial (28%); oligo-TC evalue 2e-33...	IMGA:AC119415_19.2	MtD01835_GC	No apical meristem (NAM) protein AC119415.13 79862-77685 F EGN_Mt060719 20060801	AT1G33060.2(%LS=22,1e-42)	no apical meristem (NAM) family protein	sp:Q84K00:NAC78_ARATH(%LS=15,9e-26)	NAC domain-containing protein		no apical meristem (NAM)	transcription	exo1	0.461003	0.125307	6.36653	6	0.0114535	0.562331	6.90837	4	0.0106506	0.507206	6.69069	5	0.118751	0.39954	6.6494	6	0.00757143	0.954845	6.8503	8	0.00205544	0.677298	6.63278	8	0.00524452	0.743933	7.2128	8	C
MT009615	Mtr.12813.1.S1_at	TIGR-MtGI7: TC80083 weakly similar to GP|18033111|gb|AAL56987.1 functional candidate resistance protein KR1 {Glycine max}, partial (4%); oligo-TC evalue 2e-33...	MtD02106_GC	MtD02106_GC	Leucine-rich repeat;	AT5G38350.1(%LS=39,3e-23)	disease resistance protein (NBS-LRR class)	sp:Q9SZ67:WRK19_ARATH(%LS=12,1e-20)	Probable WRKY transcription factor 19 WRKY DNA-binding protein		WRKY	transcription	exo1	0.122158	0.710803	6.31591	4	0.0365885	0.532618	5.81526	6	0.00342922	0.673192	5.8037	8	0.00854497	0.590334	5.83166	5	0.000952426	1.21816	6.16187	6	0.0764716	0.869918	5.86941	4	0.0219564	0.774877	6.57987	8	C
MT006425	Mtr.10185.1.S1_at	TIGR-MtGI7: TC93159 weakly similar to GP|10177477|dbj|BAB10868. disease resistance protein-like {Arabidopsis thaliana}, partial (4%); oligo-TC evalue 2e-33...	MtD06089_GC	MtD06089_GC	Leucine-rich repeat;	AT5G38850.1(%LS=19,1e-14)	disease resistance protein (TIR-NBS-LRR class)	sp:Q9SZ67:WRK19_ARATH(%LS=10,3e-12)	Probable WRKY transcription factor 19 WRKY DNA-binding protein		WRKY	transcription	exo1	0.448164	0.21454	6.92248	6	0.0548665	0.309943	6.97738	6	0.000615516	0.314679	6.36679	8	0.102822	0.353524	6.85442	6	0.00333267	1.16726	7.39661	7	0.0145178	0.49499	6.84622	8	0.104771	0.442195	7.2535	7	C
MT011658	none	TIGR-MtGI7: TC82236 similar to GP|12056928|gb|AAG48132.1 putative resistance protein {Glycine max}, partial (2%); oligo-TC evalue 2e-33...	MtD27699_GC	MtD27699_GC	Leucine-rich repeat;	AT5G40910.1(%LS=18,7e-12)	disease resistance protein (TIR-NBS-LRR class)	sp:Q9SZ67:WRK19_ARATH(%LS=3,3e-07)	Probable WRKY transcription factor 19 WRKY DNA-binding protein		WRKY	transcription	exo1	0.0316101	0.978794	7.24772	6	0.00201181	0.785833	7.02861	8	0.00042891	0.983547	6.98548	7	0.168756	0.391576	7.01226	6	4.16655e-05	1.7769	7.62419	8	0.0114024	1.11195	6.76525	5	0.00931613	0.873101	7.60735	8	no probe
MT016028	Mtr.15531.1.S1_at	TIGR-MtGI7: TC82905 weakly similar to GP|3947733|emb|CAA08797.1 NL25 {Solanum tuberosum}, partial (22%); oligo-TC evalue 1e-28...	IMGA:AC122722_7.2	MtD01488_GC	TIR AC122722.7 32734-29126 E EGN_Mt060719 20060801	AT5G17680.1(%LS=47,3e-94)	disease resistance protein (TIR-NBS-LRR class)	sp:Q9FH83:WRK52_ARATH(%LS=53,1e-66)	Probable WRKY transcription factor 52 WRKY DNA-binding protein		WRKY	transcription	exo1	0.117206	0.59109	7.56618	7	0.00735076	0.629482	7.36815	8	0.00395842	0.787177	7.25524	8	0.00636358	0.781742	7.31285	5	0.00218031	1.75956	7.77506	6	0.00116548	0.865464	7.25063	6	0.00114578	0.951371	7.9555	8	NC
MT016039	Mtr.41970.1.S1_at	TIGR-MtGI7: TC91434 weakly similar to PIR|T06144|T06144 disease resistance protein homolog F24J7.70 - Arabidopsis thaliana, partial (4%); oligo-TC evalue 2e-33...	MtD05134_GC	MtD05134_GC	Leucine-rich repeat;	AT1G63750.1(%LS=26,3e-32)	disease resistance protein (TIR-NBS-LRR class)	sp:Q9SZ67:WRK19_ARATH(%LS=14,2e-26)	Probable WRKY transcription factor 19 WRKY DNA-binding protein		WRKY	transcription	exo1	0.884058	0.0492549	7.33069	8	0.0242105	0.480887	7.55298	7	0.00319171	0.393311	7.53828	7	0.137838	0.38938	7.49389	8	0.000826019	1.61845	8.49713	8	0.0610562	0.501215	7.39014	5	0.0129811	0.731758	8.30302	8	C
MT001689	Mtr.40917.1.S1_at	TIGR-MtGI7: TC78648 similar to PIR|S51529|S51529 SPF1 protein - sweet potato, partial (18%); oligo-TC evalue 2e-33...	IMGA:AC151664_12.1	MtC45283_GC	DNA-binding WRKY AC151664.24 18896-21798 E EGN_Mt060719 20060801	AT2G15490.1(%LS=40,3e-50)	UDP-glucoronosyl/UDP-glucosyl transferase family protein	sp:Q9ZQ95:FOGT1_ARATH(%LS=41,1e-45)	Flavonol-3-O-glycoside-7-O-glucosyltransferase 1 2.4.1.- Glycosyltransferase Transferase		WRKY	transcription	exo1	0.110172	0.570671	6.69035	5	0.0356654	0.628251	6.70827	6	0.013703	0.489742	6.63922	7	0.245415	0.406502	6.5211	4	0.00213498	1.25388	7.38841	8	0.00356203	0.803134	6.60682	6	0.00820418	0.904614	7.45798	8	PC
MT001020	Mtr.126101.1.S1_at	TIGR-MtGI7: TC78190 weakly similar to PIR|T49041|T49041 DNA-binding protein-like - Arabidopsis thaliana, partial (27%); oligo-TC evalue 2e-33...	MtC30219.1_GC	MtC30219.1_GC	DNA-binding WRKY;	AT3G56400.1(%LS=97,3e-42)	WRKY family transcription factor	sp:Q9LY00:WRK70_ARATH(%LS=97,2e-41)	Probable WRKY transcription factor 70 WRKY DNA-binding protein		WRKY	transcription	exo1	0.660772	-0.100413	5.86792	5	0.848983	0.0376444	6.18932	6	0.0759191	0.293113	6.0845	7	0.105164	0.301925	6.2109	6	0.00079341	0.856761	6.53748	7	0.0303296	0.497224	6.11423	8	0.0118981	0.329545	6.42772	8	C
MT003183	Mtr.23616.1.S1_at	TIGR-MtGI7: TC80136 similar to PIR|T50861|T50861 DNA-binding protein 4 [imported] - common tobacco (fragment), partial (33%); oligo-TC evalue 2e-33...	IMGA:AC146784_15.1	MtC93185_GC	DNA-binding WRKY AC146784.28 100897-98282 F EGN_Mt060719 20060801	AT1G66550.1(%LS=40,2e-11)	WRKY family transcription factor	sp:Q93WV7:WRK67_ARATH(%LS=40,1e-10)	Probable WRKY transcription factor 67 WRKY DNA-binding protein		WRKY	transcription	exo1	0.431633	0.322266	5.9055	6	0.501157	-0.201187	5.65379	5	0.08488	0.259705	5.85296	6	0.0396913	0.30719	5.66993	5	0.000293933	1.34581	6.38841	7	0.00755043	1.10656	6.09952	7	0.0160034	0.630419	6.20655	7	PC
MT005534	Mtr.45315.1.S1_at	TIGR-MtGI7: TC83033 similar to PIR|S51529|S51529 SPF1 protein - sweet potato, partial (17%); oligo-TC evalue 2e-33...	MtD07293_GC	MtD07293_GC	DNA-binding WRKY;	AT2G38470.1(%LS=42,2e-35)	WRKY family transcription factor	sp:Q8S8P5:WRK33_ARATH(%LS=42,1e-34)	#E# PM=10617197; Probable WRKY transcription factor 33 WRKY DNA-binding protein 33 DNA-binding Nuclear protein Repeat Transcription Transcription regulation		WRKY	transcription	exo1	0.396512	0.0814796	5.6908	4	0.171808	0.204562	5.75807	7	0.104363	0.238328	6.06617	8	0.842995	0.0267069	5.5881	4	0.00967423	0.754021	6.40462	6	0.00730012	0.254269	5.74491	5	0.064463	0.473722	6.29417	4	PC
MT006132	none	TIGR-MtGI7: TC83285 weakly similar to GP|7406995|gb|AAF61863.1| DNA-binding protein 3 {Nicotiana tabacum}, partial (17%); oligo-TC evalue 2e-33...	IMGA:AC146784_6.1	MtC93185_GC	DNA-binding WRKY AC146784.28 82614-81014 E EGN_Mt060719 20060801	AT5G22570.1(%LS=51,1e-11)	WRKY family transcription factor	sp:Q8GWF1:WRK38_ARATH(%LS=51,8e-11)	Probable WRKY transcription factor 38 WRKY DNA-binding protein		WRKY	transcription	exo1	0.388699	0.188998	5.45201	8	0.281498	0.22885	5.43831	8	0.0170438	0.453715	5.51661	5	0.541636	0.107644	5.29464	7	0.000474601	1.49392	6.09712	7	0.00249807	0.952823	5.68244	7	0.0113947	0.527714	5.86635	8	no probe
MT006670	Mtr.11349.1.S1_at	TIGR-MtGI7: TC89911 similar to GP|13507101|gb|AAK28442.1 WRKY DNA-binding protein 53 {Arabidopsis thaliana}, partial (21%); oligo-TC evalue 2e-33...	IMGA:CT963079_8.1	MtD27630_GC	DNA-binding WRKY CT963079.3 78158-79648 E EGN_Mt060719 20060801	AT4G23810.1(%LS=37,1e-16)	WRKY family transcription factor	sp:Q9SUP6:WRK53_ARATH(%LS=37,6e-16)	Probable WRKY transcription factor 53 WRKY DNA-binding protein		WRKY	transcription	exo1	0.150852	0.261635	5.67673	6	0.757959	0.053244	6.17532	6	0.00144228	0.532023	5.51655	7	0.50635	0.169501	6.15411	7	0.00850716	0.705919	6.47033	6	0.0938399	0.285083	5.71659	6	0.198824	0.328288	6.50561	7	C
MT007607	Mtr.43241.1.S1_at	TIGR-MtGI7: TC86292 similar to GP|17064164|gb|AAL35289.1 WRKY transcription factor 41 {Arabidopsis thaliana}, partial (21%); oligo-TC evalue 2e-33...	MtD00089_GC	MtD00089_GC	DNA-binding WRKY;	AT4G11070.1(%LS=96,2e-56)	WRKY family transcription factor	sp:Q8H0Y8:WRK41_ARATH(%LS=96,1e-55)	Probable WRKY transcription factor 41 WRKY DNA-binding protein		WRKY	transcription	exo1	0.01904	1.54436	6.50342	6	0.035242	1.3862	6.55873	7	0.000222833	1.38481	6.82528	8	0.178125	0.595595	6.32364	7	0.0155885	2.48303	7.67557	5	0.000860963	1.84441	6.51013	8	0.014011	1.69696	7.33114	8	C
MT009187	Mtr.11053.1.S1_at	TIGR-MtGI7: TC88516 similar to GP|14530681|dbj|BAB61053. WRKY DNA-binding protein {Nicotiana tabacum}, partial (17%); oligo-TC evalue 2e-33...	IMGA:AC151664_18.1	MtD14427_GC	DNA-binding WRKY AC151664.24 33114-36048 E EGN_Mt060719 20060801	AT2G38470.1(%LS=30,2e-26)	WRKY family transcription factor	sp:Q8S8P5:WRK33_ARATH(%LS=30,1e-25)	Probable WRKY transcription factor 33 WRKY DNA-binding protein		WRKY	transcription	exo1	0.0157213	0.742791	7.64689	7	0.0153052	0.616556	7.3563	8	0.00022341	0.833671	7.22129	8	0.0844439	0.343372	7.07422	8	0.000965135	1.57388	7.89408	8	0.00040701	0.842147	7.21941	8	0.00328395	0.926121	7.70153	8	C
MT009947	Mtr.38202.1.S1_at	TIGR-MtGI7: TC80208 similar to GP|17064158|gb|AAL35286.1 WRKY transcription factor 28 {Arabidopsis thaliana}, partial (31%); oligo-TC evalue 2e-33...	MtD01844_GC	MtD01844_GC	DNA-binding WRKY;	AT4G18170.1(%LS=63,5e-51)	WRKY family transcription factor	sp:Q8VWJ2:WRK28_ARATH(%LS=63,3e-50)	Probable WRKY transcription factor 28 WRKY DNA-binding protein		WRKY	transcription	exo1	0.020369	1.21517	6.57703	6	0.0012956	1.01069	6.57465	8	0.00351614	1.13035	6.6035	8	0.112773	0.782057	6.17694	5	0.00102749	1.47134	6.90492	8	0.00224853	1.09689	6.50462	8	0.0108664	1.16072	6.71341	8	C
MT010370	Mtr.9388.1.S1_at	TIGR-MtGI7: TC81471 similar to PIR|A84913|A84913 probable WRKY-type DNA binding protein [imported] - Arabidopsis thaliana, partial (43%); oligo-TC evalue 2e-33...	IMGA:AC160097_9.1	MtC70780_GC	DNA-binding WRKY AC160097.27 102977-104824 E EGN_Mt060719 20060801	AT2G47260.1(%LS=42,1e-25)	WRKY family transcription factor	sp:O22900:WRK23_ARATH(%LS=42,7e-25)	Probable WRKY transcription factor 23 WRKY DNA-binding protein		WRKY	transcription	exo1	0.131814	0.312078	6.85224	5	0.0429935	0.195778	6.78584	8	0.00483253	0.41898	6.56797	7	0.12287	0.432817	6.77936	6	0.00352578	0.638617	7.03889	8	0.0902487	0.306689	6.35217	4	0.064463	0.512557	7.01723	8	PC
MT015782	Mtr.10896.1.S1_at	TIGR-MtGI7: TC79316 similar to GP|11493822|gb|AAG35658.1 transcription factor WRKY4 {Petroselinum crispum}, partial (49%); oligo-TC evalue 1e-28...	MtD02741_GC	MtD02741_GC	DNA-binding WRKY;	AT1G80840.1(%LS=97,7e-72)	WRKY family transcription factor	sp:Q9SAH7:WRK40_ARATH(%LS=97,4e-71)	Probable WRKY transcription factor 40 WRKY DNA-binding protein		WRKY	transcription	exo1	0.0510808	1.36306	6.28309	6	0.0439228	0.902699	6.3203	6	0.000706198	1.34464	6.75191	8	0.124844	0.79448	6.58557	5	0.00850716	1.7294	7.24944	6	0.00281925	1.37356	6.50704	7	0.188045	1.35716	7.31761	5	C
MT016132	none	AutoInterpro: DNA binding WRKY...	MtD00096_GC	MtD00096_GC	DNA-binding WRKY;	AT4G23810.1(%LS=71,5e-53)	WRKY family transcription factor	sp:Q9SUP6:WRK53_ARATH(%LS=71,3e-52)	Probable WRKY transcription factor 53 WRKY DNA-binding protein		WRKY	transcription	exo1	0.0227327	1.83061	6.50339	6	0.0324061	1.47009	6.38002	7	0.00908576	1.29044	6.58563	7	0.129494	0.493932	5.98958	6	0.00282184	2.67512	7.29893	4	0.0164666	1.81045	6.64142	4	0.013327	1.50336	7.10019	8	no probe
MT016299	Mtr.11349.1.S1_at	AutoInterpro: DNA binding WRKY...	IMGA:CT963079_8.1	MtD27630_GC	DNA-binding WRKY CT963079.3 78158-79648 E EGN_Mt060719 20060801	AT4G23810.1(%LS=37,1e-16)	WRKY family transcription factor	sp:Q9SUP6:WRK53_ARATH(%LS=37,6e-16)	Probable WRKY transcription factor 53 WRKY DNA-binding protein		WRKY	transcription	exo1	0.0668913	0.289213	5.14727	7	0.177132	0.208429	4.94474	7	0.00700666	0.535645	5.1967	6	0.21274	0.103852	4.88888	7	0.00113106	0.766424	5.43125	7	0.00160858	0.324641	5.12258	7	0.0187951	0.462779	5.29497	7	C
MT014097	Mtr.40890.1.S1_at	TIGR-MtGI7: BG582680 similar to GP|21594015|gb| transcription factor putative {Arabidopsis thaliana}, partial (31%); oligo-TC evalue 2e-33...		MtD02741_GC							WRKY	transcription	exo1	0.0126661	1.61929	6.347	7	0.00665859	1.24569	6.39293	6	0.000575405	1.46149	6.61696	8	0.058236	0.81368	6.18211	7	0.00306378	2.04938	6.63682	8	0.00377449	1.6732	6.33223	5	0.0419887	1.60906	7.12005	8	C
MT000408	none	TIGR-MtGI7: TC77146 weakly similar to PIR|D84674|D84674 hypothetical protein At2g27580 [imported] - Arabidopsis thaliana, partial (74%); oligo-TC evalue 2e-33...	IMGA:AC144515_22.2	MtC60126_GC	Zinc finger, AN1-type; Zinc finger, A20-type; Antihaemostatic protein AC144515.14 76891-75948 F EGN_Mt060719 20060801	AT2G27580.1(%LS=100,3e-47)	zinc finger (AN1-like) family protein	sp:Q9SJM6:ZF2N2_ARATH(%LS=100,3e-41)	Zinc finger A20 and AN1 domains-containing protein		Zinc finger, AN1-like	protein degradation	exo1	0.0297563	0.405664	6.84839	7	0.00924726	0.573106	7.12816	6	0.0215441	0.440706	6.9798	6	0.10333	0.422725	6.97758	5	0.00358799	0.992643	7.55849	4	0.00246857	0.722583	7.02914	7	0.0129011	0.689983	7.4968	5	no probe
MT009285	Mtr.41077.1.S1_at	TIGR-MtGI7: TC88476 homologue to GP|21592423|gb|AAM64374.1 zinc finger protein 5 ZFP5 {Arabidopsis thaliana}, partial (21%); oligo-TC evalue 2e-33...	IMGA:CT033767_1.1	MtD01086_GC	Zinc finger, C2H2-type CT033767.2 89813-88872 F EGN_Mt060719 20060801	AT1G10480.1(%LS=89,1e-23)	zinc finger (C2H2 type) family protein	sp:Q39264:ZFP5_ARATH(%LS=89,6e-23)	Zinc finger protein		Zinc finger, C2H2 type	transcription	exo1	0.175509	0.300345	5.92424	5	0.359299	0.15547	5.8603	3	0.0660873	0.262531	5.84205	7	0.054037	0.557938	6.01351	5	0.000667887	1.14274	6.26861	8	0.360961	0.167733	5.84688	4	0.525232	0.127839	6.48596	8	PC
MT009746	Mtr.41238.1.S1_at	TIGR-MtGI7: TC88653 similar to GP|1786134|dbj|BAA19110.1 PEThy,ZPT2-5 {Petunia x hybrida}, partial (59%); oligo-TC evalue 2e-33...	MtD02318_GC	MtD02318_GC	Zinc finger, C2H2-type;	AT2G28710.1(%LS=98,2e-23)	zinc finger (C2H2 type) family protein	sp:Q42430:ZFP1_WHEAT(%LS=52,9e-11)	Zinc-finger protein		Zinc finger, C2H2 type	transcription	exo1	0.782255	0.0489242	6.57494	5	0.738072	-0.0893852	6.64891	6	0.00850706	0.505792	6.31375	8	0.169155	0.174675	6.6219	6	0.000293933	0.967164	7.23206	8	0.123879	0.200047	6.47595	5	0.0454049	0.354728	7.16952	7	PC
MT009061	Mtr.11076.1.S1_at	TIGR-MtGI7: TC88075 homologue to GP|2346978|dbj|BAA21923.1 ZPT2-14 {Petunia x hybrida}, partial (38%); oligo-TC evalue 2e-33...	MtD35466_GC	MtD35466_GC	Zinc finger, C2H2-type;	AT2G37430.1(%LS=86,3e-33)	zinc finger (C2H2 type) family protein (ZAT11)	sp:Q42430:ZFP1_WHEAT(%LS=63,2e-12)	Zinc-finger protein		Zinc finger, C2H2 type	transcription	exo1	0.177949	0.494695	7.02705	6	0.101163	0.640742	6.85021	7	0.00212069	0.751809	6.39287	7	0.210875	0.455819	6.78697	6	0.0154367	1.35359	7.20969	6	0.0111266	0.805215	6.75853	8	0.0324105	0.971044	7.1949	7	PC
MT010489	Mtr.52180.1.S1_at	TIGR-MtGI7: TC81612 similar to GP|2346978|dbj|BAA21923.1 ZPT2-14 {Petunia x hybrida}, partial (50%); oligo-TC evalue 2e-33...	IMGA:AC125368_22.2	MtC61034_GC	Zinc finger, C2H2-type AC125368.7 123973-123270 F EGN_Mt060719 20060801	AT2G37430.1(%LS=92,7e-34)	zinc finger (C2H2 type) family protein (ZAT11)	sp:Q42430:ZFP1_WHEAT(%LS=50,4e-12)	Zinc-finger protein		Zinc finger, C2H2 type	transcription	exo1	0.0842933	1.83921	6.35915	4	0.0392403	1.49614	6.23149	6	0.00123761	1.53321	6.40585	7	0.0350436	0.98261	6.07589	7	0.000200438	2.91005	7.32844	7	0.00544523	1.7424	6.38085	5	0.00872989	2.08382	6.9815	7	PC
MT007176	Mtr.40183.1.S1_at	TIGR-MtGI7: TC76784 similar to PIR|G84825|G84825 probable CCCH-type zinc finger protein [imported] - Arabidopsis thaliana, partial (56%); oligo-TC evalue 2e-33...	MtC10823_GC	MtC10823_GC	Zinc finger, CCCH-type;	AT2G40140.2(%LS=99,1e-176)	similar to zinc finger (CCCH-type) family protein [Arabidopsis thaliana] (TAIR:At3g55980.1); similar to putative finger transcription factor [Oryza sativa (japonica cultivar-group)] (GB:AAU10743.1); contains InterPro domain Zn-finger	sp:Q8BL48:ZC3H5_MOUSE(%LS=56,2e-13)	Zinc finger CCCH-type domain-containing protein		Zinc finger, CCCH-type	transcription	exo1	0.00233031	0.555579	8.33175	5	0.00740988	0.536497	8.74354	7	0.00046816	0.94278	7.91191	8	0.11715	0.629215	8.11988	5	0.00091908	1.39661	8.81324	8	0.00250663	1.13245	8.46837	7	0.00735942	0.981303	9.02881	8	C
MT008661	Mtr.46200.1.S1_at	TIGR-MtGI7: TC87393 similar to PIR|G84825|G84825 probable CCCH-type zinc finger protein [imported] - Arabidopsis thaliana, partial (16%); oligo-TC evalue 2e-33...	IMGA:AC142498_25.2	MtC60353.2_GC	Zinc finger, CCCH-type AC142498.21 24912-26610 E EGN_Mt060719 20060801	AT2G40140.2(%LS=57,3e-76)	similar to zinc finger (CCCH-type) family protein [Arabidopsis thaliana] (TAIR:At3g55980.1); similar to putative finger transcription factor [Oryza sativa (japonica cultivar-group)] (GB:AAU10743.1); contains InterPro domain Zn-finger	sp:Q86B79:UNK_DROME(%LS=19,3e-07)	Protein unkempt Complete proteome Developmental protein		Zinc finger, CCCH-type	transcription	exo1	0.0239326	1.23176	6.25629	7	0.010325	1.22736	6.15582	6	0.00301661	1.27213	6.21894	7	0.0769246	0.909805	6.10671	5	0.00116266	2.3164	6.74863	6	0.00460987	1.41125	6.15998	7	0.0139208	1.43384	6.8698	6	C
MT011842	Mtr.13509.1.S1_at	TIGR-MtGI7: TC90843 similar to GP|6092016|dbj|BAA85655.1 elicitor-responsive Dof protein ERDP {Pisum sativum}, partial (19%); oligo-TC evalue 2e-33...	MtD04269_GC	MtD04269_GC	Zinc finger, Dof-type;	AT4G00940.1(%LS=36,3e-28)	Dof-type zinc finger domain-containing protein	sp:Q9M161:DOF41_ARATH(%LS=36,1e-27)	#E# PM=10617198;12475498; Dof zinc finger protein DOF4.1 AtDOF4.1 DNA-binding Metal-binding Nuclear protein Transcription Transcription regulation Zinc Zinc-finger		Zinc finger, Dof-type	transcription	exo1	0.956497	0.00866333	6.68395	4	0.338932	0.113851	7.04207	7	0.446005	-0.109188	6.70506	6	0.0250396	0.567879	7.65549	5	0.00854048	0.595331	7.73968	8	0.783816	-0.0587846	6.85419	7	0.131833	0.103841	7.88869	8	C
MT015641	Mtr.27772.1.S1_s_at	TIGR-MtGI7: TC85219 weakly similar to GP|21740708|emb|CAD40829. OSJNBa0086B14.1 {Oryza sativa}, partial (27%); oligo-TC evalue 2e-33...	MtD00677_GC	MtD00677_GC	Zinc finger, FYVE/PHD-type;	AT1G02070.1(%LS=56,1e-11)	expressed protein chr1:370257-370967 REVERSE				Zinc finger, FYVE/PHD-type	chromatin structure	exo1	0.646915	0.12779	6.42959	3	0.0114867	0.459693	6.48321	7	1.01326e-05	0.574029	6.58424	8	0.0077252	0.398368	6.35422	6	0.00163118	0.934413	6.81569	7	0.00161437	0.535145	6.49579	7	0.0069098	0.677174	6.74816	8	C
MT004751	Mtr.9680.1.S1_at	TIGR-MtGI7: TC91204 similar to GP|15624006|dbj|BAB68060. putative PGPD14 protein (pollen germination related protein) {Oryza sativa (japonica cultivar-group), partial (29%); oligo-TC evalue 2e-33...	MtD05383_GC	MtD05383_GC	Zinc finger, CHY-type;	AT5G25560.1(%LS=36,2e-33)	zinc finger (C3HC4-type RING finger) family protein	sp:Q9CR50:ZN363_MOUSE(%LS=25,5e-11)	RING finger and CHY zinc finger domain-containing protein		Zinc finger, RING-type	protein degradation	exo1	0.146749	-0.168703	6.97225	6	0.553102	0.0451709	7.41287	8	0.0291304	-0.223225	6.3495	8	0.00576668	0.773311	7.85652	7	0.00757143	0.783124	7.87732	8	0.189947	0.266362	6.99803	8	0.0786697	0.155275	7.70912	8	C
MT008552	Mtr.8898.1.S1_at	TIGR-MtGI7: TC78603 weakly similar to GP|19698827|gb|AAL91149.1 unknown protein {Arabidopsis thaliana}, partial (28%); oligo-TC evalue 2e-33...	MtC45490.1_GC_Contig2	MtC45490.1_GC_Contig2	Zinc finger, RING-type;	AT4G33565.1(%LS=80,5e-37)	zinc finger (C3HC4-type RING finger) family protein	sp:Q9LX93:ATL5F_ARATH(%LS=63,9e-36)	RING-H2 finger protein		Zinc finger, RING-type	protein degradation	exo1	0.259097	0.108716	5.30126	5	0.0336252	0.35478	5.51039	6	0.0038046	0.466173	5.43011	7	0.402166	0.283607	5.31369	3	0.0057556	0.752382	5.54778	5	0.0256302	0.569108	5.44983	5	0.0313658	0.735666	5.79897	6	C
MT009741	none	TIGR-MtGI7: TC89241 similar to GP|9294456|dbj|BAB02675.1 contains similarity to zinc finger proteins~geneid MSL1.13 {Arabidopsis thaliana}, partial (25%); oligo-TC evalue 2e-33...	IMGA:AC146575_27.2	MtC93166_GC	Zinc finger, RING-type AC146575.3 105027-99281 E EGN_Mt060719 20060801	AT3G16090.1(%LS=52,2e-78)	zinc finger (C3HC4-type RING finger) family protein	sp:Q9R049:AMFR_MOUSE(%LS=10,4e-09)	#E# PM=10456327;12477932; Autocrine motility factor receptor 6.3.2.19 AMF receptor Alternative splicing Endoplasmic reticulum Ligase Membrane Metal-binding Receptor Transmembran		Zinc finger, RING-type	protein degradation	exo1	0.00843191	0.59746	8.49017	7	0.0456299	0.704177	8.56873	6	0.0370275	0.66302	8.62806	8	0.339669	0.163727	7.83125	6	0.0122508	0.941941	8.43566	6	0.000535096	0.496948	8.44944	7	0.0260179	0.400736	8.58981	7	no probe
MT012283	Mtr.16946.1.S1_s_at	TIGR-MtGI7: TC90750 homologue to PIR|T05426|T05426 hypothetical protein F28A23.140 - Arabidopsis thaliana, partial (15%); oligo-TC evalue 2e-33...	IMGA:AC148528_2.2	MtC63223_GC	Zinc finger, RING-type AC148528.15 12753-6542 E EGN_Mt060719 20060801	AT4G34100.1(%LS=21,1e-110)	zinc finger (C3HC4-type RING finger) family protein	sp:P40318:SSM4_YEAST(%LS=3,3e-08)	#E# PM=7816042;9169870; Protein SSM4 Complete proteome		Zinc finger, RING-type	protein degradation	exo1	0.559173	-0.127712	7.23989	3	0.0278252	0.61224	8.21256	8	0.00460001	0.412752	7.23443	6	0.0604277	0.809755	8.18663	6	0.00757143	0.870679	8.64465	7	0.206011	0.352428	7.64529	7	0.21027	0.237896	8.38664	6	C
MT007670	Mtr.21501.1.S1_at	TIGR-MtGI7: TC77204 similar to GP|21536625|gb|AAM60957.1 RING-H2 zinc finger protein-like {Arabidopsis thaliana}, partial (30%); oligo-TC evalue 2e-33...	IMGA:AC150244_10.2	MtD00227_GC	Zinc finger, RING-type AC150244.2 45103-46324 F EGN_Mt060719 20060801	AT3G05200.1(%LS=75,7e-69)	zinc finger (C3HC4-type RING finger) family protein (ATL6)	sp:Q8RXX9:ATL3B_ARATH(%LS=75,4e-68)	RING-H2 finger protein		Zinc finger, RING-type	protein degradation	exo1	0.0171346	0.613304	6.75377	6	0.00173977	0.577069	6.74039	8	0.0729853	0.361357	6.58206	7	0.0483241	0.400168	6.47412	8	0.000242665	0.885871	6.88842	8	0.00189236	0.67076	6.66464	7	0.01317	0.742067	7.07921	8	PC
MT002518	Mtr.37569.1.S1_at	TIGR-MtGI7: TC77581 similar to PIR|T10861|T10861 phaseolin G-box binding protein PG1 - kidney bean, partial (27%); oligo-TC evalue 2e-33...	MtD01314_GC	MtD01314_GC	Aldehyde dehydrogenase;	AT4G17880.1(%LS=37,1e-64)	basic helix-loop-helix (bHLH) family protein	sp:Q39204:RAP1_ARATH(%LS=36,1e-63)	Transcription factor AtMYC2 R-homologous Arabidopsis protein		basic helix-loop-helix (bHLH)	transcription	exo2	0.017382	-0.124301	6.64883	6	0.745598	-0.0509655	6.64673	4	0.283281	-0.178072	6.5512	7	0.513163	-0.0311738	6.66611	5	0.00405119	0.912839	7.30837	6	0.586435	0.0474946	6.48747	7	0.386774	0.127128	7.08775	6	C
MT008662	none	TIGR-MtGI7: TC87793 similar to GP|13775107|gb|AAK39130.1 bZIP transcription factor 2 {Phaseolus vulgaris}, partial (41%); oligo-TC evalue 2e-33...	MtC45082_GC	MtC45082_GC	cAMP response element binding (CREB) protein; G-box binding, MFMR;	AT2G35530.1(%LS=45,2e-73)	bZIP transcription factor family protein	sp:P23922:HBP1A_WHEAT(%LS=43,7e-28)	Transcription factor HBP-1a Histone-specific transcription factor HBP1 Activator DNA-binding Nuclear protein		bZIP	transcription	exo2	0.0440716	-0.423664	11.3271	8	0.000161273	-0.870424	11.5964	8	0.00553798	-0.592503	10.2936	8	0.735608	-0.0677195	11.3621	8	0.00529614	1.25119	12.0219	7	0.0333405	-0.242655	11.0637	7	0.752329	0.0594265	11.5887	8	no probe
MT016394	Mtr.18880.1.S1_at	AutoInterpro: Pathogenesis related transcriptional factor and ERF...	IMGA:AC183304_22.1	MtD23889_GC	Pathogenesis-related transcriptional factor and ERF AC183304.10 126341-122917 H EGN_Mt060719 20060801	AT1G72570.1(%LS=14,2e-17)	ovule development protein	sp:Q38914:ANT_ARATH(%LS=15,7e-16)	Protein AINTEGUMENTA Complementing a protein		ERF/AP2	transcription	exo2	0.030647	-0.553578	9.864	6	0.000126131	-0.844906	10.1395	8	0.00531805	-0.58324	9.66473	8	0.0301724	-0.424283	9.75943	6	0.00243174	0.878995	10.679	7	0.0272186	-0.37382	9.95295	8	0.627298	-0.0940533	10.7419	8	C
MT004622	Mtr.10739.1.S1_at	TIGR-MtGI7: TC80955 similar to GP|17221601|dbj|BAB78467. GPRI2 {Arabidopsis thaliana}, partial (22%); oligo-TC evalue 2e-33...	MtC61833_GC	MtC61833_GC	Myb-like DNA-binding region, SHAQKYF class; Homeodomain-like;	AT2G20570.1(%LS=57,1e-61)	golden2-like transcription factor (GLK1)	sp:Q6LA43:APRR2_ARATH(%LS=37,2e-25)	Two-component response regulator-like APRR2 Pseudo-response regulator 2 TOC2 protein		G2-like family	transcription	exo2	0.0488473	-0.465951	7.41638	7	0.0591449	0.869302	7.80334	8	0.0705538	-0.476825	6.59229	7	0.432127	0.509667	7.37001	6	0.00614696	0.698063	7.62195	8	0.788418	0.175438	7.10883	6	0.166483	0.321049	7.75267	8	NC
MT014517	Mtr.18579.1.S1_at	TIGR-MtGI7: BG451955 similar to PIR|T51666|T51 myb-related transcription factor MYB59 [imported] - Arabidopsis thaliana, partial (54%); oligo-TC evalue 2e-33...	MtD02681_GC	MtD02681_GC	Homeodomain-related;	AT3G46130.1(%LS=88,2e-64)	myb family transcription factor (MYB48)	sp:Q9LX82:MYB48_ARATH(%LS=88,1e-63)	#E# PM=11597504;16531467; Transcription factor MYB48 Myb-related protein 48 AtMYB48 Alternative splicing DNA-binding Nuclear protein Repeat Transcription Transcription regulatio		Myb	transcription	exo2	0.174687	-0.247055	6.01993	7	0.568368	-0.184758	6.71115	5	0.0700186	-0.336251	6.41449	5	0.0289313	-0.400704	6.23923	6	0.0074076	0.770872	6.79629	8	0.0160581	-0.419771	6.28139	5	0.118725	0.226214	6.79913	6	C
MT015308	Mtr.37425.1.S1_at	TIGR-MtGI7: TC85800 similar to GP|11320830|dbj|BAB18313. putative WRKY DNA binding protein {Oryza sativa (japonica cultivar-group)}, partial (37%); oligo-TC evalue 2e-33...	MtD23761_GC	MtD23761_GC	DNA-binding WRKY;	AT4G22070.1(%LS=38,1e-57)	WRKY family transcription factor	sp:Q93WT0:WRK31_ARATH(%LS=38,7e-57)	#E# PM=10617198; Probable WRKY transcription factor 31 WRKY DNA-binding protein 31 DNA-binding Nuclear protein Transcription Transcription regulation		WRKY	transcription	exo2	0.0946033	0.144469	7.45637	7	0.705415	0.0641379	7.556	7	0.294475	0.186856	7.34228	8	0.202291	0.148246	7.41783	6	0.00281916	0.91414	7.9131	8	0.910937	-0.0186642	7.41459	7	0.212224	0.143142	8.27524	5	C
MT016145	Mtr.25503.1.S1_at	AutoInterpro: DNA binding WRKY...	MtD05080_GC	MtD05080_GC	DNA-binding WRKY;	AT2G47260.1(%LS=82,3e-51)	WRKY family transcription factor	sp:O22900:WRK23_ARATH(%LS=82,2e-50)	#E# PM=10617197;11910074; Probable WRKY transcription factor 23 WRKY DNA-binding protein 23 DNA-binding Nuclear protein Transcription Transcription regulation		WRKY	transcription	exo2	0.0360378	0.269083	5.48168	5	0.173947	0.269456	5.62031	4	0.0221909	0.356195	5.657	7	0.113743	0.425556	5.48749	5	0.00215706	0.802952	6.10249	6	0.00534025	0.371512	5.53412	7	0.0550374	0.524925	6.0305	6	C
MT000416	none	TIGR-MtGI7: TC85903 similar to PIR|B84530|B84530 probable RING zinc finger protein [imported] - Arabidopsis thaliana, partial (26%); oligo-TC evalue 2e-33...	IMGA:AC148528_11.2	MtD07030_GC	Site-specific DNA-methyltransferase (cytosine-N4-specific); Zinc finger, RING-type AC148528.15 52661-57912 F EGN_Mt060719 20060801	AT4G34040.1(%LS=78,3e-43)	zinc finger (C3HC4-type RING finger) family protein	sp:Q9WTV7:RNF12_MOUSE(%LS=8,3e-06)	RING finger protein		Zinc finger, RING-type	protein degradation	exo2	0.00244588	-1.31792	10.5591	7	0.0204284	-0.765351	9.67312	6	0.0365097	-0.473059	7.68128	7	0.194374	-0.474208	9.63206	5	0.0114419	0.682082	10.4016	7	0.018635	-0.778762	9.10021	8	0.0345046	-0.865135	9.89474	8	no probe
MT006278	Mtr.39341.1.S1_at	TIGR-MtGI7: TC84165 similar to GP|21539497|gb|AAM53301.1 putative protein {Arabidopsis thaliana}, partial (16%); oligo-TC evalue 2e-33...	MtD05867_GC	MtD05867_GC	Zinc finger, RING-type; von Willebrand factor, type A;	AT5G60710.1(%LS=37,1e-70)	zinc finger (C3HC4-type RING finger) family protein	sp:O43567:RNF13_HUMAN(%LS=33,6e-06)	RING finger protein		Zinc finger, RING-type	protein degradation	exo2	0.013962	-0.748152	13.0059	6	0.00277991	-0.908634	12.3208	6	0.0062835	-0.98771	11.1695	7	0.00707105	-0.575261	12.4584	7	0.0274532	0.57577	12.5549	7	0.101679	-0.855844	11.6632	6	0.697814	-0.171645	12.7407	6	C
MT000327	Mtr.40189.1.S1_at	TIGR-MtGI7: TC77080 similar to GP|10177297|dbj|BAB10558. contains similarity to unknown protein~geneid MDC12.13~pir||T06706 {Arabidopsis thaliana}, partial (67%); oligo-TC evalue 2e-33...	MtD10653_GC	MtD10653_GC	Zinc finger, TAZ-type;	AT5G63160.1(%LS=64,4e-80)	speckle-type POZ protein-related	sp:P34545:CBP1_CAEEL(%LS=4,2e-06)	#E# PM=7906398;9851916; Protein cbp-1 Alternative splicing Bromodomain Complete proteome Metal-binding Repeat Zinc Zinc-finger		zinc finger, TAZ-type	chromatin structure	exo2	0.619882	0.201794	7.7327	7	0.564661	-0.201766	7.78899	8	0.515556	0.192454	6.48318	7	0.199165	0.802443	7.90001	6	0.00245128	1.01758	8.27203	8	0.155301	0.150318	6.55007	7	0.758347	-0.024902	7.37811	7	NC
MT000919	Mtr.8678.1.S1_at	TIGR-MtGI7: TC77687 similar to PIR|D84581|D84581 probable CCCH-type zinc finger protein [imported] - Arabidopsis thaliana, partial (35%); oligo-TC evalue 2e-33...	MtC00651_GC	MtC00651_GC	Zinc finger, CCCH-type;	AT4G29190.1(%LS=98,1e-60)	zinc finger (CCCH-type) family protein	sp:Q9C0B0:ZC3H5_HUMAN(%LS=13,5e-14)	Zinc finger CCCH-type domain-containing protein		Zinc finger, CCCH-type	post-transcriptional regulation	NN	0.324509	0.476687	6.69919	7	0.0945243	0.604476	6.86431	8	0.600007	0.142882	6.35452	8	0.00619778	1.70589	7.04589	8	0.678102	-0.0887961	6.3768	8	0.111914	-0.603147	6.08595	6	0.0570054	-0.352006	7.00574	8	PC
MT000920	Mtr.8696.1.S1_at	TIGR-MtGI7: TC86494 homologue to GP|7228329|emb|CAB77055.1 putative TFIIIA (or kruppel)-like zinc finger protein {Medicago sativa}, partial (39%); oligo-TC evalue 2e-33...	IMGA:AC146551_23.1	MtC10374_GC	Zinc finger, C2H2-type AC146551.24 123021-124107 F EGN_Mt060719 20060801	AT1G27730.1(%LS=96,1e-40)	Salt tolerance zinc finger protein responsive to chitin oligomers. chr1:9648128-9649060	sp:Q42430:ZFP1_WHEAT(%LS=86,1e-29)	#E# PM=8223628; Zinc-finger protein 1 WZF1 DNA-binding Metal-binding Nuclear protein Repeat Transcription Transcription regulation Zinc Zinc-finger		Zinc finger, C2H2-like	transcription	NN	0.0767088	0.546635	6.60871	7	0.430548	0.436805	7.01462	4	0.00990377	0.354862	6.46718	8	0.0084616	1.08257	6.83337	8	0.0100067	0.766666	6.99926	7	0.117375	0.317946	6.45078	6	0.0104189	0.743788	7.16961	7	C
MT002428	Mtr.38239.1.S1_at	TIGR-MtGI7: TC88924 similar to GP|20258929|gb|AAM14180.1 unknown protein {Arabidopsis thaliana}, partial (26%); oligo-TC evalue 2e-33...	IMGA:AC140027_29.2	MtC45510_GC_Contig1	Homeodomain-related-5prime partial AC140027.11 1-1744 E EGN_Mt060719 20060801	AT1G25550.1(%LS=52,1e-25)	myb family transcription factor				Myb	transcription	NN	0.0639115	0.227446	5.19614	6	0.0454624	0.773687	5.51556	5	0.0222857	0.493283	5.85646	2	0.00707105	1.68952	5.99741	7	0.889853	-0.0244342	5.36506	7	0.562688	0.105093	5.34202	7	0.565269	0.10959	5.35312	5	C
MT005520	Mtr.45052.1.S1_at	TIGR-MtGI7: TC81746 homologue to PIR|H86385|H86385 hypothetical protein AAG12734.1 [imported] - Arabidopsis thaliana, partial (7%); oligo-TC evalue 2e-33...	IMGA:AC140027_29.2	MtC45510_GC_Contig1	Homeodomain-related-5prime partial AC140027.11 1-1744 E EGN_Mt060719 20060801	AT1G25550.1(%LS=52,1e-25)	myb family transcription factor				Myb	transcription	NN	0.158052	0.331084	6.21049	7	0.0146716	0.832855	6.15982	6	0.199189	0.280139	6.14437	8	0.00619778	1.78852	6.60938	8	0.525397	0.135068	6.13118	5	0.89749	0.0313156	5.88159	7	0.850921	0.0387957	6.46242	7	C
MT007455	Mtr.26300.1.S1_at	TIGR-MtGI7: TC86081 similar to GP|4510345|gb|AAD21434.1| expressed protein {Arabidopsis thaliana}, partial (72%); oligo-TC evalue 2e-33...	IMGA:AC154034_12.2	MtC00403.2_GC	Zinc finger, AN1-type; Zinc finger, A20-type; Antihaemostatic protein AC154034.1 47858-46600 F EGN_Mt060719 20060801	AT2G36320.1(%LS=100,5e-53)	zinc finger (AN1-like) family protein	sp:Q9SJM6:ZF2N2_ARATH(%LS=100,3e-52)	Zinc finger A20 and AN1 domains-containing protein		Zinc finger, AN1-like	protein degradation	NN	0.215647	0.287847	7.37652	5	0.0181505	0.533119	7.52503	6	0.00323795	0.491943	7.34268	8	0.0212719	0.74471	7.45509	6	0.00187039	0.591018	7.63266	8	0.0376177	0.359482	7.32506	5	0.0226196	0.387021	7.69874	8	C
MT009598	Mtr.38122.1.S1_s_at	TIGR-MtGI7: TC79845 similar to GP|21554069|gb|AAM63150.1 ethylene responsive element binding factor-like {Arabidopsis thaliana}, partial (39%); oligo-TC evalue 2e-33...	MtD02444_GC	MtD02444_GC	Pathogenesis-related transcriptional factor and ERF;	AT5G61590.1(%LS=98,4e-39)	encodes a member of the ERF (ethylene response factor) subfamily B-3 of ERF/AP2 transcription factor family. The protein contains one AP2 domain. There are 18 members in this subfamily including ATERF-1	sp:Q40478:ERF5_TOBAC(%LS=76,7e-33)	Ethylene-responsive transcription factor 5 Ethylene-responsive element-binding factor 5 homolog EREBP-4 NtERF4 Activator DNA-binding Ethylene signaling		ERF/AP2	transcription	NN	0.920209	-0.0203083	6.88076	6	0.221616	0.3142	7.59269	8	0.225594	0.210419	7.31932	7	0.0201041	1.00348	7.65469	7	0.983026	-0.00506538	7.58105	8	0.000557382	0.677442	7.52036	7	0.00676358	0.472158	7.69879	8	PC
MT015410	Mtr.12441.1.S1_at	TIGR-MtGI7: TC77495 similar to GP|2673918|gb|AAB88652.1| unknown protein {Arabidopsis thaliana}, partial (28%); oligo-TC evalue 2e-33...	MtC50804.2_GC	MtC50804.2_GC	Helix-loop-helix DNA-binding;	AT2G42280.1(%LS=40,9e-39)	basic helix-loop-helix (bHLH) family protein chr2:17618328-17620597	sp:Q9FUA4:SPT_ARATH(%LS=16,3e-08)	#E# PM=11245574;10617198; Protein SPATULA DNA-binding Nuclear protein Transcription Transcription regulation		basic helix-loop-helix (bHLH)	transcription	NN	0.00599606	-0.627925	6.61877	6	0.376927	0.186699	6.90566	7	0.19644	0.253203	6.85349	8	0.0193554	0.537875	7.24077	4	0.316714	0.114289	6.87863	8	0.253958	-0.189444	6.60563	7	0.440899	-0.0756397	7.03655	5	PC
MT016193	none	AutoInterpro: No apical meristem protein...	MtD10099_GC	MtD10099_GC	No apical meristem (NAM) protein;	AT5G08790.1(%LS=54,3e-74)	no apical meristem (NAM) family protein	sp:Q7F2L3:NAC48_ORYSA(%LS=48,7e-74)	NAC domain-containing protein		no apical meristem (NAM)	transcription	NN	0.00724982	0.446326	5.74698	6	0.0218293	0.959847	5.95167	7	0.0531648	0.76833	6.46852	5	0.0261775	1.79161	6.46087	6	0.020192	1.08809	6.15991	8	0.00337905	0.963623	5.99506	7	0.0517632	1.09003	6.61281	5	no probe
MT001265	Mtr.37891.1.S1_at	TIGR-MtGI7: TC87168 similar to PIR|T47595|T47595 RING finger protein T12E18.50 - Arabidopsis thaliana, partial (73%); oligo-TC evalue 1e-28...	MtC60410_GC	MtC60410_GC	Zinc finger, RING-type; Tetratricopeptide-like helical;	AT3G54360.1(%LS=90,1e-135)	expressed protein	sp:P25916:PCGF4_MOUSE(%LS=43,4e-06)	#E# PM=1904009;1904008; Polycomb group RING finger protein 4 Polycomb complex protein BMI-1 Chromatin regulator Metal-binding Nuclear protein Proto-oncogene Repressor Transcript		Zinc finger, RING-type	protein degradation	unclear	0.488189	-0.170049	6.69119	6	0.00336482	0.629964	6.83804	5	0.412867	0.101985	6.56914	4	0.0846136	0.242923	6.68949	8	0.342945	-0.228217	7.40719	8	0.428377	-0.168723	6.22265	7	0.934954	-0.0102681	6.72166	7	NC
MT003647	Mtr.9504.1.S1_at	TIGR-MtGI7: TC80748 homologue to SP|O04135|HKL2MALDO Homeobox protein knotted-1 like 2 (KNAP2). [Apple Malus sylvestris] {Malus domestica}, partial (37%); oligo-TC evalue 2e-33...	MtC61856_GC	MtC61856_GC	ELK; Homeodomain-related;	AT4G08150.1(%LS=38,9e-77)	homeobox protein knotted-1 like 1 (KNAT1)	sp:O04135:KNAP2_MALDO(%LS=37,7e-78)	#E# PM=9132068; Homeobox protein knotted-1-like 2 KNAP2 DNA-binding Homeobox Nuclear protein		no apical meristem (NAM)	transcription	unclear	0.0692389	0.563997	10.6956	8	0.00978223	0.685279	10.7789	8	0.140831	-0.111066	9.28685	8	0.269169	0.148415	11.1302	5	0.389449	0.333981	10.7376	6	0.124792	0.47653	10.0976	8	0.281023	0.278339	10.7375	5	NC
MT005828	Mtr.12946.1.S1_at	TIGR-MtGI7: TC89458 similar to PIR|B84567|B84567 probable RING zinc finger protein [imported] - Arabidopsis thaliana, partial (27%); oligo-TC evalue 2e-33...	IMGA:AC159706_7.1	MtD06616_GC	Zinc finger, RING-type AC159706.60 65716-67529 E EGN_Mt060719 20060801	AT2G18670.1(%LS=86,1e-31)	zinc finger (C3HC4-type RING finger) family protein	sp:Q9SLC3:ATL2L_ARATH(%LS=58,4e-11)	RING-H2 finger protein		Zinc finger, RING-type	protein degradation	unclear	0.459517	0.104354	5.7949	6	0.00625701	0.929312	6.16966	8	0.164143	0.280434	5.72657	5	0.138022	0.461463	5.81114	5	0.36352	0.105	5.8575	7	0.350593	0.107896	5.63	8	0.622912	0.0341969	5.69738	7	C
MT006421	Mtr.45507.1.S1_at	TIGR-MtGI7: TC93391 similar to PIR|T09339|T09339 hypothetical protein T26M18.10 - Arabidopsis thaliana, partial (15%); oligo-TC evalue 2e-33...	MtD05718_GC	MtD05718_GC	Zinc finger, C2H2-type;	AT4G23000.1(%LS=15,5e-54)	calcineurin-like phosphoesterase family protein				Zinc finger, C2H2 type	transcription	unclear	0.0601021	0.138256	6.09255	6	0.000433186	0.681563	6.28509	7	0.0832249	0.215601	5.86654	7	0.52613	0.0886967	6.00329	6	0.0272198	0.171863	6.41282	4	0.0288809	0.216004	6.05883	7	0.0239328	0.264932	6.17833	6	C
MT007547	Mtr.37252.1.S1_at	TIGR-MtGI7: TC77243 similar to SP|Q96288|STOARATH Salt-tolerance protein. [Mouse-ear cress] {Arabidopsis thaliana}, partial (47%); oligo-TC evalue 2e-33...	MtC90791.1_GC	MtC90791.1_GC	Zinc finger, B-box;	AT1G06040.1(%LS=100,7e-79)	zinc finger (B-box type) family protein / salt-tolerance protein (STO)	sp:Q96288:STO_ARATH(%LS=100,4e-78)	Salt-tolerance protein		Zinc finger, B-box type	transcription	unclear	0.0211738	0.909153	6.05142	5	0.274437	0.745129	5.65321	5	0.000396134	1.84214	6.44006	7	0.0435335	0.522389	5.39587	4	0.233749	0.542179	5.82359	6	0.447981	0.61717	5.59084	4	0.0623581	0.97538	5.81303	8	NC
MT007858	none	TIGR-MtGI7: TC77604 homologue to PIR|T06377|T06377 SAR DNA-binding protein-1 - garden pea, partial (85%); oligo-TC evalue 1e-28...	IMGA:CT573507_3.2	MtC20110_GC	Pre-mRNA processing ribonucleoprotein, binding region; NOP5, N-terminal; NOSIC CT573507.2 30145-33506 E EGN_Mt060719 20060801	AT5G27120.1(%LS=40,4e-98)	SAR DNA-binding protein	sp:O04658:Y5712_ARATH(%LS=49,2e-97)	#E# PM=11130714; Hypothetical protein At5g27120 Hypothetical protein		NOP5	post-transcriptional regulation	unclear	0.0517657	0.381425	7.64375	6	0.0236211	0.258818	7.45436	8	0.00532489	0.608682	7.2801	7	0.121562	0.133304	7.18129	5	0.316458	0.070225	7.64587	8	0.0896734	0.146893	7.40225	7	0.0194306	-0.11265	7.38412	8
MT008901	Msa.2215.1.S1_at	TIGR-MtGI7: TC79331 similar to GP|10798760|dbj|BAB16432. WRKY transcription factor Nt-SubD48 {Nicotiana tabacum}, partial (51%); oligo-TC evalue 2e-33...	MtC60518_GC	MtC60518_GC	DNA-binding WRKY;	AT2G23320.1(%LS=100,3e-74)	WRKY family transcription factor	sp:O22176:WRK15_ARATH(%LS=100,2e-73)	Probable WRKY transcription factor 15 WRKY DNA-binding protein		WRKY	transcription	unclear	0.0074485	1.11277	7.15032	7	0.00699434	0.920934	7.78944	8	0.0357036	0.218307	6.48059	6	0.0315919	1.08494	8.08492	6	0.303403	0.612061	7.50145	5	0.39209	0.462985	7.0387	6	0.15048	0.606683	7.96215	6	NC
MT010468	Mtr.985.1.S1_at	TIGR-MtGI7: TC79935 homologue to GP|15207792|dbj|BAB62912. ERF domain protein12 {Arabidopsis thaliana}, partial (41%); oligo-TC evalue 2e-33...	MtC61009_GC	MtC61009_GC	Pathogenesis-related transcriptional factor and ERF;	AT1G28360.1(%LS=99,2e-37)	encodes a member of the ERF (ethylene response factor) subfamily B-1 of ERF/AP2 transcription factor family (ERF12). The protein contains one AP2 domain. There are 15 members in this subfamily including ATERF-3	sp:Q94ID6:ERF12_ARATH(%LS=99,1e-36)	#E# PM=11487705;11130712; Ethylene-responsive transcription factor 12 Ethylene-responsive element-binding factor 12 EREBP-12 AtERF12 DNA-binding Ethylene signaling pathway Nucle		ERF/AP2	transcription	unclear	0.0782023	0.473623	8.30828	8	0.00693399	0.62791	7.53581	8	0.0367437	0.347337	7.46827	8	0.157831	0.361965	7.55636	7	0.374182	0.294732	8.16017	6	0.0432838	0.50495	8.1779	8	0.103881	0.409531	7.34591	8	PC
MT010546	Mtr.773.1.S1_s_at	TIGR-MtGI7: TC89350 similar to GP|21213868|emb|CAD12767. LHY protein {Phaseolus vulgaris}, partial (13%); oligo-TC evalue 2e-33...	IMGA:AC150443_30.2	MtC91197_GC	Ankyrin AC150443.2 100530-103568 E EGN_Mt060719 20060801	AT1G01060.3(%LS=76,2e-84)	similar to myb-related transcription factor (CCA1) [Arabidopsis thaliana] (TAIR:At2g46830.1); similar to LHY protein [Phaseolus vulgaris] (GB:CAD12767.2); contains InterPro domain Myb DNA-binding domain (InterPro:IPR001005); contains InterPro domain Myb-l	sp:P08640:MUC1_YEAST(%LS=32,1e-06)	Mucin-like protein		Myb	transcription	unclear	NaN	0.525971	5.93227	1	0.260875	1.01245	6.11279	5	0.00208523	2.09225	7.04304	7	0.919427	-0.0458132	5.73371	5	0.253835	0.845045	6.26014	4	0.0878229	1.0105	6.21688	5	0.217034	1.0772	6.47552	6	NC
MT012406	Mtr.26204.1.S1_at	TIGR-MtGI7: TC92343; oligo-TC evalue 2e-33...	IMGA:AC157490_26.1	MtD00159_GC	Zinc finger, RING-type AC157490.18 92533-94755 E EGN_Mt060719 20060801	AT3G19950.1(%LS=100,5e-82)	zinc finger (C3HC4-type RING finger) family protein	sp:Q9D0C1:ZN364_MOUSE(%LS=93,5e-22)	Zinc finger protein		Zinc finger, RING-type	protein degradation	unclear	0.512611	0.135556	8.50163	7	0.000576891	0.844305	8.52267	8	0.95169	-0.0202931	8.40655	7	0.140871	0.440317	8.32302	5	0.191172	0.307438	8.44717	8	0.274952	0.205408	7.52846	6	0.278906	0.307578	8.78053	7	C
MT015386	Mtr.40392.1.S1_s_at	TIGR-MtGI7: TC77332 similar to GP|10177075|dbj|BAB10517. geneid MKP11.15~unknown protein {Arabidopsis thaliana}, partial (12%); oligo-TC evalue 2e-33...	MtC91262_GC	MtC91262_GC	ATPase, F0 complex, subunit A; Homeodomain-related;	AT1G18330.1(%LS=90,6e-56)	myb family transcription factor	sp:Q5F3F2:MYSM1_CHICK(%LS=10,4e-06)	Protein MYSM1 Myb-like		Myb	transcription	unclear	0.0723496	0.265629	5.74725	6	0.908837	0.0171505	5.29479	4	0.000465715	1.03018	6.0536	6	0.768924	0.0455932	5.34331	5	0.221827	0.51479	6.03585	3	0.0205806	1.12656	6.11212	4	0.336048	0.494926	6.0164	4	PC
MT015396	Mtr.8440.1.S1_at	TIGR-MtGI7: TC77244 similar to SP|Q96288|STOARATH Salt-tolerance protein. [Mouse-ear cress] {Arabidopsis thaliana}, partial (42%); oligo-TC evalue 2e-33...	MtD01239_GC	MtD01239_GC	Zinc finger, B-box;	AT1G06040.1(%LS=77,1e-44)	zinc finger (B-box type) family protein / salt-tolerance protein (STO)	sp:Q96288:STO_ARATH(%LS=77,7e-44)	Salt-tolerance protein		Zinc finger, B-box type	transcription	unclear	0.018832	0.97888	6.07195	4	0.261923	0.960197	6.20464	7	0.000245257	2.05851	6.94946	8	0.347385	0.334524	5.82232	7	0.138644	1.06683	6.14609	6	0.0642462	1.24485	6.05953	7	0.108525	1.29856	6.59056	7	NC
MT016119	Mtr.44189.1.S1_at	PROBABLE HOMEODOMAIN PROTEIN AutoInterpro: Homeobox...	MtC91009_GC	MtC91009_GC	Homeodomain-related;	AT5G41410.1(%LS=31,2e-54)	homeodomain protein (BEL1)	sp:P48731:ATH1_ARATH(%LS=21,1e-30)	Homeobox protein		Homeodomain protein	transcription	unclear	0.0484288	0.257349	6.85178	6	0.000511323	0.757938	7.11717	7	0.0190507	0.308391	7.50308	7	0.108439	0.428606	7.55873	6	0.0251515	0.34912	8.20067	8	0.0108311	0.652099	7.42996	6	0.0150755	0.53353	8.54248	8	C
