# Supplementary material for: Transcription Reprogramming during Root Nodule Development in Medicago truncatula
Source: PLoS One. 2011 Jan 27;6(1):e16463. doi: 10.1371/journal.pone.0016463 (PMC3029352; doi:10.1371/journal.pone.0016463)
Supplement: Table S5 — Search of co-regulated transcription factors using the Medicago truncatula gene atlas data. (XLS) [file pone.0016463.s006.xls]

## Sheet: suppl table5
Supplemental table 5. Search of co-regulated transcription factors using the Medicago truncatula gene atlas data.
query ID	query name and regulation class	total number of hits	TF hits	Pearson correlation coefficient	annotation	16KPlus ID	regulation class	new symbiosis-specific (1) or preferential (1*) TF	other inductions
Mtr.43750.1.S1_at	HAP2.1 (zone 1-2)	215	Mtr.14503.1.S1_at	0.97	MtN20	MT010767	zone 1-2
Mtr.43750.1.S1_at	HAP2.1 (zone 1-2)	215	Mtr.28094.1.S1_at	0.94	NIN	MT016467	all
Mtr.43750.1.S1_at	HAP2.1 (zone 1-2)	215	Mtr.27549.1.S1_at	0.88	WRKY	none	zone 1-2 like	1*	root
Mtr.43750.1.S1_at	HAP2.1 (zone 1-2)	215	Mtr.39406.1.S1_at	0.84	AP2/EREBP	none	zone 1-2 like	1*
Mtr.43750.1.S1_at	HAP2.1 (zone 1-2)	215	Mtr.41581.1.S1_at	0.84	EFD	MT003118	zone 1-2
Mtr.43750.1.S1_at	HAP2.1 (zone 1-2)	215	Mtr.14760.1.S1_at	0.82	bHLH	none	zone 1-2 like	1*
Mtr.14503.1.S1_at	MtN20 (zone 1-2)	173	Mtr.10126.1.S1_at	0.98	MtN7 (F box potein)	MT003883	zone 1-2
Mtr.14503.1.S1_at	MtN20 (zone 1-2)	173	Mtr.43750.1.S1_at	0.97	HAP2.a	MT008842	zone 1-2
Mtr.14503.1.S1_at	MtN20 (zone 1-2)	173	Mtr.28094.1.S1_at	0.95	NIN	MT016467	all
Mtr.14503.1.S1_at	MtN20 (zone 1-2)	173	Mtr.39406.1.S1_at	0.86	AP2/EREBP	none	zone 1-2 like	1*
Mtr.14503.1.S1_at	MtN20 (zone 1-2)	173	Mtr.41581.1.S1_at	0.85	EFD	MT003118	zone 1-2
Mtr.14503.1.S1_at	MtN20 (zone 1-2)	173	Mtr.18387.1.S1_at	0.83	C2H2 Zn	MT016437	all-like	1*
Mtr.14503.1.S1_at	MtN20 (zone 1-2)	173	Mtr.14760.1.S1_at	0.83	bHLH	none	zone 1-2 like	1*	many
Mtr.38404.1.S1_at	C2H2 (diff)	727	Mtr.3879.1.S1_at	0.84	bHLH	MT016383	fix+
Mtr.38404.1.S1_at	C2H2 (diff)	727	Mtr.23988.1.S1_at	0.83	bHLH	none	diff-like	1*
Mtr.38404.1.S1_at	C2H2 (diff)	727	Mtr.10126.1.S1_at	0.81	MtN7 (F box potein)	MT003883	zone 1-2
Mtr.38404.1.S1_at	C2H2 (diff)	727	Mtr.31955.1.S1_at	0.81	GRAS	MT016127	diff-like	1	myc
Mtr.38404.1.S1_at	C2H2 (diff)	727	Mtr.9532.1.S1_at	0.8	NAC	MT004212	diff-like	1*
Mtr.41968.1.S1_at	NAM (diff)	81	Mtr.31955.1.S1_at	0.92	GRAS	MT016127	diff-like	1	myc
Mtr.41968.1.S1_at	NAM (diff)	81	Mtr.31954.1.S1_a	0.86	GRAS	none	diff-like	1	myc
Mtr.41968.1.S1_at	NAM (diff)	81	Mtr.38240.1.S1_s_at	0.85	AP2/EREBP	MT001772	all
Mtr.41968.1.S1_at	NAM (diff)	81	Mtr.12834.1.S1_at	0.82	AP2/EREBP	MT009499	diff
Mtr.28107.1.S1_at	CREB (fix+)	1000	Mtr.20585.1.S1_at	0.947	HD-like	MT001645	fix+-like	1*
Mtr.28107.1.S1_at	CREB (fix+)	1000	Mtr.31298.1.S1_at	0.94	HD-like	none	diff-like	1*
Mtr.28107.1.S1_at	CREB (fix+)	1000	Mtr.10965.1.S1_s_at	0.93	GRAS	MT002479	diff-like	1*	many
Mtr.7232.1.S1_at	MtC00553 (all)	563	Mtr.38404.1.S1_at	0.92	C2H2 diff	MT002933	diff
Mtr.7232.1.S1_at	MtC00553 (all)	563	Mtr.43750.1.S1_at	0.92	HAP2.a	MT008842	zone 1-2
Mtr.7232.1.S1_at	MtC00553 (all)	563	Mtr.27549.1.S1_at	0.91	WRKY	none	zone 1-2 like	1*	phymatotricum
Mtr.7232.1.S1_at	MtC00553 (all)	563	Mtr.10126.1.S1_at	0.88	MtN7	MT003883	zone 1-2
Mtr.7232.1.S1_at	MtC00553 (all)	563	Mtr.14503.1.S1_at	0.85	MtN20	MT010767	zone 1-2
Mtr.28094.1.S1_at	NIN (all)	675	Mtr.10126.1.S1_at	0.97	MtN7	MT003883	zone 1-2
Mtr.28094.1.S1_at	NIN (all)	675	Mtr.14503.1.S1_at	0.95	MtN20	MT010767	zone 1-2
Mtr.28094.1.S1_at	NIN (all)	675	Mtr.43750.1.S1_at	0.95	HAP2.a	MT008842	zone 1-2
Mtr.28094.1.S1_at	NIN (all)	675	Mtr.39406.1.S1_at	0.84	AP2/EREBP	none	zone 1-2 like	1*	many
Mtr.28094.1.S1_at	NIN (all)	675	Mtr.18387.1.S1_at	0.84	C2H2 (ZF)	MT016437	diff-like	1*
Mtr.28094.1.S1_at	NIN (all)	675	Mtr.31954.1.S1_at	0.82	GRAS	none	diff-like	1	myc
Mtr.28094.1.S1_at	NIN (all)	675	Mtr.31955.1.S1_at	0.8	GRAS	MT016127	diff-like	1	myc
