# Supplementary material for: Transcription Reprogramming during Root Nodule Development in Medicago truncatula
Source: PLoS One. 2011 Jan 27;6(1):e16463. doi: 10.1371/journal.pone.0016463 (PMC3029352; doi:10.1371/journal.pone.0016463)
Supplement: Table S6 — Use of the Legoo knowledge base to search for possible expression of nodule-associated regulators in other conditions. (XLS) [file pone.0016463.s007.xls]

## Sheet: def sept
Supplemental table 6. Use of the Legoo knowledge base to search for possible expression of nodule-associated regulators in other conditions. October 2009 Legoo release, "search" tool; YE= yeast extract elicitor treated cell suspension; JA= (methyl) jasmonate-treated cell suspension; phymato= Phymatotrichum omnivora treated roots; myc= mycorrhizal roots; Ps.syr.= Pseudomonas syringae-inoculated le…
Reporter	affy ID	Gene name	Protein family	regulated process	regulation class	upregulation	down regulation	up by JA or YE or pathogen	down by JA or YE or pathogen	up by salt	total regulators per class	up patho	% patho up	down patho	% patho down	up salt	% salt up
MT000060	Mtr.26158.1.S1_at		ERF/AP2	transcription	all	salt (root apex), nodules				1
MT000426	Mtr.10488.1.S1_at		no apical meristem (NAM)	transcription	all	phymato, Ps. syr, salt (root apex), PEG, nodules		1		1
MT000567	Mtr.16611.1.S1_at		Zinc finger, RING-type	protein degradation	all	nodules	JA		1
MT000865	Mtr.37223.1.S1_at		Zinc finger, AN1-like	protein degradation	all	nodules
MT001094	Mtr.37370.1.S1_at		no apical meristem (NAM)	transcription	all	JA, YE, phymato, salt (root apex), Ps. syr., nodules		1		1
MT001772	Mtr.38240.1.S1_at		ERF/AP2	transcription	all	nodules
MT001831	Mtr.43700.1.S1_at		Homeodomain protein	transcription	all	nodules
MT001896	Mtr.26364.1.S1_at		ERF/AP2	transcription	all	JA, salt (root apex), nodules	phymato	1	1	1
MT006190	Mtr.44034.1.S1_at		ERF/AP2	transcription	all	nodules
MT006725	Mtr.18037.1.S1_at		Zinc finger, RING-type	protein degradation	all	nodules
MT007045	Mtr.12229.1.S1_at		Zinc finger, RING-type	protein degradation	all	YE, nodules	JA, myc	1	1
MT007524	Mtr.43223.1.S1_at		GRAS	transcription	all	salt (root apex), nodules	myc			1
MT007576	none		ERF/AP2	transcription	all	JA, YE, salt (root apex), Ps. syr., nodules		1		1
MT008018	Mtr.37778.1.S1_at		ERF/AP2	transcription	all	nodules
MT008554	Mtr.27993.1.S1_s_at		basic helix-loop-helix (bHLH)	transcription	all	nodules
MT009219	Mtr.17788.1.S1_at		Zinc finger, CCCH-type	post-transcriptional regulation	all	nodules
MT009243	Mtr.10987.1.S1_at		ERF/AP2	transcription	all	salt (root apex), nodules				1
MT009966	Mtr.10983.1.S1_at		ERF/AP2	transcription	all	salt (root apex), nodules				1	31	5	0.16129	4	0.129032	10	0.322581
MT010677	none		ERF/AP2	transcription	all	nodules
MT010798	Mtr.38590.1.S1_at		Zinc finger, RING-type	protein degradation	all	nodules
MT010803	Mtr.7232.1.S1_at		TF (putative)	unclear	all	nodules
MT012647	Mtr.35705.1.S1_at		Zinc finger, Ran-binding	nucleoporin	all	nodules
MT012710	Mtr.10993.1.S1_at	MtbHLH1	basic helix-loop-helix (bHLH)	transcription	all	nodules	phymato, JA, YE		1
MT012817	none		Myb	transcription	all	nodules
MT012969	Mtr.42661.1.S1_at		Zinc finger, RING-type	protein degradation	all	CDPKi, nodules
MT016467	Mtr.28094.1.S1_at	MtNIN	RWP-RK domain-containing protein	transcription	all	nodules
MT000406	Mtr.1034.1.S1_at		CCAAT-binding transcription factor HAP5	transcription	all*	nodules
MT002843	Mtr.9513.1.S1_at		Myb	transcription	all*	salt (root apex), nodules				1
MT003955	Mtr.14711.1.S1_at		basic helix-loop-helix (bHLH)	transcription	all*	nodules
MT011401	Mtr.25427.1.S1_at		S1FA	transcription	all*	nodules
MT013931	Mtr.10993.1.S1_at		basic helix-loop-helix (bHLH)	transcription	all*	nodules
MT000013	Mtr.37244.1.S1_at		Zinc finger, C2H2 type	transcription	bacA	myc, nodules	ABA				5	0	0	0	0	2	0.4
MT008842	Mtr.43750.1.S1_at	MtHAP2.1	CCAAT-box binding transcription factor HAP2	transcription	bacA	nodules
MT011646	Mtr.38581.1.S1_at		Zinc finger, AN1-like	transcription	bacA	nodules
MT014600	Mtr.37887.1.S1_at		Myb	transcription	bacA	salt (root apex), nodules				1
MT016112	Mtr.1584.1.S1_at		CCAAT-binding transcription factor HAP2	transcription	bacA	nodules
MT016214	Msa.1800.1.S1_at		no apical meristem (NAM)	transcription	bacA	salt (root apex), nodules				1
MT001260	Mtr.8846.1.S1_at		Homeodomain protein	transcription	diff1	nodules	YE		1
MT002382	Mtr.9160.1.S1_at		Ovate protein-related	transcription	diff1	nodules
MT002429	Mtr.12995.1.S1_at		Zinc finger, RING-type	protein degradation	diff1	nodules	YE, phymato		1		27	1	0.037037	7	0.259259	2	0.0740741
MT002627	Mtr.43742.1.S1_at		bZIP	transcription	diff1	nodules
MT002832	Mtr.25503.1.S1_at		WRKY	transcription	diff1	nodules
MT002933	Mtr.38404.1.S1_at		Zinc finger, C2H2-type	transcription	diff1	nodules
MT002996	Mtr.11021.1.S1_at		no apical meristem (NAM)	transcription	diff1	phymato, JA, YE, nodules		1
MT003675	Mtr.11403.1.S1_s_at		no apical meristem (NAM)	transcription	diff1	nodules
MT004235	Mtr.25118.1.S1_at		Homeodomain protein	transcription	diff1	nodules
MT004882	Mtr.41037.1.S1_at		Myb	transcription	diff1	nodules
MT005075	Mtr.42674.1.S1_at		CCAAT-binding transcription factor HAP2	transcription	diff1	nodules	phymato		1
MT005509	Mtr.9962.1.S1_at		Zinc finger, RING-type	protein degradation	diff1	nodules	ABA
MT007609	Mtr.22238.1.S1_at		Zinc finger, CCCH-type	post-transcriptional regulation	diff1	salt (root apex), nodules				1
MT007674	Mtr.43266.1.S1_at		Zinc finger, RING-type	protein degradation	diff1	nodules
MT007902	Mtr.19536.1.S1_at		no apical meristem (NAM)	transcription	diff1	nodules
MT009499	none		ERF/AP2	transcription	diff1	nodules
MT009912	Mtr.41133.1.S1_at		Homeodomain protein	transcription	diff1	nodules	phymato		1
MT012038	Mtr.25945.1.S1_at		Myb	transcription	diff1	nodules	phymato		1
MT012640	Mtr.3019.1.S1_at		Zinc finger, C2H2 type	transcription	diff1	salt (root apex), nodules				1
MT012940	Mtr.8953.1.S1_at		bZIP G-box binding factor	transcription	diff1	nodules	phymato		1
MT014036	Mtr.37567.1.S1_at		Homeodomain protein	transcription	diff1	nodules
MT014420	Mtr.1203.1.S1_at		CCR4-NOT	transcription	diff1	nodules
MT014481	Mtr.43246.1.S1_at		LIM domain-containing protein	transcription	diff1	nodules	myc
MT016134	Mtr.8846.1.S1_at		Homeodomain protein	transcription	diff1	nodules	YE		1
MT016146	none		ERF/AP2	transcription	diff1	nodules
MT016301	Mtr.5681.1.S1_at		Myb	transcription	diff1	nodules
MT016328	Mtr.41968.1.S1_at		No apical meristem (NAM)	transcription	diff1	nodules
MT002558	Mtr.21276.1.S1_at		Zinc finger, TAZ-type BTB	chromatin structure	diff2	leaf senescence, PEG, nodules
MT003698	Mtr.38909.1.S1_at		bZIP	transcription	diff2	myc, nodules	salt (root apex)				12	1	0.0833333	0	0	0	0
MT004448	Mtr.41264.1.S1_at		Zinc finger, C2H2 type	transcription	diff2	nodules
MT004761	none		WRKY	transcription	diff2	nodules
MT006068	Mtr.45591.1.S1_at		DNA-binding protein-like	transcription	diff2	nodules
MT006389	Mtr.16894.1.S1_at		Zinc finger, CCHC-type	post-transcriptional regulation	diff2	myc, nodules
MT007327	Mtr.8538.1.S1_at		bZIP	transcription	diff2	phymato, Ps. syr, nodules		1
MT009226	Mtr.41160.1.S1_at		Zinc finger, CCCH-type	post-transcriptional regulation	diff2	nodules
MT012668	Mtr.45239.1.S1_at		Zinc finger, RING-type	protein degradation	diff2	nodules
MT012834	Mtr.40344.1.S1_at		LOB domain protein	transcription	diff2	nodules
MT015342	Mtr.40254.1.S1_s_at		CCR4-NOT	transcription	diff2	nodules
MT016319	Mtr.49230.1.S1_at		Myb	transcription	diff2	nodules
MT009684	Mtr.22988.1.S1_at		basic helix-loop-helix (bHLH)	transcription	exo1	nodules		1
MT010098	none		basic helix-loop-helix (bHLH)	transcription	exo1	JA, salt (root apex), nodules	phymato	1	1	1
MT010165	Mtr.40873.1.S1_at		basic helix-loop-helix (bHLH)	transcription	exo1	nodules
MT016012	none		basic helix-loop-helix (bHLH)	transcription	exo1	salt (root apex), nodules				1
MT016245	Mtr.9848.1.S1_at		basic helix-loop-helix (bHLH)	transcription	exo1	nodules
MT005342	Mtr.45444.1.S1_at		basic helix-loop-helix (bHLH)	transcription	exo1	nodules
MT000017	Mtr.465398.1.S1_at		bZIP	transcription	exo1	JA, phymato, salt (root apex), nodules		1		1	62	27	0.435484	9	0.145161	15	0.241935
MT000689	Mtr.26629.1.S1_at		CCR4-NOT transcription complex subunit	transcription	exo1	nodules
MT004159	Mtr.38711.1.S1_at		DNA-binding protein-like	transcription	exo1	phymato, YE, PEG, nodules		1
MT000719	Mtr.37589.1.S1_at		ERF/AP2	transcription	exo1	salt (root apex), YE, nodules	JA	1	1	1
MT004784	Mtr.20232.1.S1_at		ERF/AP2	transcription	exo1	JA, YE, nodules		1
MT005993	Mtr.39861.1.S1_at		ERF/AP2	transcription	exo1	YE, nodules		1
MT006024	Mtr.39012.1.S1_at		ERF/AP2	transcription	exo1	nodules	phymato		1
MT007186	Msa.2741.1.S1_at		ERF/AP2	transcription	exo1	nodules	myc
MT015261	Mtr.40192.1.S1_at		ERF/AP2	transcription	exo1	nodules	myc
MT015838	Mtr.20228.1.S1_at		ERF/AP2	transcription	exo1	nodules
MT015884	Mtr.17544.1.S1_at		ERF/AP2	transcription	exo1	salt (root apex), nodules				1
MT001036	Mtr.37641.1.S1_at		GRAS	transcription	exo1	salt (root apex), nodules				1
MT002864	Mtr.41551.1.S1_at		GRAS	transcription	exo1	YE, salt (root apex), nodules	JA, phymato	1	1
MT009274	Mtr.9126.1.S1_at		GRAS	transcription	exo1	nodules
MT013054	Mtr.37641.1.S1_at		GRAS	transcription	exo1	salt (root apex), leaf senescence, nodules				1
MT016090	none		heat shock transcription factor	transcription	exo1	salt (root apex), nodules				1
MT008226	Mtr.18769.1.S1_at		Homeodomain protein	transcription	exo1	JA, salt (root apex), YE, nodules	YE, myc	1	1	1
MT007789	Mtr.12511.1.S1_at		HSF	transcription	exo1	phymato, JA, YE, nodules		1
MT010069	Mtr.12970.1.S1_at		KH domain-containing protein	post-transcriptional regulation	exo1	nodules
MT000679	Msa.1761.1.S1_at		Myb	transcription	exo1	flowering, nodules
MT000931	Mtr.10636.1.S1_at		Myb	transcription	exo1	JA, Ps syr., nodules		1
MT014860	Mtr.37886.1.S1_at		Myb	transcription	exo1	salt (root apex), nodules				1
MT009060	Mtr.14824.1.S1_at		no apical meristem (NAM)	transcription	exo1	nodules
MT001020	Mtr.126101.1.S1_at		WRKY	transcription	exo1	MtIFS1, nodules
MT001689	Mtr.40917.1.S1_at		WRKY	transcription	exo1	YE, salt (root apex), nodules		1
MT003183	Mtr.23616.1.S1_at		WRKY	transcription	exo1	YE, nodules	JA	1	1
MT005534	Mtr.45315.1.S1_at		WRKY	transcription	exo1	nodules
MT006132	none		WRKY	transcription	exo1	salt (root apex), nodules				1
MT006425	Mtr.10185.1.S1_at		WRKY	transcription	exo1	YE, nodules		1
MT006670	Mtr.11349.1.S1_at		WRKY	transcription	exo1	YE, JA, nodules		1
MT007607	Mtr.43241.1.S1_at		WRKY	transcription	exo1	YE, nodules	JA	1	1
MT009187	Mtr.11053.1.S1_at		WRKY	transcription	exo1	YE, nodules		1
MT009615	Mtr.12813.1.S1_at		WRKY	transcription	exo1	YE, nodules	JA	1	1
MT009947	Mtr.38202.1.S1_at		WRKY	transcription	exo1	YE, Ps.syr, nodules		1
MT010370	Mtr.9388.1.S1_at		WRKY	transcription	exo1	salt (root apex), nodules				1
MT011658	none		WRKY	transcription	exo1	nodules
MT014097	Mtr.40890.1.S1_at		WRKY	transcription	exo1	JA, YE, colleto, phymato, Ps syr, salt (root apex)		1		1
MT015782	Mtr.10896.1.S1_at		WRKY	transcription	exo1	JA, phymato, YE, colleto, salt (root apex), nodules		1		1
MT016028	Mtr.15531.1.S1_at		WRKY	transcription	exo1	nodules
MT016039	Mtr.41970.1.S1_at		WRKY	transcription	exo1	nodules
MT016132	none		WRKY	transcription	exo1	YE, nodules	JA	1	1
MT016299	Mtr.11349.1.S1_at		WRKY	transcription	exo1	nodules
MT000408	none		Zinc finger, AN1-like	protein degradation	exo1	nodules
MT009061	Mtr.11076.1.S1_at		Zinc finger, C2H2 type	transcription	exo1	phymato, JA, YE, nodules		1
MT009285	Mtr.41077.1.S1_at		Zinc finger, C2H2 type	transcription	exo1	YE, JA, salt (root apex), nodules		1		1
MT009746	Mtr.41238.1.S1_at		Zinc finger, C2H2 type	transcription	exo1	phymato, JA, YE, nodules		1
MT010489	Mtr.52180.1.S1_at		Zinc finger, C2H2 type	transcription	exo1	YE, nodules		1
MT007176	Mtr.40183.1.S1_at		Zinc finger, CCCH-type	transcription	exo1	nodules
MT008661	Mtr.46200.1.S1_at		Zinc finger, CCCH-type	transcription	exo1	YE, nodules		1
MT011842	Mtr.13509.1.S1_at		Zinc finger, Dof-type	transcription	exo1	nodules
MT015641	Mtr.27772.1.S1_s_at		Zinc finger, FYVE/PHD-type	chromatin structure	exo1	nodules
MT004751	Mtr.9680.1.S1_at		Zinc finger, RING-type	protein degradation	exo1	nodules
MT007670	Mtr.21501.1.S1_at		Zinc finger, RING-type	protein degradation	exo1	JA, salt (root apex), nodules		1		1
MT008552	Mtr.8898.1.S1_at		Zinc finger, RING-type	protein degradation	exo1	nodules
MT009741	none		Zinc finger, RING-type	protein degradation	exo1	nodules
MT012283	Mtr.16946.1.S1_s_at		Zinc finger, RING-type	protein degradation	exo1	nodules
MT000327	Mtr.40189.1.S1_at		zinc finger, TAZ-type	chromatin structure	exo2	JA, nodules	phymato	1	1
MT000416	none		Zinc finger, RING-type	protein degradation	exo2	nodules					10	3	0.3	2	0.2	1	0.1
MT002518	Mtr.37569.1.S1_at		basic helix-loop-helix (bHLH)	transcription	exo2	salt (root apex), Ps. Syr, nodules		1		1
MT004622	Mtr.10739.1.S1_at		G2-like family	transcription	exo2	nodules
MT006278	Mtr.39341.1.S1_at		Zinc finger, RING-type	protein degradation	exo2	nodules
MT008662	none		bZIP	transcription	exo2	nodules
MT014517	Mtr.18579.1.S1_at		Myb	transcription	exo2	nodules	Ps. syr, phymato		1
MT015308	Mtr.37425.1.S1_at		WRKY	transcription	exo2	YE, nodules		1
MT016145	Mtr.25503.1.S1_at		WRKY	transcription	exo2	nodules
MT016394	Mtr.18880.1.S1_at		ERF/AP2	transcription	exo2	nodules
MT002519	Mtr.38259.1.S1_at		DNA-binding protein-like	unclear	fix+	nodules
MT004788	none		TFIIS	transcription	fix+	nodules					13	0	0	1	0.0769231	0	0
MT007392	Mtr.43099.1.S1_at		Myb	transcription	fix+	myc, nodules	Ps. syr		1
MT010828	none		Zinc finger, RING-type	protein degradation	fix+	nodules
MT011351	Mtr.41960.1.S1_at		Zinc finger, B-box type	transcription	fix+	nodules
MT011890	Mtr.9880.1.S1_at		Zinc finger, DHHC type	transcription	fix+	nodules
MT012530	none		Zinc finger, RING-type	protein degradation	fix+	ABA, nodules
MT013241	Mtr.42146.1.S1_at		Zinc finger, CCCH-type	transcription	fix+	nodules
MT014857	Mtr.39066.1.S1_at		Zinc finger, RING-type	protein degradation	fix+	nodules
MT015344	Mtr.12366.1.S1_at		Myb	transcription	fix+	nodules
MT016186	Mtr.28107.1.S1_at		bZIP	transcription	fix+	nodules
MT016383	none		basic helix-loop-helix (bHLH)	transcription	fix+	nodules
MT005103	Mtr.44769.1.S1_at		ERF/AP2	transcription	fix+_NN	nodules	phymato		1		1
MT000793	Mtr.8698.1.S1_at		no apical meristem (NAM)	transcription	fixJ	nodules					5	1	0.2	1	0.2	0	0
MT003413	Mtr.38547.1.S1_at		Myb	transcription	fixJ	nodules
MT006714	Mtr.39616.1.S1_at		no apical meristem (NAM)	transcription	fixJ	nodules	myc and Phosphorus
MT013353	Mtr.19842.1.S1_at		GRAS	transcription	fixJ	nodules
MT016122	Mtr.41980.1.S1_at		Homeodomain protein	transcription	fixJ	YE, nodules	JA, phymato	1	1
MT000919	Mtr.8678.1.S1_at		Zinc finger, CCCH-type	post-transcriptional regulation	NN	nitrate N satiety, salt	NF			1
MT000920	Mtr.8696.1.S1_at		Zinc finger, C2H2-like	transcription	NN	salt, nodules				1
MT002428	Mtr.38239.1.S1_at		Myb	transcription	NN	nitrate N satiety
MT005520	Mtr.45052.1.S1_at		Myb	transcription	NN	nitrate N satiety
MT007455	Mtr.26300.1.S1_at		Zinc finger, AN1-like	protein degradation	NN	nodules
MT009598	Mtr.38122.1.S1_s_at		ERF/AP2	transcription	NN	myc, nodules	phymato, JA, YE	1	1	1
MT015410	Mtr.12441.1.S1_at		basic helix-loop-helix (bHLH)	transcription	NN	myc, nodules		1	1
MT016193	none		no apical meristem (NAM)	transcription	NN	salt (root apex)				1	8	2	0.25	2	0.25	4	0.5
MT001265	Mtr.37891.1.S1_at		Zinc finger, RING-type	protein degradation	unclear	nodules
MT003647	Mtr.9504.1.S1_at		no apical meristem (NAM)	transcription	unclear	nodules
MT005828	Mtr.12946.1.S1_at		Zinc finger, RING-type	protein degradation	unclear	phymatotrichum, nodules		1
MT006421	Mtr.45507.1.S1_at		Zinc finger, C2H2 type	transcription	unclear	nodules
MT007547	Mtr.37252.1.S1_at		Zinc finger, B-box type	transcription	unclear	nodules	phymato		1
MT007858	none		NOP5	post-transcriptional regulation	unclear	nodules					13	2	0.153846	2	0.153846	1	0.0769231
MT008901	Msa.2215.1.S1_at		WRKY	transcription	unclear	nodules
MT010468	Mtr.985.1.S1_at		ERF/AP2	transcription	unclear	salt, JA, nodules	JA	1	1	1
MT010546	Mtr.773.1.S1_s_at		Myb	transcription	unclear	starvation	NF, Sm, 4dpi, phymato		1
MT012406	Mtr.26204.1.S1_at		Zinc finger, RING-type	protein degradation	unclear	nodules
MT015386	Mtr.40392.1.S1_s_at		Myb	transcription	unclear	nodules
MT015396	Mtr.8440.1.S1_at		Zinc finger, B-box type	transcription	unclear	nodules	salt (root apex)
MT016119	Mtr.44189.1.S1_at		Homeodomain protein	transcription	unclear	N starvation, nodules	phymato		1
MT003118	Mtr.41581.1.S1_at	EFD	ERF/AP2	transcription	zone1-2	nodules	JA, YE, flowering		1
MT007765	Mtr.48660.1.S1_at	MtHAP5.2	CCAAT-box binding transcription factor HAP5	transcription	zone1-2	nodules, colletotricum (leaf)		1			5	1	0.2	2	0.4	0	0
MT009625	Mtr.38198.1.S1_at		Zinc finger, RING-type	protein degradation	zone1-2	nodules
MT010767	Mtr.14503.1.S1_at	MtN20	Zinc finger, GRF-type	transcription	zone1-2	nodules
MT013319	Mtr.7525.1.S1_at	MtMADS1	MADS box	transcription	zone1-2	nodules	YE, phymato		1
					total						192	43	0.223958	30	0.15625	35	0.182292
					total exoA+						121	13	0.107438	18	0.14876	18	0.14876
					total exoA-						71	29	0.408451	11	0.15493	16	0.225352
					"wt" nodules (zone1-2, diff1/2, fix+)						56	3	0.0535714	10	0.178571	2	0.0357143

## Sheet: final
Supplemental table 6. Use of the Legoo knowledge base to search for possible expression of nodule-associated regulators in other conditions. October 2009 Legoo release, "search" tool; YE= yeast extract elicitor treated cell suspension; JA= (methyl) jasmonate-treated cell suspension; phymato= Phymatotrichum omnivora treated roots; myc= mycorrhizal roots; Ps.syr.= Pseudomonas syringae-inoculated le…
Reporter	affy ID	Gene name	Protein family	regulated process	regulation class	upregulation	down regulation	up by JA or YE or pathogen	down by JA or YE or pathogen	up by salt	total regulators per class	up patho	% patho up	down patho	% patho down	up salt	% salt up
MT000060	Mtr.26158.1.S1_at		ERF/AP2	transcription	all	salt (root apex), nodules				1
MT000426	Mtr.10488.1.S1_at		no apical meristem (NAM)	transcription	all	phymato, Ps. syr, salt (root apex), PEG, nodules		1		1
MT000567	Mtr.16611.1.S1_at		Zinc finger, RING-type	protein degradation	all	nodules	JA		1
MT000865	Mtr.37223.1.S1_at		Zinc finger, AN1-like	protein degradation	all	nodules
MT001094	Mtr.37370.1.S1_at		no apical meristem (NAM)	transcription	all	JA, YE, phymato, salt (root apex), Ps. syr., nodules		1		1
MT001772	Mtr.38240.1.S1_at		ERF/AP2	transcription	all	nodules
MT001831	Mtr.43700.1.S1_at		Homeodomain protein	transcription	all	nodules
MT001896	Mtr.26364.1.S1_at		ERF/AP2	transcription	all	JA, salt (root apex), nodules	phymato	1	1	1
MT006190	Mtr.44034.1.S1_at		ERF/AP2	transcription	all	nodules
MT006725	Mtr.18037.1.S1_at		Zinc finger, RING-type	protein degradation	all	nodules
MT007045	Mtr.12229.1.S1_at		Zinc finger, RING-type	protein degradation	all	YE, nodules	JA, myc	1	1
MT007524	Mtr.43223.1.S1_at		GRAS	transcription	all	salt (root apex), nodules	myc			1
MT007576	none		ERF/AP2	transcription	all	JA, YE, salt (root apex), Ps. syr., nodules		1		1
MT008018	Mtr.37778.1.S1_at		ERF/AP2	transcription	all	nodules
MT008554	Mtr.27993.1.S1_s_at		basic helix-loop-helix (bHLH)	transcription	all	nodules
MT009219	Mtr.17788.1.S1_at		Zinc finger, CCCH-type	post-transcriptional regulation	all	nodules
MT009243	Mtr.10987.1.S1_at		ERF/AP2	transcription	all	salt (root apex), nodules				1
MT009966	Mtr.10983.1.S1_at		ERF/AP2	transcription	all	salt (root apex), nodules				1	31	5	0.16129	4	0.129032	10	0.322581
MT010677	none		ERF/AP2	transcription	all	nodules
MT010798	Mtr.38590.1.S1_at		Zinc finger, RING-type	protein degradation	all	nodules
MT010803	Mtr.7232.1.S1_at		TF (putative)	unclear	all	nodules
MT012647	Mtr.35705.1.S1_at		Zinc finger, Ran-binding	nucleoporin	all	nodules
MT012710	Mtr.10993.1.S1_at	MtbHLH1	basic helix-loop-helix (bHLH)	transcription	all	nodules	phymato, JA, YE		1
MT012817	none		Myb	transcription	all	nodules
MT012969	Mtr.42661.1.S1_at		Zinc finger, RING-type	protein degradation	all	CDPKi, nodules
MT016467	Mtr.28094.1.S1_at	MtNIN	RWP-RK domain-containing protein	transcription	all	nodules
MT000406	Mtr.1034.1.S1_at		CCAAT-binding transcription factor HAP5	transcription	all*	nodules
MT002843	Mtr.9513.1.S1_at		Myb	transcription	all*	salt (root apex), nodules				1
MT003955	Mtr.14711.1.S1_at		basic helix-loop-helix (bHLH)	transcription	all*	nodules
MT011401	Mtr.25427.1.S1_at		S1FA	transcription	all*	nodules
MT013931	Mtr.10993.1.S1_at		basic helix-loop-helix (bHLH)	transcription	all*	nodules
MT000013	Mtr.37244.1.S1_at		Zinc finger, C2H2 type	transcription	bacA	myc, nodules	ABA				5	0	0	0	0	2	0.4
MT008842	Mtr.43750.1.S1_at	MtHAP2.1	CCAAT-box binding transcription factor HAP2	transcription	bacA	nodules
MT011646	Mtr.38581.1.S1_at		Zinc finger, AN1-like	transcription	bacA	nodules
MT014600	Mtr.37887.1.S1_at		Myb	transcription	bacA	salt (root apex), nodules				1
MT016112	Mtr.1584.1.S1_at		CCAAT-binding transcription factor HAP2	transcription	bacA	nodules
MT016214	Msa.1800.1.S1_at		no apical meristem (NAM)	transcription	bacA	salt (root apex), nodules				1
MT001260	Mtr.8846.1.S1_at		Homeodomain protein	transcription	diff1	nodules	YE		1
MT002382	Mtr.9160.1.S1_at		Ovate protein-related	transcription	diff1	nodules
MT002429	Mtr.12995.1.S1_at		Zinc finger, RING-type	protein degradation	diff1	nodules	YE, phymato		1		27	1	0.037037	7	0.259259	2	0.0740741
MT002627	Mtr.43742.1.S1_at		bZIP	transcription	diff1	nodules
MT002832	Mtr.25503.1.S1_at		WRKY	transcription	diff1	nodules
MT002933	Mtr.38404.1.S1_at		Zinc finger, C2H2-type	transcription	diff1	nodules
MT002996	Mtr.11021.1.S1_at		no apical meristem (NAM)	transcription	diff1	phymato, JA, YE, nodules		1
MT003675	Mtr.11403.1.S1_s_at		no apical meristem (NAM)	transcription	diff1	nodules
MT004235	Mtr.25118.1.S1_at		Homeodomain protein	transcription	diff1	nodules
MT004882	Mtr.41037.1.S1_at		Myb	transcription	diff1	nodules
MT005075	Mtr.42674.1.S1_at		CCAAT-binding transcription factor HAP2	transcription	diff1	nodules	phymato		1
MT005509	Mtr.9962.1.S1_at		Zinc finger, RING-type	protein degradation	diff1	nodules	ABA
MT007609	Mtr.22238.1.S1_at		Zinc finger, CCCH-type	post-transcriptional regulation	diff1	salt (root apex), nodules				1
MT007674	Mtr.43266.1.S1_at		Zinc finger, RING-type	protein degradation	diff1	nodules
MT007902	Mtr.19536.1.S1_at		no apical meristem (NAM)	transcription	diff1	nodules
MT009499	none		ERF/AP2	transcription	diff1	nodules
MT009912	Mtr.41133.1.S1_at		Homeodomain protein	transcription	diff1	nodules	phymato		1
MT012038	Mtr.25945.1.S1_at		Myb	transcription	diff1	nodules	phymato		1
MT012640	Mtr.3019.1.S1_at		Zinc finger, C2H2 type	transcription	diff1	salt (root apex), nodules				1
MT012940	Mtr.8953.1.S1_at		bZIP G-box binding factor	transcription	diff1	nodules	phymato		1
MT014036	Mtr.37567.1.S1_at		Homeodomain protein	transcription	diff1	nodules
MT014420	Mtr.1203.1.S1_at		CCR4-NOT	transcription	diff1	nodules
MT014481	Mtr.43246.1.S1_at		LIM domain-containing protein	transcription	diff1	nodules	myc
MT016134	Mtr.8846.1.S1_at		Homeodomain protein	transcription	diff1	nodules	YE		1
MT016146	none		ERF/AP2	transcription	diff1	nodules
MT016301	Mtr.5681.1.S1_at		Myb	transcription	diff1	nodules
MT016328	Mtr.41968.1.S1_at		No apical meristem (NAM)	transcription	diff1	nodules
MT002558	Mtr.21276.1.S1_at		Zinc finger, TAZ-type BTB	chromatin structure	diff2	leaf senescence, PEG, nodules
MT003698	Mtr.38909.1.S1_at		bZIP	transcription	diff2	myc, nodules	salt (root apex)				12	1	0.0833333	0	0	0	0
MT004448	Mtr.41264.1.S1_at		Zinc finger, C2H2 type	transcription	diff2	nodules
MT004761	none		WRKY	transcription	diff2	nodules
MT006068	Mtr.45591.1.S1_at		DNA-binding protein-like	transcription	diff2	nodules
MT006389	Mtr.16894.1.S1_at		Zinc finger, CCHC-type	post-transcriptional regulation	diff2	myc, nodules
MT007327	Mtr.8538.1.S1_at		bZIP	transcription	diff2	phymato, Ps. syr, nodules		1
MT009226	Mtr.41160.1.S1_at		Zinc finger, CCCH-type	post-transcriptional regulation	diff2	nodules
MT012668	Mtr.45239.1.S1_at		Zinc finger, RING-type	protein degradation	diff2	nodules
MT012834	Mtr.40344.1.S1_at		LOB domain protein	transcription	diff2	nodules
MT015342	Mtr.40254.1.S1_s_at		CCR4-NOT	transcription	diff2	nodules
MT016319	Mtr.49230.1.S1_at		Myb	transcription	diff2	nodules
MT009684	Mtr.22988.1.S1_at		basic helix-loop-helix (bHLH)	transcription	exo1	nodules		1
MT010098	none		basic helix-loop-helix (bHLH)	transcription	exo1	JA, salt (root apex), nodules	phymato	1	1	1
MT010165	Mtr.40873.1.S1_at		basic helix-loop-helix (bHLH)	transcription	exo1	nodules
MT016012	none		basic helix-loop-helix (bHLH)	transcription	exo1	salt (root apex), nodules				1
MT016245	Mtr.9848.1.S1_at		basic helix-loop-helix (bHLH)	transcription	exo1	nodules
MT005342	Mtr.45444.1.S1_at		basic helix-loop-helix (bHLH)	transcription	exo1	nodules
MT000017	Mtr.465398.1.S1_at		bZIP	transcription	exo1	JA, phymato, salt (root apex), nodules		1		1	62	27	0.435484	9	0.145161	15	0.241935
MT000689	Mtr.26629.1.S1_at		CCR4-NOT transcription complex subunit	transcription	exo1	nodules
MT004159	Mtr.38711.1.S1_at		DNA-binding protein-like	transcription	exo1	phymato, YE, PEG, nodules		1
MT000719	Mtr.37589.1.S1_at		ERF/AP2	transcription	exo1	salt (root apex), YE, nodules	JA	1	1	1
MT004784	Mtr.20232.1.S1_at		ERF/AP2	transcription	exo1	JA, YE, nodules		1
MT005993	Mtr.39861.1.S1_at		ERF/AP2	transcription	exo1	YE, nodules		1
MT006024	Mtr.39012.1.S1_at		ERF/AP2	transcription	exo1	nodules	phymato		1
MT007186	Msa.2741.1.S1_at		ERF/AP2	transcription	exo1	nodules	myc
MT015261	Mtr.40192.1.S1_at		ERF/AP2	transcription	exo1	nodules	myc
MT015838	Mtr.20228.1.S1_at		ERF/AP2	transcription	exo1	nodules
MT015884	Mtr.17544.1.S1_at		ERF/AP2	transcription	exo1	salt (root apex), nodules				1
MT001036	Mtr.37641.1.S1_at		GRAS	transcription	exo1	salt (root apex), nodules				1
MT002864	Mtr.41551.1.S1_at		GRAS	transcription	exo1	YE, salt (root apex), nodules	JA, phymato	1	1
MT009274	Mtr.9126.1.S1_at		GRAS	transcription	exo1	nodules
MT013054	Mtr.37641.1.S1_at		GRAS	transcription	exo1	salt (root apex), leaf senescence, nodules				1
MT016090	none		heat shock transcription factor	transcription	exo1	salt (root apex), nodules				1
MT008226	Mtr.18769.1.S1_at		Homeodomain protein	transcription	exo1	JA, salt (root apex), YE, nodules	YE, myc	1	1	1
MT007789	Mtr.12511.1.S1_at		HSF	transcription	exo1	phymato, JA, YE, nodules		1
MT010069	Mtr.12970.1.S1_at		KH domain-containing protein	post-transcriptional regulation	exo1	nodules
MT000679	Msa.1761.1.S1_at		Myb	transcription	exo1	flowering, nodules
MT000931	Mtr.10636.1.S1_at		Myb	transcription	exo1	JA, Ps syr., nodules		1
MT014860	Mtr.37886.1.S1_at		Myb	transcription	exo1	salt (root apex), nodules				1
MT009060	Mtr.14824.1.S1_at		no apical meristem (NAM)	transcription	exo1	nodules
MT001020	Mtr.126101.1.S1_at		WRKY	transcription	exo1	MtIFS1, nodules
MT001689	Mtr.40917.1.S1_at		WRKY	transcription	exo1	YE, salt (root apex), nodules		1
MT003183	Mtr.23616.1.S1_at		WRKY	transcription	exo1	YE, nodules	JA	1	1
MT005534	Mtr.45315.1.S1_at		WRKY	transcription	exo1	nodules
MT006132	none		WRKY	transcription	exo1	salt (root apex), nodules				1
MT006425	Mtr.10185.1.S1_at		WRKY	transcription	exo1	YE, nodules		1
MT006670	Mtr.11349.1.S1_at		WRKY	transcription	exo1	YE, JA, nodules		1
MT007607	Mtr.43241.1.S1_at		WRKY	transcription	exo1	YE, nodules	JA	1	1
MT009187	Mtr.11053.1.S1_at		WRKY	transcription	exo1	YE, nodules		1
MT009615	Mtr.12813.1.S1_at		WRKY	transcription	exo1	YE, nodules	JA	1	1
MT009947	Mtr.38202.1.S1_at		WRKY	transcription	exo1	YE, Ps.syr, nodules		1
MT010370	Mtr.9388.1.S1_at		WRKY	transcription	exo1	salt (root apex), nodules				1
MT011658	none		WRKY	transcription	exo1	nodules
MT014097	Mtr.40890.1.S1_at		WRKY	transcription	exo1	JA, YE, colleto, phymato, Ps syr, salt (root apex)		1		1
MT015782	Mtr.10896.1.S1_at		WRKY	transcription	exo1	JA, phymato, YE, colleto, salt (root apex), nodules		1		1
MT016028	Mtr.15531.1.S1_at		WRKY	transcription	exo1	nodules
MT016039	Mtr.41970.1.S1_at		WRKY	transcription	exo1	nodules
MT016132	none		WRKY	transcription	exo1	YE, nodules	JA	1	1
MT016299	Mtr.11349.1.S1_at		WRKY	transcription	exo1	nodules
MT000408	none		Zinc finger, AN1-like	protein degradation	exo1	nodules
MT009061	Mtr.11076.1.S1_at		Zinc finger, C2H2 type	transcription	exo1	phymato, JA, YE, nodules		1
MT009285	Mtr.41077.1.S1_at		Zinc finger, C2H2 type	transcription	exo1	YE, JA, salt (root apex), nodules		1		1
MT009746	Mtr.41238.1.S1_at		Zinc finger, C2H2 type	transcription	exo1	phymato, JA, YE, nodules		1
MT010489	Mtr.52180.1.S1_at		Zinc finger, C2H2 type	transcription	exo1	YE, nodules		1
MT007176	Mtr.40183.1.S1_at		Zinc finger, CCCH-type	transcription	exo1	nodules
MT008661	Mtr.46200.1.S1_at		Zinc finger, CCCH-type	transcription	exo1	YE, nodules		1
MT011842	Mtr.13509.1.S1_at		Zinc finger, Dof-type	transcription	exo1	nodules
MT015641	Mtr.27772.1.S1_s_at		Zinc finger, FYVE/PHD-type	chromatin structure	exo1	nodules
MT004751	Mtr.9680.1.S1_at		Zinc finger, RING-type	protein degradation	exo1	nodules
MT007670	Mtr.21501.1.S1_at		Zinc finger, RING-type	protein degradation	exo1	JA, salt (root apex), nodules		1		1
MT008552	Mtr.8898.1.S1_at		Zinc finger, RING-type	protein degradation	exo1	nodules
MT009741	none		Zinc finger, RING-type	protein degradation	exo1	nodules
MT012283	Mtr.16946.1.S1_s_at		Zinc finger, RING-type	protein degradation	exo1	nodules
MT000327	Mtr.40189.1.S1_at		zinc finger, TAZ-type	chromatin structure	exo2	JA, nodules	phymato	1	1
MT000416	none		Zinc finger, RING-type	protein degradation	exo2	nodules					10	3	0.3	2	0.2	1	0.1
MT002518	Mtr.37569.1.S1_at		basic helix-loop-helix (bHLH)	transcription	exo2	salt (root apex), Ps. Syr, nodules		1		1
MT004622	Mtr.10739.1.S1_at		G2-like family	transcription	exo2	nodules
MT006278	Mtr.39341.1.S1_at		Zinc finger, RING-type	protein degradation	exo2	nodules
MT008662	none		bZIP	transcription	exo2	nodules
MT014517	Mtr.18579.1.S1_at		Myb	transcription	exo2	nodules	Ps. syr, phymato		1
MT015308	Mtr.37425.1.S1_at		WRKY	transcription	exo2	YE, nodules		1
MT016145	Mtr.25503.1.S1_at		WRKY	transcription	exo2	nodules
MT016394	Mtr.18880.1.S1_at		ERF/AP2	transcription	exo2	nodules
MT002519	Mtr.38259.1.S1_at		DNA-binding protein-like	unclear	fix+	nodules
MT004788	none		TFIIS	transcription	fix+	nodules					13	0	0	1	0.0769231	0	0
MT007392	Mtr.43099.1.S1_at		Myb	transcription	fix+	myc, nodules	Ps. syr		1
MT010828	none		Zinc finger, RING-type	protein degradation	fix+	nodules
MT011351	Mtr.41960.1.S1_at		Zinc finger, B-box type	transcription	fix+	nodules
MT011890	Mtr.9880.1.S1_at		Zinc finger, DHHC type	transcription	fix+	nodules
MT012530	none		Zinc finger, RING-type	protein degradation	fix+	ABA, nodules
MT013241	Mtr.42146.1.S1_at		Zinc finger, CCCH-type	transcription	fix+	nodules
MT014857	Mtr.39066.1.S1_at		Zinc finger, RING-type	protein degradation	fix+	nodules
MT015344	Mtr.12366.1.S1_at		Myb	transcription	fix+	nodules
MT016186	Mtr.28107.1.S1_at		bZIP	transcription	fix+	nodules
MT016383	none		basic helix-loop-helix (bHLH)	transcription	fix+	nodules
MT005103	Mtr.44769.1.S1_at		ERF/AP2	transcription	fix+_NN	nodules	phymato		1		1
MT000793	Mtr.8698.1.S1_at		no apical meristem (NAM)	transcription	fixJ	nodules					5	1	0.2	1	0.2	0	0
MT003413	Mtr.38547.1.S1_at		Myb	transcription	fixJ	nodules
MT006714	Mtr.39616.1.S1_at		no apical meristem (NAM)	transcription	fixJ	nodules	myc and Phosphorus
MT013353	Mtr.19842.1.S1_at		GRAS	transcription	fixJ	nodules
MT016122	Mtr.41980.1.S1_at		Homeodomain protein	transcription	fixJ	YE, nodules	JA, phymato	1	1
MT000919	Mtr.8678.1.S1_at		Zinc finger, CCCH-type	post-transcriptional regulation	NN	nitrate N satiety, salt	NF			1
MT000920	Mtr.8696.1.S1_at		Zinc finger, C2H2-like	transcription	NN	salt, nodules				1
MT002428	Mtr.38239.1.S1_at		Myb	transcription	NN	nitrate N satiety
MT005520	Mtr.45052.1.S1_at		Myb	transcription	NN	nitrate N satiety
MT007455	Mtr.26300.1.S1_at		Zinc finger, AN1-like	protein degradation	NN	nodules
MT009598	Mtr.38122.1.S1_s_at		ERF/AP2	transcription	NN	myc, nodules	phymato, JA, YE	1	1	1
MT015410	Mtr.12441.1.S1_at		basic helix-loop-helix (bHLH)	transcription	NN	myc, nodules		1	1
MT016193	none		no apical meristem (NAM)	transcription	NN	salt (root apex)				1	8	2	0.25	2	0.25	4	0.5
MT001265	Mtr.37891.1.S1_at		Zinc finger, RING-type	protein degradation	unclear	nodules
MT003647	Mtr.9504.1.S1_at		no apical meristem (NAM)	transcription	unclear	nodules
MT005828	Mtr.12946.1.S1_at		Zinc finger, RING-type	protein degradation	unclear	phymatotrichum, nodules		1
MT006421	Mtr.45507.1.S1_at		Zinc finger, C2H2 type	transcription	unclear	nodules
MT007547	Mtr.37252.1.S1_at		Zinc finger, B-box type	transcription	unclear	nodules	phymato		1
MT007858	none		NOP5	post-transcriptional regulation	unclear	nodules					13	2	0.153846	2	0.153846	1	0.0769231
MT008901	Msa.2215.1.S1_at		WRKY	transcription	unclear	nodules
MT010468	Mtr.985.1.S1_at		ERF/AP2	transcription	unclear	salt, JA, nodules	JA	1	1	1
MT010546	Mtr.773.1.S1_s_at		Myb	transcription	unclear	starvation	NF, Sm, 4dpi, phymato		1
MT012406	Mtr.26204.1.S1_at		Zinc finger, RING-type	protein degradation	unclear	nodules
MT015386	Mtr.40392.1.S1_s_at		Myb	transcription	unclear	nodules
MT015396	Mtr.8440.1.S1_at		Zinc finger, B-box type	transcription	unclear	nodules	salt (root apex)
MT016119	Mtr.44189.1.S1_at		Homeodomain protein	transcription	unclear	N starvation, nodules	phymato		1
MT003118	Mtr.41581.1.S1_at	EFD	ERF/AP2	transcription	zone1-2	nodules	JA, YE, flowering		1
MT007765	Mtr.48660.1.S1_at	MtHAP5.2	CCAAT-box binding transcription factor HAP5	transcription	zone1-2	nodules, colletotricum (leaf)		1			5	1	0.2	2	0.4	0	0
MT009625	Mtr.38198.1.S1_at		Zinc finger, RING-type	protein degradation	zone1-2	nodules
MT010767	Mtr.14503.1.S1_at	MtN20	Zinc finger, GRF-type	transcription	zone1-2	nodules
MT013319	Mtr.7525.1.S1_at	MtMADS1	MADS box	transcription	zone1-2	nodules	YE, phymato		1
					total						192	43	0.223958	30	0.15625	35	0.182292
					total exoA+						121	13	0.107438	18	0.14876	18	0.14876
					total exoA-						71	29	0.408451	11	0.15493	16	0.225352
					"wt" nodules (zone1-2, diff1/2, fix+)						56	3	0.0535714	10	0.178571	2	0.0357143
