# Supplementary material for: Transcription Reprogramming during Root Nodule Development in Medicago truncatula
Source: PLoS One. 2011 Jan 27;6(1):e16463. doi: 10.1371/journal.pone.0016463 (PMC3029352; doi:10.1371/journal.pone.0016463)
Supplement: Table S7 — Quantitative RT-PCR analyses in root samples. (XLS) [file pone.0016463.s008.xls]

## Sheet: presented by nodule classes
Supplemental Table S7. Quantitative RT-PCR analyses in root samples. Results are indicated as ratios to the relevant control sample (i.e. non treated or non inoculated roots), and represent the mean of three biological repetitions except for grey cells, corresponding to only two repetitions. Black colored cells should not be considered (technical problems). 16K-NF refers to the search of Nod fact…
Identifier	origin	TF	reg class nodule	root pattern	Name	annotation	NF 24h	A17 T1	A17 T2	A17 T3	SWT T1	SWT T2	SWT T3	nfp-1 T1	nfp-1 T3	nfp-2 T1	nfp-2 T3	hcl-1 T1	hcl-1 T3	lin T1	lin T3	exoA T1	exoA T3	efd-1 T1	efd-1 T2	efd-1 T3	N4	N14	average N0	SE N0	average N4	SE N4	average N14	SE N14	average A17T0	SE A17 T0	average A17 T1	SE A17 T1	average A17 T2	SE A17 T2	average A17 T3	SE A17 T3	Ratio A17 T1/T0	Ratio A17 T2/T0	Ratio A17 T3/T0	average nfp-1 T0	SE nfp-1T0	average nfp-1 T1	SE nfp-1 T1
MT001907	16K+		repressed	R1	MtBGLU1	Glycoside hydrolase, family 17	0.498411	0.391821	0.438831	0.314001	0.820596	0.663819	0.624336	1.17628	0.915711	1.23016	0.853792	0.766367	0.675948	0.89178	0.872075	0.609574	0.488298	0.461325	0.467054	0.436409	0.125308	0.115555	0.0466054	0.0106478	0.00584002	0.00269337	0.0053855	0.000180987	0.294267	0.0653395	0.1153	0.0108767	0.129133	0.0134858	0.0924	0.00855005	0.391821	0.438831	0.314001	0.27465	0.03325	0.323067	0.0438124
MT013533	16K+		repressed	R2	MtLYK3	Protein kinase	1.86781	0.603261	0.369968	0.36091	0.935484	0.355968	0.380161	1.59859	1.46998	1.69474	1.57763	0.794365	0.684432	1.53397	0.900292	1.0289	0.851595	0.692602	0.368649	0.294537	0.31185	0.228857	0.047091	0.0185361	0.0146853	0.00305775	0.0107771	0.00572447	0.1656	0.0373519	0.0999	0.0334144	0.0612667	0.011233	0.0597667	0.0111321	0.603261	0.369968	0.36091	0.06635	0.00555	0.106067	0.0175131
MT007863	16K+		repressed	0	MtEDS1.1	Lipase, class 3;	0.861899	0.745083	0.818012	0.816146	1.01429	0.925208	0.956434	1.06884	0.877186	0.94771	1.01525	0.819532	0.724512	0.815377	0.920711	0.725269	0.762938	0.747957	0.783369	0.761626	0.643715	0.316493	0.251939	0.0424261	0.162177	0.00535221	0.079737	0.0407069	0.696567	0.139196	0.519	0.0626261	0.5698	0.0352424	0.5685	0.0433287	0.745083	0.818012	0.816146	0.5089	0.0667	0.543933	0.0376639
MT007023	16K+	1	repressed	0	MtRR1	Homeodomain-like;	0.962507	0.484243	0.775854	0.686196	1.04872	0.955437	1.42187	0.955124	0.645111	1.94421	2.10797	0.587124	0.437982	1.20794	1.2119	0.751669	0.808634	0.644324	0.624144	0.779459	0.783597	1.37549	0.0252888	0.00688849	0.0198162	0.00252708	0.0347844	0.0293572	0.0751	0.0179274	0.0363667	0.0148441	0.0582667	0.0097359	0.0515333	0.0103254	0.484243	0.775854	0.686196	0.08505	0.00995	0.0812333	0.00237791
MT001107	16K+	1	repressed	0	MtRR9	Response regulator receiver;	1.58163	1.14449	0.777127	0.604742	1.3151	0.953655	0.968705	1.19018	1.08098	1.08278	1.15538	1.32352	0.835508	1.61995	1.23898	1.03083	1.08069	1.13478	0.814985	0.844474	0.69523	0.921709	0.069207	0.0212008	0.0481148	0.0056635	0.0637887	0.0474874	0.1195	0.0194363	0.136767	0.0365828	0.0928667	0.00704612	0.0722667	0.0114012	1.14449	0.777127	0.604742	0.0638	0.0112	0.0759333	0.0086314
MT006194	16K+	1	repressed	0		DNA-binding WRKY	1.00374	0.586764	0.828056	0.973401	1.39637	0.947224	1.53326	1.41127	1.1549	1.59933	1.79798	0.828923	0.754875	1.13534	1.62907	0.860935	1.23103	0.899758	0.788245	0.937601	0.518246	1.77217	0.0537487	0.00976902	0.027855	2.11311e-05	0.0952516	0.0515043	0.105267	0.0213529	0.0617667	0.0174578	0.0871667	0.0121387	0.102467	0.0212384	0.586764	0.828056	0.973401	0.068	0.0064	0.0959667	0.00724461
MT001302	16K+	1	repressed	0		DNA-binding WRKY	0.865236	0.669583	0.769833	0.73425	0.871076	0.826811	0.952369	1.03471	0.858266	1.17352	1.14344	0.756546	0.701869	0.868186	0.969283	0.687224	0.709847	0.583375	0.670875	0.65825	0.86508	0.74726	0.0822134	0.00941537	0.0711212	0.00533881	0.0614348	0.0309199	0.4	0.0596984	0.267833	0.0503389	0.307933	0.0313864	0.2937	0.0487348	0.669583	0.769833	0.73425	0.3563	0.0083	0.368667	0.0352081
MT008495	16K+		zone1-2	A1	MtAnn1	Annexin	4.22925	1.77826	1.4938	1.66594	3.24661	2.1081	2.95068	0.990456	1.52998	0.874516	0.880814	2.66608	2.31943	2.02707	1.42724	1.74044	1.39498	2.37557	1.77844	2.25201	8.61468	5.20091	0.0260895	0.00432354	0.224753	0.00679758	0.135689	0.0370834	0.0914	0.0169801	0.162533	0.030288	0.136533	0.0105177	0.152267	0.00917993	1.77826	1.4938	1.66594	0.09255	0.04585	0.0916667	0.0352105
MT007328	16K+		zone1-2	A1	MtENOD40		3.97331	1.26817	1.57787	2.03322	2.63548	2.27224	3.3584	2.18217	1.7626	1.36433	1.52742	2.03803	1.36858	2.69062	1.64238	1.23143	0.971781	2.00947	1.73837	2.76357	28.1812	24.3795	0.0509245	0.00968306	1.43512	0.151716	1.24151	0.506016	0.112367	0.0256869	0.1425	0.0390065	0.1773	0.00661614	0.228467	0.0124347	1.26817	1.57787	2.03322	0.0516	0.0516	0.1126	0.0122
MT016468	16K+		zone1-2	A1	MtENOD11	Pro rich protein	74.0698	97.8482	224.236	586.636	50.214	65.8464	246.493	#DIV/0!	#DIV/0!	0.647032	0.365634	32.7898	21.6561	81.114	98.2714	50.881	100.27	36.2401	59.7072	156.869	329.134	164.074	0.000407347	0.000149783	0.134072	0.00572899	0.0668351	0.043722	0.000588667	0.000154426	0.0576	0.0152041	0.132	0.00930645	0.345333	0.0517628	97.8482	224.236	586.636	0	0	0	0
MT016469	16K+		zone1-2	A1	MtN2	MATH TRAF domain protein	10.6567	5.07	32.0333	112.533	7.71295	46.8872	248.216	2.55784	0.924165	5.93627	9.21569	5.52533	4.17043	8.6292	37.7398	4.98246	19.1228	15.7659	66.1976	338.423	389.66	147.553	0.001	1.30456e-05	0.38966	0.0202052	0.147553	0.0369928	0.001	0	0.00507	0.00208159	0.0320333	0.00385242	0.112533	0.0145695	5.07	32.0333	112.533	0.000389	0.0001945	0.000995	0.000331667
MT001725	16K-NF		zone1-2	A2	MtN1-like	MtN1-like	2.05978	1.29016	9.04121	30.0252	1.39877	2.23632	35.15	0.389508	0.478598	0.984595	0.575692	1.26366	1.23671	1.04613	2.07777	0.213133	0.827219	1.6469	3.00395	22.6614	141.77	107.213	0.00103968	0.000570904	0.147395	0.0168575	0.111467	0.079702	0.000396333	0.000144794	0.000511333	4.13938e-05	0.00358333	0.00179643	0.0119	0.00070946	1.29016	9.04121	30.0252	0.000718	5.8e-05	0.000279667	2.51683e-05
MT010767	16K+	1	zone1-2	A3	MtN20	Zinc finger, GRF-type	1.68298	0.816	4.028	39.5067	0.941143	1.284	43.0971	1.24839	0.334791	1.43641	1.11554	0.975146	0.519867	2.5637	1.78627	1.49867	2.10212	1.40833	1.32604	13.5417	521.474	354.345	0.0008319	0.000201945	0.433814	0.0284068	0.29478	0.147331	0.0025	0.000765593	0.00204	0.000295014	0.01007	0.00238162	0.0987667	0.0101627	0.816	4.028	39.5067	0.0008005	0.0002895	0.000999333	0.0005029
MT006735	16K+	1	zone1-2	A3		Myb	0.667771	0.55336	1.66802	8.63544	1.70152	3.01855	7.76728	0.812048	0.905066	1.99661	1.546	1.02672	0.703758	0.897078	2.26096	0.940789	1.59868	1.69068	3.74763	10.7582	20.2193	11.2838	0.000989775	0.000274402	0.0200125	0.00851722	0.0111684	0.000223986	0.00163667	0.000541674	0.000905667	0.000230273	0.00273	0.000185562	0.0141333	0.000883805	0.55336	1.66802	8.63544	0.001566	0.000974	0.00127167	0.000246007
MT010452	16K+		zone1-2	A4	MtN19	Stress up-regulated Nod 19;	1.08333	0.97449	5.10204	16.4923	1.22381	3.14619	31.688	2.97483	1.34611	1.15057	1.13421	0.885371	1.1633	1.42832	1.37522	0.9087	1.51557	1.92358	1.75189	4.72642	256.513	250.542	0.00217319	9.4469e-05	0.55745	0.0234419	0.544474	0.161935	0.00261333	0.000431908	0.00254667	0.000379224	0.0133333	0.00157727	0.0431	0.00297041	0.97449	5.10204	16.4923	0.000874	0.000626	0.0026	0.00157
MT003118	16K+	1	zone1-2	A4	EFD	Pathogenesis-related transcriptional factor and ERF	1.04121	0.49388	0.667687	1.58752	0.920177	1.30451	5.4878	1.00134	0.416354	2.31307	2.08967	0.91555	0.577078	0.823419	0.673763	0.935974	0.878548	ND	ND	ND	37.3388	27.991	0.00362697	0.00116694	0.135427	0.011099	0.101523	0.0147735	0.00544667	0.00075145	0.00269	0.000707272	0.00363667	0.000341435	0.00864667	0.00116176	0.49388	0.667687	1.58752	0.00373	0.001865	0.003735	0.000235
MT008842	16K+	1	bacA	A1	MtHAP2.1	CCAAT-binding transcription factor, subunit B;	4.89936	2.55195	5.44805	16.2208	9.56463	10.9796	38.0204	2.28458	8.51474	0.375665	0.316401	20.4618	18.8227	4.02866	2.82906	22.7182	24.2172	19.045	17.8378	96.3604	363.188	605.827	0.000228955	1.30456e-05	0.0831539	0.00447341	0.138707	0.0458428	0.00513333	0.0010587	0.0131	0.0015308	0.0279667	0.00261045	0.0832667	0.00702385	2.55195	5.44805	16.2208	0.000441	0.0002205	0.0010075	4.25e-05
MT000483	16K+		bacA	0	SAG101	Lipase, class 3;	0.81711	0.711242	0.898604	0.922483	1.89258	0.965684	1.07572	0.799508	0.680197	0.544826	0.597586	0.564041	0.530993	0.713147	0.733333	0.872415	0.963714	1.48652	1.14056	0.830873	1.1722	3.23038	0.0487456	0.0139582	0.0571396	0.00267844	0.157467	0.108111	0.0907333	0.0134705	0.0645333	0.0115032	0.0815333	0.00328346	0.0837	0.00764918	0.711242	0.898604	0.922483	0.1084	0.0484	0.0866667	0.0100953
MT007526	16K+		diff1	A1	MtNip1 (Nodulin 26)	Major intrinsic protein	15.9637	4.35722	2.15227	2.87144	5.71061	2.17042	2.63505	1.31405	1.21514	0.902196	0.765469	2.70392	2.79786	4.15052	1.46886	2.39623	1.96569	4.04048	1.87381	2.13214	8.60567	128.913	0.0120229	0.00368641	0.103465	0.00794657	1.5499	0.175921	0.0126533	0.00180282	0.0551333	0.0105327	0.0272333	0.00489637	0.0363333	0.00692106	4.35722	2.15227	2.87144	0.009335	0.002365	0.0122667	0.00112596
MT003955	16K+	1	diff1	A4		Helix-loop-helix DNA-binding;	0.827887	0.663557	0.8793	1.34344	1.37243	2.18621	2.75206	1.10872	1.03906	1.2913	1.64476	1.32969	0.962994	1.2989	1.43505	0.945017	1.09536	1.18794	1.37675	2.59878	8.20614	12.8254	0.0105028	0.00415087	0.0861871	0.00904875	0.134702	0.0303688	0.0571667	0.0168258	0.0379333	0.00655295	0.0502667	0.00320538	0.0768	0.00228692	0.663557	0.8793	1.34344	0.0512	0.0044	0.0567667	0.0104652
MT002230	16K+		diff1	R3		Cyclin-like F-box;	0.696464	0.532197	0.691288	0.649621	1.18702	0.902135	0.612297	1.06269	0.507131	1.17372	1.24722	0.609458	0.918637	1.13692	1.18093	1.03992	0.870259	1.08351	0.797495	0.702923	1.48516	2.10023	0.00501048	0.00240831	0.00744137	0.00139246	0.0105232	0.00534935	0.0176	0.00528488	0.00936667	0.00318321	0.0121667	0.000333333	0.0114333	0.00196412	0.532197	0.691288	0.649621	0.01005	0.00305	0.01068	0.00354996
MT007674	16K+	1	diff1	R3		Zinc finger, RING-type	0.706072	0.154175	0.272621	0.288544	1.33778	0.593476	0.912662	1.14369	0.358923	1.34167	1.30221	0.615172	0.477874	1.092	0.937333	0.895547	0.937652	1.16537	0.729706	0.668826	2.03018	5.35022	0.032187	0.0128652	0.0653453	0.00486817	0.172207	0.138152	0.0171667	0.00203415	0.00264667	0.000864819	0.00468	0.000523482	0.00495333	0.000426706	0.154175	0.272621	0.288544	0.04025	0.00265	0.0460333	0.0149052
MT014420	16K+	1	diff1	R3		CCR4-NOT transcription complex protein	0.50141	0.13323	0.22773	0.2134	1.12396	0.356546	0.416086	2.35825	0.238226	0.766278	0.647113	0.172277	0.223509	1.04241	0.922892	1.29621	1.08768	1.08397	0.859969	0.294527	3.62917	5.83121	0.0315777	0.013792	0.114601	0.0255101	0.184136	0.137434	0.0860667	0.0131086	0.0114667	0.000425572	0.0196	0.00359305	0.0183667	0.00256212	0.13323	0.22773	0.2134	0.02555	0.00415	0.0602533	0.0328672
MT000406	16K+	1	diff1	0	MtHAP5.1	Histone-fold/TFIID-TAF/NF-Y	1.28851	0.721338	0.711783	0.707006	1.24706	1.48	1.12235	1.12316	1.18206	1.00832	1.1155	0.802484	0.731677	1.04757	0.905784	0.698378	0.690811	0.874644	0.931624	0.792972	0.838501	2.88034	0.0110934	0.00166677	0.00930183	0.00343153	0.0319527	0.00336177	0.0418667	0.00735671	0.0302	0.0008544	0.0298	0.000776745	0.0296	0.00217332	0.721338	0.711783	0.707006	0.0249	0.0004	0.0279667	0.0039074
MT009912	16K+	1	diff1	0		homeodomain protein	1.26773	0.491953	0.923902	0.868865	1.46998	1.11365	2.13699	0.981207	1.06726	2.16563	2.42556	1.00198	1.05754	1.47854	1.77107	1.07023	1.39542	1.06235	0.874086	1.22431	1.8734	4.04124	0.0251849	0.00237619	0.0471814	0.013587	0.101778	0.0459943	0.0167767	0.00378077	0.00825333	0.00493646	0.0155	0.00190788	0.0145767	0.00415057	0.491953	0.923902	0.868865	0.01685	0.00225	0.0165333	0.00229807
MT011401	16K+	1	diff1	0		DNA binding protein S1FA	1.1006	0.71366	0.772999	0.917826	1.09171	1.19807	1.31413	1.13115	0.86463	1.03595	1.18726	0.959464	0.741658	1.09657	1.00381	0.756191	0.702435	0.889232	0.93173	1.16214	1.76129	2.01557	0.158825	0.0496391	0.279738	0.0087941	0.320124	0.0585172	0.814533	0.171071	0.5813	0.08032	0.629633	0.00749496	0.7476	0.0613772	0.71366	0.772999	0.917826	0.41085	0.01555	0.464733	0.0710866
MT012940	16K+	1	diff1	0		G-box binding, MFMR;	1.0651	0.751861	0.914392	0.797767	1.11013	0.929515	1.29405	0.889262	0.779642	1.23611	1.32407	0.801087	0.773913	1.1845	1.32472	0.868943	0.90859	0.764496	0.809099	0.938448	1.54338	3.02022	0.0314519	0.0102962	0.0485421	0.00284989	0.0949917	0.0229564	0.0268667	0.00689356	0.0202	0.00481248	0.0245667	0.00313546	0.0214333	0.00488342	0.751861	0.914392	0.797767	0.0298	0.0092	0.0265	0.00157162
MT016301	16K+	1	diff1	0		Homeodomain-related	0.705882	0.574816	0.770646	0.632461	0.94474	0.876196	0.978746	1.25189	0.865038	1.30553	1.40704	0.739081	0.592172	1.09436	1.20725	0.734297	0.834162	0.564622	0.5216	0.721067	1.2609	2.11635	0.00709723	0.00117228	0.00894886	0.00189422	0.0150202	0.0100389	0.0815333	0.014761	0.0468667	0.00761935	0.0628333	0.00272356	0.0515667	0.0037024	0.574816	0.770646	0.632461	0.0573	0.0049	0.0717333	0.00890418
MT002843	16K+	1	diff1	0		Zinc finger, CCHC-type	1.36812	1.27899	1.0368	1.14246	1.13124	0.619311	0.654441	1.93966	1.21408	1.74734	1.02883	1.34108	1.46805	1.44867	0.841984	0.686778	0.605905	1.18895	0.974408	0.889191	5.13975	24.7151	0.00691767	0.00139631	0.0355551	0.00633409	0.170971	0.134935	0.00842333	0.000707327	0.0107733	0.00248317	0.00873333	0.000641361	0.00962333	0.00112822	1.27899	1.0368	1.14246	0.0232	0.0074	0.045	0.011724
MT015113	16K+		diff2	A1	MtLb1	Globin	2.66278	3.06028	4.87893	38.2792	7.71577	4.48307	76.1208	0.546599	0.905896	2.07658	0.657883	2.75937	1.41063	16.4659	5.45324	4.89146	2.99566	13.2268	12.6027	166.286	9.27869	3219.22	0.00500375	0.00244001	0.0464283	0.00465899	16.1082	5.21118	0.000647	8.8e-05	0.00198	0.000240208	0.00315667	0.00125413	0.0247667	0.00356854	3.06028	4.87893	38.2792	0.00147	0.000735	0.0008035	0.0002965
MT002558	16K+	1	diff2	R3		Zinc finger, TAZ-type; BTB/POZ	0.674899	0.579533	0.648498	0.676307	0.696154	0.767788	0.836058	0.745246	0.438464	1.2069	1.62069	0.642755	0.587703	0.99294	1.00834	0.692512	0.707576	0.577511	0.624638	0.620091	1.66934	8.6447	0.0140307	0.00240119	0.023422	0.000506803	0.121291	0.0295703	0.0599333	0.0138495	0.0347333	0.0109063	0.0388667	0.00296273	0.0405333	0.00232475	0.579533	0.648498	0.676307	0.0929	0.0497	0.0692333	0.0145559
MT015342	16K+	1	diff2	0		CCR4-NOT transcription complex protein	1.07597	0.75039	0.837398	0.824522	1.01784	0.873616	0.960014	0.921456	0.761141	1.14414	1.17363	0.741242	0.695128	1.10478	1.11107	0.697413	0.723089	0.806838	0.755364	0.861442	0.750241	1.57447	0.168873	0.0453827	0.126696	0.0327168	0.265885	0.0728639	0.341733	0.0645861	0.256433	0.0444358	0.286167	0.0147357	0.281767	0.0162543	0.75039	0.837398	0.824522	0.3306	0.0565	0.304633	0.0323035
MT004761	16K+	1	diff2	0		DNA-binding WRKY	0.846104	0.610682	0.600593	0.61365	1.28418	1.15625	1.28711	1.95343	0.944853	1.33528	1.38338	0.83801	0.75051	1.03545	0.924812	0.810576	0.799866	0.820324	0.776878	0.927099	0.722452	11.2353	0.0188484	0.00657983	0.0136171	0.00442341	0.211768	0.0976376	0.0561667	0.0126928	0.0343	0.00803638	0.0337333	0.00196751	0.0344667	0.00315454	0.610682	0.600593	0.61365	0.0136	0.0018	0.0265667	0.0116505
MT016319	16K+	1	diff2	0		Homeodomain-related	0.456215	0.480763	0.786828	0.694107	0.751331	0.39417	0.925729	1.2037	0.769342	1.72242	1.81069	0.548682	0.679845	0.663172	0.840379	0.795522	0.753731	0.843342	0.715985	0.962866	0.479518	2.23878	0.00529737	0.00126457	0.00254018	0.000510419	0.0118597	0.000246074	0.0192333	0.00443333	0.00924667	0.00397587	0.0151333	0.000437163	0.01335	0.00254673	0.480763	0.786828	0.694107	0.0162	0.0044	0.0195	0.00457056
MT011705	16K+		fix+	0	DMI1	Ion channel DMI-1 , putative AC140550.31 117975-123778 F EGN_Mt060719 20060801	1.30534	0.628305	0.806518	0.770019	1.43137	1.14597	1.34423	1.18459	0.918459	1.45245	1.48004	0.863924	0.691456	1.08057	1.06872	0.648208	0.798046	0.792602	0.731836	0.785997	1.71129	22.8792	0.00368182	0.000668372	0.00630068	0.00124892	0.0842373	0.0627617	0.0179	0.00283608	0.0112467	0.00372642	0.0144367	0.00255036	0.0137833	0.00322262	0.628305	0.806518	0.770019	0.01255	0.00085	0.0148667	0.00231397
MT000685	16K+		fix+	0	MtGOGATne	glutamate synthase (NADH)	0.94148	0.822429	0.72077	0.70219	1.16586	0.967507	1.21161	1.19232	1.1226	1.14498	1.40469	1.01189	0.856622	1.10145	1.25466	0.875213	0.937947	0.800802	0.802335	0.819436	1.0395	7.02665	0.0808057	0.00979477	0.0839974	0.0244854	0.567794	0.43323	0.251167	0.0430497	0.206567	0.0279513	0.181033	0.0104066	0.176367	0.0223834	0.822429	0.72077	0.70219	0.21275	0.02855	0.253667	0.021296
MT000919	16K+	1	NN	R4		Zinc finger, CCCH-type;	0.7484	1.18821	1.00418	0.460076	0.257507	0.267905	0.234058	1.31062	0.330352	1.36316	0.259431	0.813375	0.692247	0.891326	0.553081	0.170267	0.164429	0.243124	0.3237	0.203378	2.34424	21.8169	0.01151	0.000598518	0.0269823	0.00842339	0.251113	0.2162	0.0876667	0.0157677	0.104167	0.0315082	0.0880333	0.0443116	0.0403333	0.0248618	1.18821	1.00418	0.460076	0.4696	0.0873	0.615467	0.162467
MT000284	16K+		NN	0	Non-symbiotic hemoglobin	Globin	0.723528	1.33565	1.24888	1.19038	1.59327	1.01818	0.90733	1.35047	0.798858	0.842736	1.07303	1.52578	1.66158	1.19251	1.1124	1.00833	0.763604	1.18003	0.833254	0.513757	0.859371	5.24285	0.0170937	0.000724057	0.0146898	0.000373687	0.0896199	0.00624502	0.0672333	0.0121767	0.0898	0.0164146	0.0839667	0.0102138	0.0800333	0.0125047	1.33565	1.24888	1.19038	0.04085	0.02205	0.0551667	0.0177874
MT016467	16K+	1	all	A1	MtNIN	RWP-RK domain-containing protein	3.32036	5.05754	2.34239	3.09478	2.79609	1.10602	2.19713	2.05651	3.32761	1.38747	1.21607	2.85595	1.11284	7.79288	3.36714	4.00329	2.54716	1.94196	0.963716	1.66989	25.7334	34.7557	0.00409513	0.000893068	0.105382	0.00295996	0.142329	0.0803364	0.1987	0.0476962	1.00493	0.163105	0.465433	0.0615208	0.614933	0.0814782	5.05754	2.34239	3.09478	0.0699	0.03495	0.14375	0.06395
MT008693	16K-NF		all	A1	MtN24	MtN24	4.87712	29.7005	24.6736	42.7842	14.3337	6.40644	14.9267	1.3708	4.44861	0.111768	0.0710825	4.16431	2.17194	114.331	26.9388	77.5817	30.5656	10.2451	5.36609	9.66685	332.64	653.567	0.00256511	0.000990236	0.853259	0.144325	1.67647	0.455986	0.00868	0.00113386	0.2578	0.0434628	0.214167	0.0304757	0.371367	0.0176546	29.7005	24.6736	42.7842	0.00347	0.00078	0.00475667	0.0032822
MT000633	16K-NF		all	A2		GH3 auxin response gene-like	3.46879	1.69207	1.43525	1.83673	2.11382	1.73532	3.01355	1.06997	0.653223	1.13607	1.40246	1.04206	0.98059	2.76857	2.8981	1.61032	1.49223	1.15242	1.17662	2.05185	7.44717	10.0247	0.0110278	0.0032034	0.0821257	0.0049767	0.11055	0.0733395	0.0769667	0.0116922	0.130233	0.0183378	0.110467	0.0043781	0.141367	0.00910262	1.69207	1.43525	1.83673	0.05455	0.02055	0.0583667	0.0151251
MT007335	16K+		all	A4	MtLEC4	Concanavalin A-like lectin/glucanase;	1.01079	0.745838	1.80272	11.8757	1.07166	2.33225	86.0152	0.725636	0.445471	0.993113	1.51837	0.777024	0.993219	0.861097	1.32445	1.47952	1.74096	1.51564	1.05502	29.1514	785.212	2610.5	0.000128323	8.81161e-05	0.100761	0.0196425	0.334987	0.00952093	0.00120133	0.000211144	0.000896	0.000177094	0.00216567	0.0012194	0.0142667	0.00176478	0.745838	1.80272	11.8757	0.002815	0.001815	0.00204267	0.00111418
MT008018	16K+	1	all	R3		Pathogenesis-related transcriptional factor and ERF;	1.07259	0.298091	0.310816	0.319424	1.73081	0.590336	0.682703	2.06517	0.511508	0.667044	0.640475	0.459016	0.40539	1.62011	1.02011	0.990582	0.767551	1.91715	0.97396	0.597565	1.33631	6.50122	0.0199699	0.00482565	0.026686	0.00326735	0.129828	0.0628057	0.178133	0.0260449	0.0531	0.0076922	0.0553667	0.0102563	0.0569	0.0034176	0.298091	0.310816	0.319424	0.06445	0.02255	0.1331	0.0615718
MT007524	16K+	1	all	R3		GRAS transcription factor;	1.21636	0.381848	0.42587	0.405435	1.51646	0.641772	0.792405	1.20489	0.513303	1.19512	1.23035	0.304527	0.278464	1.03827	0.997449	0.949248	0.954887	1.31222	0.777614	0.870398	4.13842	6.46597	0.018083	0.00809563	0.0748351	0.0158214	0.116924	0.0759014	0.0306667	0.0028103	0.01171	0.00368794	0.01306	0.00175526	0.0124333	0.00126667	0.381848	0.42587	0.405435	0.0218	0.0089	0.0262667	0.00766319
MT008554	16K+	1	all	0		Helix-loop-helix DNA-binding	1.12092	0.694611	0.900547	1.01718	1.63287	1.61426	2.09782	0.974171	0.907871	1.49073	1.61432	0.944779	0.871514	1.33587	1.36437	0.971469	1.21141	1.1619	1.19836	1.71166	2.06179	5.46063	0.0298509	0.0035416	0.0615464	0.00248126	0.163005	0.119228	0.128033	0.0265356	0.0889333	0.0201443	0.1153	0.00841982	0.130233	0.0138335	0.694611	0.900547	1.01718	0.08195	0.02615	0.0798333	0.0107911
MT001831	16K+	1	all	0		Homeodomain-related;	1.47927	0.7891	0.858131	0.842561	1.34965	1.04371	1.40559	0.94886	0.840419	1.4118	1.48007	1.02358	0.783019	1.167	0.93837	0.713004	0.730942	0.976934	0.773406	1.02442	5.80953	22.2121	0.00854393	0.00187825	0.0496362	0.0134028	0.189779	0.11826	0.0192667	0.00346426	0.0152033	0.00387062	0.0165333	0.00153442	0.0162333	0.000837324	0.7891	0.858131	0.842561	0.02705	0.00165	0.0256667	0.00171302
MT001094	16K+	1	all	0		No apical meristem (NAM) protein	1.78999	1.31933	0.887333	0.871333	1.9346	0.762048	0.89673	0.946292	0.791702	0.801904	0.795558	1.03132	0.704535	1.40637	0.812251	1.00624	0.681709	1.38097	0.540102	0.644812	3.10205	3.81967	0.0288044	0.00948248	0.0893527	0.019322	0.110024	0.0309806	0.05	0.010152	0.0659667	0.0178574	0.0443667	0.0011921	0.0435667	0.00289617	1.31933	0.887333	0.871333	0.05865	0.02625	0.0555	0.0135692
MT014087	16K+		all	0	hexose transporter	General substrate transporter	1.03539	1.49167	1.37975	1.39674	1.4592	1.2607	1.32711	0.989648	0.852174	1.93262	1.51766	1.02375	1.0916	1.23253	0.95248	1.26939	1.1059	1.34222	1.22595	1.37878	7.79716	42.1594	0.0128364	0.00298907	0.100088	0.00462686	0.541175	0.292939	0.100067	0.0131262	0.149267	0.0260408	0.138067	0.0110551	0.139767	0.0132429	1.49167	1.37975	1.39674	0.0805	0.0205	0.0796667	0.0094351
MT007813	16K-NF		all*	A1	MtTubb1	Beta tubulin	3.05443	3.12276	2.05754	2.11253	4.07819	1.6641	2.05176	1.34757	1.02254	1.70007	1.61775	1.6	1.30877	3.4411	1.84555	1.96364	1.54225	3.11171	1.68099	2.54028	10.2663	28.2734	0.0134877	0.0029439	0.138469	0.0242401	0.381344	0.246192	0.0260667	0.00339329	0.0814	0.0237394	0.0536333	0.00599731	0.0550667	0.00820657	3.12276	2.05754	2.11253	0.0281	0.0025	0.0378667	0.00718153
MT002234	16K-NF		all*	A1	MtN21	transporter-like membrane protein	6.05135	30.2046	29.7232	97.7938	33.305	18.9344	103.354	1.27673	0.775681	0.667694	0.352487	8.2058	9.18206	79.9331	40.3512	24.555	23.35	24.2529	18.1839	92.023	361.532	450.889	0.000569978	0.000262351	0.206065	0.00686877	0.256997	0.164972	0.000831	0.000239	0.0251	0.00413884	0.0247	0.003139	0.0812667	0.00362691	30.2046	29.7232	97.7938	0.00159	0.000795	0.00203	0.00141
MT013931	16K+	1	all*	0		Helix-loop-helix DNA-binding;	1.23974	0.994798	1.14434	1.29996	1.7479	1.32018	1.57277	1.03291	0.761204	1.09083	1.38149	0.950382	0.733461	1.6549	1.70787	1.48337	1.61643	1.23639	1.44209	1.30467	4.98923	5.20839	0.0121559	0.00522884	0.0606489	0.00440508	0.0633129	0.00937843	0.0769	0.0195548	0.0765	0.0157691	0.088	0.00793221	0.0999667	0.00701815	0.994798	1.14434	1.29996	0.0476	0.001	0.0491667	0.00680547
MT009947	16K+	1	exo1	A3		DNA-binding WRKY;	1.33785	0.921776	1.29175	2.35729	3.03839	1.98778	2.88831	0.546037	0.781931	2.15353	2.05256	1.80053	1.25281	4.32886	3.71644	1.28169	1.70892	1.84096	1.5904	2.29707	3.99977	19.9201	0.00782451	0.00204849	0.0312962	0.00506826	0.155865	0.114822	0.0157667	0.00203825	0.0145333	0.00322714	0.0203667	0.00170522	0.0371667	0.00400264	0.921776	1.29175	2.35729	0.01926	0.01564	0.0105167	0.00187979
MT008226	16K+	1	exo1	R1		Leucine zipper, homeobox-associated	0.656076	0.463594	0.621006	0.67077	0.905955	0.649628	0.783747	1.2907	0.862772	0.898559	0.515717	0.687117	0.564277	0.802795	0.531553	0.582071	0.473598	0.653857	0.618439	0.647923	1.1991	1.27241	0.0143268	0.00382933	0.0171793	0.00621425	0.0182296	0.000813976	0.127267	0.0249534	0.059	0.0162133	0.0790333	0.00800548	0.0853667	0.00969576	0.463594	0.621006	0.67077	0.14465	0.04165	0.1867	0.0586591
MT007176	16K+	1	exo1	R3		Zinc finger, CCCH-type;	1.08002	0.566548	0.579271	0.59228	1.6587	0.790257	0.910089	1.24331	0.602483	1.16181	1.13688	0.574479	0.476068	1.03318	0.970219	0.71821	0.758232	1.15584	0.635045	0.749166	1.25083	1.52592	0.0746687	0.0242657	0.0933976	0.0219852	0.113938	0.0736123	0.233167	0.0268316	0.1321	0.0226463	0.135067	0.00951513	0.1381	0.0142465	0.566548	0.579271	0.59228	0.19735	0.00475	0.245367	0.0611954
MT016028	16K+	1	exo1	R3		disease resistance protein (TIR-NBS-LRR class)	1.1672	0.4245	0.261627	0.262418	1.00666	0.429799	0.467804	1.20489	0.443425	0.59076	0.53064	0.51329	0.343355	1.09379	1.04668	0.757214	0.761692	1.09809	0.814714	0.540093	1.02855	1.87738	0.139894	0.0357642	0.143888	0.0333378	0.262633	0.0700863	0.168433	0.0198068	0.0715	0.010051	0.0440667	0.00288694	0.0442	0.0112089	0.4245	0.261627	0.262418	0.0545	0.0156	0.0656667	0.0233128
MT007607	16K+	1	exo1	R3		DNA-binding WRKY;	0.874715	0.24062	0.298451	0.317556	2.0447	0.622517	0.625993	0.358854	0.205885	1.1072	1.18008	0.301883	0.335679	1.22392	1.34701	0.842424	0.872121	2.1066	1.02005	0.730203	2.00726	4.81081	0.00435564	0.00213901	0.00874292	0.00465644	0.0209542	0.0136108	0.0193667	0.00354699	0.00466	0.000763151	0.00578	0.000309892	0.00615	0.000323471	0.24062	0.298451	0.317556	0.064	0.0529	0.0229667	0.00543946
MT014860	16K+	1	exo1	R3		Homeodomain-related;	0.311173	0.19093	0.193424	0.156236	1.22857	0.355182	0.269608	0.251615	0.0713985	0.66819	0.647217	0.172818	0.161785	1.70805	1.69349	0.698401	1.00112	0.9792	0.48528	0.38176	3.39409	7.70629	0.00664238	0.000417903	0.0225448	0.0100518	0.0511881	0.000436236	0.00294	0.000718424	0.000561333	0.000111116	0.000568667	0.000198828	0.000459333	0.000174691	0.19093	0.193424	0.156236	0.02219	0.02011	0.00558333	0.00177338
MT016132	16K+	1	exo1	R3		DNA-binding WRKY;	0.779672	0.271591	0.339318	0.344091	1.95178	0.518791	0.609466	0.410615	0.232254	0.999319	0.901974	0.424636	0.397562	0.971163	0.994419	0.90625	0.920635	1.63035	0.935366	0.545935	2.5465	7.4879	0.0144034	0.00710371	0.0366783	0.0101389	0.107851	0.0573843	0.0146667	0.00213099	0.00398333	0.00140505	0.00497667	0.000744431	0.00504667	0.00108941	0.271591	0.339318	0.344091	0.05715	0.04605	0.0234667	0.00661824
MT010489	16K+	1	exo1	R3		Zinc finger, C2H2-type	0.6823	0.0576381	0.164039	0.128119	0.807514	0.212863	0.337669	2.25641	0.182591	0.466916	0.374532	0.345958	0.323326	0.830402	0.467085	0.9375	0.631148	0.858067	0.541852	0.173878	4.7468	11.7898	0.0099107	0.00482751	0.0470441	0.009164	0.116845	0.0761241	0.319233	0.0315596	0.0184	0.00298161	0.0523667	0.0162303	0.0409	0.0060025	0.0576381	0.164039	0.128119	0.1235	0.062	0.278667	0.152422
MT008661	16K+	1	exo1	R3		Zinc finger, CCCH-type	1.01287	0.290226	0.267287	0.280253	1.4268	0.31178	0.374306	0.783244	0.280057	0.59902	0.530421	0.39639	0.380505	0.624214	0.672956	0.712583	0.651573	1.78352	0.611408	0.45497	4.22671	9.10288	0.00917777	0.00598669	0.0387918	0.00438309	0.0835441	0.0750049	0.0100267	0.00234495	0.00291	0.000685298	0.00268	0.000265016	0.00281	0.000285365	0.290226	0.267287	0.280253	0.026935	0.017665	0.0210967	0.00842856
MT015782	16K+	1	exo1	R3		DNA-binding WRKY;	0.585496	0.222917	0.424256	0.364435	1.98907	0.455373	0.351548	0.439251	0.0866365	0.502564	0.417265	0.33239	0.332819	1.31967	0.714344	1.0453	0.63255	2.23375	0.853625	0.49625	5.83469	17.2768	0.0046732	0.00233122	0.0272667	0.0105735	0.0807378	0.062448	0.0224	0.00180831	0.00499333	0.00216398	0.00950333	0.000541182	0.00816333	0.00198897	0.222917	0.424256	0.364435	0.07745	0.07185	0.03402	0.0240071
MT010069	16K+	1	exo1	0		KH, type 1;	1.36013	0.586716	0.768582	0.713759	1.35008	1.31839	1.76816	1.16768	0.688242	1.85	1.86786	0.842742	0.589158	1.19038	1.19136	0.777098	0.869755	0.66537	0.687938	0.745525	0.927963	0.928986	0.0180231	0.00244761	0.0167248	0.0020751	0.0167432	0.0120301	0.0632333	0.0157011	0.0371	0.0111698	0.0486	0.00440151	0.0451333	0.0130533	0.586716	0.768582	0.713759	0.04125	0.00295	0.0481667	0.00300241
MT000081	16K+		exo1	0		Allene oxide cyclase	0.691173	0.557389	0.520649	0.513173	1.00633	1.16897	1.22969	0.740457	0.646131	0.987362	1.12117	0.772078	0.522928	0.997223	0.926534	0.732431	0.759377	0.696339	0.719139	0.786902	1.4094	1.05879	0.0444041	0.00964614	0.0625831	0.00674382	0.0470147	0.0250904	0.365633	0.0687912	0.2038	0.022055	0.190367	0.00354087	0.187633	0.0129438	0.557389	0.520649	0.513173	0.2873	0.0764	0.212733	0.0114613
MT000150	16K+		exo1	0		'isoflavone reductase	0.748884	0.615209	0.847413	0.763827	1.23089	1.08586	1.18033	1.0452	0.939153	1.30951	1.48141	0.764406	0.834652	0.887576	1.03057	0.925382	0.905462	0.794128	0.836997	0.794228	0.85125	0.968933	0.410955	0.108679	0.349825	0.00849563	0.398187	0.247947	0.932367	0.201846	0.5736	0.127334	0.7901	0.0552125	0.712167	0.0502875	0.615209	0.847413	0.763827	0.47085	0.07895	0.492133	0.0592111
MT009684	16K+	1	exo1	0		Helix-loop-helix DNA-binding	1.25375	0.726293	1.08459	0.993534	1.52696	0.844723	1.2426	0.742491	0.421114	1.62471	1.05882	0.858384	0.664622	1.74449	1.53512	0.917831	1.07043	0.759558	0.729538	0.960918	1.31252	11.6176	0.00348215	0.00057078	0.0045704	0.00161572	0.0404543	0.0342175	0.00618667	0.00102048	0.00449333	0.00155234	0.00671	0.000985613	0.00614667	0.00104092	0.726293	1.08459	0.993534	0.005715	0.001715	0.00424333	0.000998822
MT009741	16K+	1	exo1	0		Zinc finger, RING-type	1.03752	0.74316	0.718005	0.720212	1.02719	0.921053	0.888596	1.28344	1.11392	1.11562	1.09164	0.893188	0.749698	0.963712	0.834635	0.75143	0.811232	0.816617	0.792665	0.793413	0.962462	2.95566	0.023188	0.00782312	0.0223176	0.00351581	0.0685358	0.0259316	0.0755333	0.0121861	0.0561333	0.00516796	0.0542333	0.00346426	0.0544	0.00280416	0.74316	0.718005	0.720212	0.05545	0.00095	0.0711667	0.00414018
MT001976	16K+		exo1	0		Anthranilate N-benzoyltransferase protein	0.763355	0.393611	0.46956	0.554551	1.73647	1.53704	1.58689	0.90382	0.518529	1.6364	1.29078	0.6019	0.787886	1.22949	1.03946	1.01952	1.03254	1.09081	1.15471	1.23991	2.58801	7.62757	0.0150832	0.00435423	0.0390356	0.0113392	0.115048	0.0477395	0.0553	0.00935165	0.0217667	0.00497069	0.0259667	0.00127323	0.0306667	0.0018123	0.393611	0.46956	0.554551	0.0349	0.0236	0.0315433	0.0162367
MT016039	16K+	1	exo1	0		Leucine-rich repeat;	1.13991	0.782375	0.514874	0.566316	1.14445	0.623073	0.714445	0.77875	0.555879	0.539017	0.544902	1.2535	1.01125	1.16887	1.09492	0.843445	0.949073	1.05077	0.908894	0.763577	1.03118	1.27134	0.0333559	0.00557463	0.034396	0.00433586	0.0424065	0.0269832	0.149033	0.0237716	0.1166	0.0110092	0.0767333	0.0050762	0.0844	0.0206117	0.782375	0.514874	0.566316	0.05145	0.03015	0.0400667	0.00815155
MT016090	16K+	1	exo1	0		Heat shock factor (HSF)-type, DNA-binding;	1.00398	0.702523	0.691899	0.844622	1.70633	0.910127	0.88481	0.668329	0.489111	0.839732	0.730347	1.03819	0.792775	1.42551	0.88373	1.34371	0.954738	1.12357	0.865019	0.626426	2.92281	3.99493	0.0179715	0.00648999	0.0525271	0.00451419	0.0717947	0.0367527	0.0251	0.00251197	0.0176333	0.00463117	0.0173667	0.00320902	0.0212	0.00470567	0.702523	0.691899	0.844622	0.02005	0.01525	0.0134	0.00282135
MT007789	16K+	1	exo1	0		Heat shock factor (HSF)-type, DNA-binding	1.03737	0.59854	0.634854	0.663321	1.60254	0.875994	0.882353	0.572224	0.504621	0.910329	0.742717	1.08126	0.911512	1.38136	0.963977	1.84071	1.27434	1.21301	0.872603	0.623015	2.14978	5.64385	0.0111691	0.0022896	0.0240112	0.000494274	0.063037	0.0355348	0.0182667	0.00166966	0.0109333	0.00207391	0.0115967	0.00226378	0.0121167	0.0027039	0.59854	0.634854	0.663321	0.013165	0.010635	0.00753333	0.00167834
MT000719	16K+	1	exo1	0		Pathogenesis-related transcriptional factor and ERF;	1.21805	0.532188	0.518993	0.611992	1.30016	0.90436	0.897481	1.31623	0.686775	1.05596	0.959676	0.588541	0.521039	1.1432	0.987668	0.850951	0.798814	1.05051	0.963166	0.818685	2.68005	8.15459	0.063839	0.0204066	0.171091	0.0247942	0.520581	0.0293392	0.6871	0.0643141	0.365667	0.046765	0.3566	0.0346255	0.4205	0.0178464	0.532188	0.518993	0.611992	0.4542	0.0254	0.597833	0.177154
MT006425	16K+	1	exo1	0		Leucine-rich repeat;	0.811564	0.455779	0.551226	0.614273	1.51395	0.727851	0.820852	1.19352	0.757547	1.25673	1.15171	0.668324	0.61714	1.02794	1.20624	1.02023	1.22863	1.137	0.922589	0.889866	1.25051	32.5313	0.00416984	0.000562489	0.00521442	0.00252905	0.13565	0.114905	0.0761333	0.00479595	0.0347	0.00867717	0.0419667	0.00329865	0.0467667	0.0111872	0.455779	0.551226	0.614273	0.05245	0.01765	0.0626	0.0252095
MT013054	16K+	1	exo1	0		GRAS transcription factor;	0.938032	0.580734	0.728899	0.674771	1.03234	0.5169	0.522727	0.941265	0.575563	1.15125	0.90566	0.733333	0.629195	1.02201	0.861722	0.673973	0.704795	0.978723	0.757509	0.710889	3.58441	16.5421	0.00613636	0.00164773	0.0219952	0.00520798	0.101508	0.0587255	0.00726667	0.000870734	0.00422	0.00053929	0.00529667	0.000248752	0.00490333	0.000479664	0.580734	0.728899	0.674771	0.01555	0.00245	0.0146367	0.00301579
MT000471	16K+		exo2	0		allene oxide synthase (AOS)	0.890592	0.631104	0.662679	0.672111	1.16107	0.948186	0.988874	0.923598	0.757389	1.49519	1.12303	0.815453	0.691131	0.981194	0.860267	0.774972	0.821206	0.741143	0.664855	0.703641	1.19123	0.725137	0.148417	0.0587179	0.176799	0.0205031	0.107622	0.0574437	0.579567	0.109524	0.365767	0.059954	0.384067	0.019494	0.389533	0.0556053	0.631104	0.662679	0.672111	0.4376	0.0164	0.404167	0.0189183
MT003202	16K+		exo2	0		RAR1 disease resistance protein (RAR1)	1.4691	0.758594	0.710699	0.763615	1.24622	1.11145	1.14644	1.17312	0.9957	1.22746	1.16261	0.867456	0.704354	1.06419	0.875252	0.798783	0.769168	0.960197	0.929905	1.02747	1.32215	1.02876	0.0354602	0.00815072	0.0468839	0.00167255	0.0364802	0.010619	0.0863	0.0189779	0.0654667	0.00991032	0.0613333	0.00447599	0.0659	0.00693277	0.758594	0.710699	0.763615	0.07365	0.01175	0.0864	0.00932577
MtC70568	root hair cDNAs	1		A1		LAF1-like (MYB)	4.4715	2.35549	0.932287	0.843105	3.52828	1.22801	1.26885	1.41988	1.9405	1.13285	1.22385	2.58853	1.45467	4.61934	2.14124	2.84035	2.42017	3.05174	1.10803	1.40108	0.963584	0.600754	0.0331826	0.0125358	0.0319742	0.0102103	0.0199346	0.0125881	0.0807333	0.0149405	0.190167	0.0243113	0.0752667	0.012436	0.0680667	0.00998338	2.35549	0.932287	0.843105	0.0493	0.0092	0.07	0.0215237
MtC70235	root hair cDNAs			A1		Receptor-like protein kinase	2.11089	1.96515	1.39295	1.37151	3.23316	1.56948	1.42114	1.14364	1.54496	1.19713	1.30363	1.56532	1.37058	2.89119	2.15354	2.28231	2.11917	2.48829	1.47417	1.27462	1.18044	8.11563	0.0223186	0.0081835	0.0263458	0.00450282	0.18113	0.16998	0.0870333	0.0123497	0.171033	0.0330122	0.121233	0.0104834	0.119367	0.0065758	1.96515	1.39295	1.37151	0.0304	0.0144	0.0347667	0.00727492
MT003798	16K-NF	1		A1		Myb (SHAQKYF class )	3.62436	13.7092	11.5152	13.6172	2.15208	0.993541	2.59542	0.842308	1.80449	0.834004	2.27616	1.60984	1.60937	4.67305	1.87879	2.13355	2.65024	1.37283	0.928383	2.05845	3.8025	28.7218	0.00206804	0.000191048	0.00786373	0.000884044	0.0593978	0.0501361	0.004345	0.002025	0.0595667	0.00800673	0.0500333	0.00314342	0.0591667	0.0141323	13.7092	11.5152	13.6172	0.0208	0.0011	0.01752	0.00886509
[truncated: 68 more columns]

## Sheet: presented by root patterns
Supplemental Table S7. Quantitative RT-PCR analyses in root samples. Results are indicated as ratios to the relevant control sample (i.e. non treated or non inoculated roots), and represent the mean of three biological repetitions except for grey cells, corresponding to only two repetitions. Black colored cells should not be considered (technical problems). 16K-NF refers to the search of Nod fact…
Identifier	origin	TF	reg class nodule	root pattern	Name	annotation	NF 24h	A17 T1	A17 T2	A17 T3	SWT T1	SWT T2	SWT T3	nfp-1 T1	nfp-1 T3	nfp-2 T1	nfp-2 T3	hcl-1 T1	hcl-1 T3	lin T1	lin T3	exoA T1	exoA T3	efd-1 T1	efd-1 T2	efd-1 T3	N4	N14	average N0	SE N0	average N4	SE N4	average N14	SE N14	average A17T0	SE A17 T0	average A17 T1	SE A17 T1	average A17 T2	SE A17 T2	average A17 T3	SE A17 T3	Ratio A17 T1/T0	Ratio A17 T2/T0	Ratio A17 T3/T0	average nfp-1 T0	SE nfp-1T0	average nfp-1 T1	SE nfp-1 T1
MT016467	16K+	1	all	A1	MtNIN	RWP-RK domain-containing protein	3.32036	5.05754	2.34239	3.09478	2.79609	1.10602	2.19713	2.05651	3.32761	1.38747	1.21607	2.85595	1.11284	7.79288	3.36714	4.00329	2.54716	1.94196	0.963716	1.66989	25.7334	34.7557	0.00409513	0.000893068	0.105382	0.00295996	0.142329	0.0803364	0.1987	0.0476962	1.00493	0.163105	0.465433	0.0615208	0.614933	0.0814782	5.05754	2.34239	3.09478	0.0699	0.03495	0.14375	0.06395
MT008693	16K-NF		all	A1	MtN24	MtN24	4.87712	29.7005	24.6736	42.7842	14.3337	6.40644	14.9267	1.3708	4.44861	0.111768	0.0710825	4.16431	2.17194	114.331	26.9388	77.5817	30.5656	10.2451	5.36609	9.66685	332.64	653.567	0.00256511	0.000990236	0.853259	0.144325	1.67647	0.455986	0.00868	0.00113386	0.2578	0.0434628	0.214167	0.0304757	0.371367	0.0176546	29.7005	24.6736	42.7842	0.00347	0.00078	0.00475667	0.0032822
MT007813	16K-NF		all*	A1	MtTubb1	Beta tubulin	3.05443	3.12276	2.05754	2.11253	4.07819	1.6641	2.05176	1.34757	1.02254	1.70007	1.61775	1.6	1.30877	3.4411	1.84555	1.96364	1.54225	3.11171	1.68099	2.54028	10.2663	28.2734	0.0134877	0.0029439	0.138469	0.0242401	0.381344	0.246192	0.0260667	0.00339329	0.0814	0.0237394	0.0536333	0.00599731	0.0550667	0.00820657	3.12276	2.05754	2.11253	0.0281	0.0025	0.0378667	0.00718153
MT007526	16K+		diff1	A1	MtNip1 (Nodulin 26)	Major intrinsic protein	15.9637	4.35722	2.15227	2.87144	5.71061	2.17042	2.63505	1.31405	1.21514	0.902196	0.765469	2.70392	2.79786	4.15052	1.46886	2.39623	1.96569	4.04048	1.87381	2.13214	8.60567	128.913	0.0120229	0.00368641	0.103465	0.00794657	1.5499	0.175921	0.0126533	0.00180282	0.0551333	0.0105327	0.0272333	0.00489637	0.0363333	0.00692106	4.35722	2.15227	2.87144	0.009335	0.002365	0.0122667	0.00112596
MT008495	16K+		zone1-2	A1	MtAnn1	Annexin	4.22925	1.77826	1.4938	1.66594	3.24661	2.1081	2.95068	0.990456	1.52998	0.874516	0.880814	2.66608	2.31943	2.02707	1.42724	1.74044	1.39498	2.37557	1.77844	2.25201	8.61468	5.20091	0.0260895	0.00432354	0.224753	0.00679758	0.135689	0.0370834	0.0914	0.0169801	0.162533	0.030288	0.136533	0.0105177	0.152267	0.00917993	1.77826	1.4938	1.66594	0.09255	0.04585	0.0916667	0.0352105
MT007328	16K+		zone1-2	A1	MtENOD40		3.97331	1.26817	1.57787	2.03322	2.63548	2.27224	3.3584	2.18217	1.7626	1.36433	1.52742	2.03803	1.36858	2.69062	1.64238	1.23143	0.971781	2.00947	1.73837	2.76357	28.1812	24.3795	0.0509245	0.00968306	1.43512	0.151716	1.24151	0.506016	0.112367	0.0256869	0.1425	0.0390065	0.1773	0.00661614	0.228467	0.0124347	1.26817	1.57787	2.03322	0.0516	0.0516	0.1126	0.0122
MtC70568	root hair cDNAs	1		A1		LAF1-like (MYB)	4.4715	2.35549	0.932287	0.843105	3.52828	1.22801	1.26885	1.41988	1.9405	1.13285	1.22385	2.58853	1.45467	4.61934	2.14124	2.84035	2.42017	3.05174	1.10803	1.40108	0.963584	0.600754	0.0331826	0.0125358	0.0319742	0.0102103	0.0199346	0.0125881	0.0807333	0.0149405	0.190167	0.0243113	0.0752667	0.012436	0.0680667	0.00998338	2.35549	0.932287	0.843105	0.0493	0.0092	0.07	0.0215237
MtC70235	root hair cDNAs			A1		Receptor-like protein kinase	2.11089	1.96515	1.39295	1.37151	3.23316	1.56948	1.42114	1.14364	1.54496	1.19713	1.30363	1.56532	1.37058	2.89119	2.15354	2.28231	2.11917	2.48829	1.47417	1.27462	1.18044	8.11563	0.0223186	0.0081835	0.0263458	0.00450282	0.18113	0.16998	0.0870333	0.0123497	0.171033	0.0330122	0.121233	0.0104834	0.119367	0.0065758	1.96515	1.39295	1.37151	0.0304	0.0144	0.0347667	0.00727492
MT003798	16K-NF	1		A1		Myb (SHAQKYF class )	3.62436	13.7092	11.5152	13.6172	2.15208	0.993541	2.59542	0.842308	1.80449	0.834004	2.27616	1.60984	1.60937	4.67305	1.87879	2.13355	2.65024	1.37283	0.928383	2.05845	3.8025	28.7218	0.00206804	0.000191048	0.00786373	0.000884044	0.0593978	0.0501361	0.004345	0.002025	0.0595667	0.00800673	0.0500333	0.00314342	0.0591667	0.0141323	13.7092	11.5152	13.6172	0.0208	0.0011	0.01752	0.00886509
MT002234	16K-NF		all*	A1	MtN21	transporter-like membrane protein	6.05135	30.2046	29.7232	97.7938	33.305	18.9344	103.354	1.27673	0.775681	0.667694	0.352487	8.2058	9.18206	79.9331	40.3512	24.555	23.35	24.2529	18.1839	92.023	361.532	450.889	0.000569978	0.000262351	0.206065	0.00686877	0.256997	0.164972	0.000831	0.000239	0.0251	0.00413884	0.0247	0.003139	0.0812667	0.00362691	30.2046	29.7232	97.7938	0.00159	0.000795	0.00203	0.00141
MT015113	16K+		diff2	A1	MtLb1	Globin	2.66278	3.06028	4.87893	38.2792	7.71577	4.48307	76.1208	0.546599	0.905896	2.07658	0.657883	2.75937	1.41063	16.4659	5.45324	4.89146	2.99566	13.2268	12.6027	166.286	9.27869	3219.22	0.00500375	0.00244001	0.0464283	0.00465899	16.1082	5.21118	0.000647	8.8e-05	0.00198	0.000240208	0.00315667	0.00125413	0.0247667	0.00356854	3.06028	4.87893	38.2792	0.00147	0.000735	0.0008035	0.0002965
MT016468	16K+		zone1-2	A1	MtENOD11	Pro rich protein	74.0698	97.8482	224.236	586.636	50.214	65.8464	246.493	#DIV/0!	#DIV/0!	0.647032	0.365634	32.7898	21.6561	81.114	98.2714	50.881	100.27	36.2401	59.7072	156.869	329.134	164.074	0.000407347	0.000149783	0.134072	0.00572899	0.0668351	0.043722	0.000588667	0.000154426	0.0576	0.0152041	0.132	0.00930645	0.345333	0.0517628	97.8482	224.236	586.636	0	0	0	0
MT008842	16K+	1	bacA	A1	MtHAP2.1	CCAAT-binding transcription factor, subunit B;	4.89936	2.55195	5.44805	16.2208	9.56463	10.9796	38.0204	2.28458	8.51474	0.375665	0.316401	20.4618	18.8227	4.02866	2.82906	22.7182	24.2172	19.045	17.8378	96.3604	363.188	605.827	0.000228955	1.30456e-05	0.0831539	0.00447341	0.138707	0.0458428	0.00513333	0.0010587	0.0131	0.0015308	0.0279667	0.00261045	0.0832667	0.00702385	2.55195	5.44805	16.2208	0.000441	0.0002205	0.0010075	4.25e-05
MT016469	16K+		zone1-2	A1	MtN2	MATH TRAF domain protein	10.6567	5.07	32.0333	112.533	7.71295	46.8872	248.216	2.55784	0.924165	5.93627	9.21569	5.52533	4.17043	8.6292	37.7398	4.98246	19.1228	15.7659	66.1976	338.423	389.66	147.553	0.001	1.30456e-05	0.38966	0.0202052	0.147553	0.0369928	0.001	0	0.00507	0.00208159	0.0320333	0.00385242	0.112533	0.0145695	5.07	32.0333	112.533	0.000389	0.0001945	0.000995	0.000331667
MT000633	16K-NF		all	A2		GH3 auxin response gene-like	3.46879	1.69207	1.43525	1.83673	2.11382	1.73532	3.01355	1.06997	0.653223	1.13607	1.40246	1.04206	0.98059	2.76857	2.8981	1.61032	1.49223	1.15242	1.17662	2.05185	7.44717	10.0247	0.0110278	0.0032034	0.0821257	0.0049767	0.11055	0.0733395	0.0769667	0.0116922	0.130233	0.0183378	0.110467	0.0043781	0.141367	0.00910262	1.69207	1.43525	1.83673	0.05455	0.02055	0.0583667	0.0151251
MT001725	16K-NF		zone1-2	A2	MtN1-like	MtN1-like	2.05978	1.29016	9.04121	30.0252	1.39877	2.23632	35.15	0.389508	0.478598	0.984595	0.575692	1.26366	1.23671	1.04613	2.07777	0.213133	0.827219	1.6469	3.00395	22.6614	141.77	107.213	0.00103968	0.000570904	0.147395	0.0168575	0.111467	0.079702	0.000396333	0.000144794	0.000511333	4.13938e-05	0.00358333	0.00179643	0.0119	0.00070946	1.29016	9.04121	30.0252	0.000718	5.8e-05	0.000279667	2.51683e-05
MT009947	16K+	1	exo1	A3		DNA-binding WRKY;	1.33785	0.921776	1.29175	2.35729	3.03839	1.98778	2.88831	0.546037	0.781931	2.15353	2.05256	1.80053	1.25281	4.32886	3.71644	1.28169	1.70892	1.84096	1.5904	2.29707	3.99977	19.9201	0.00782451	0.00204849	0.0312962	0.00506826	0.155865	0.114822	0.0157667	0.00203825	0.0145333	0.00322714	0.0203667	0.00170522	0.0371667	0.00400264	0.921776	1.29175	2.35729	0.01926	0.01564	0.0105167	0.00187979
MT010767	16K+	1	zone1-2	A3	MtN20	Zinc finger, GRF-type	1.68298	0.816	4.028	39.5067	0.941143	1.284	43.0971	1.24839	0.334791	1.43641	1.11554	0.975146	0.519867	2.5637	1.78627	1.49867	2.10212	1.40833	1.32604	13.5417	521.474	354.345	0.0008319	0.000201945	0.433814	0.0284068	0.29478	0.147331	0.0025	0.000765593	0.00204	0.000295014	0.01007	0.00238162	0.0987667	0.0101627	0.816	4.028	39.5067	0.0008005	0.0002895	0.000999333	0.0005029
MT006735	16K+	1	zone1-2	A3		Myb	0.667771	0.55336	1.66802	8.63544	1.70152	3.01855	7.76728	0.812048	0.905066	1.99661	1.546	1.02672	0.703758	0.897078	2.26096	0.940789	1.59868	1.69068	3.74763	10.7582	20.2193	11.2838	0.000989775	0.000274402	0.0200125	0.00851722	0.0111684	0.000223986	0.00163667	0.000541674	0.000905667	0.000230273	0.00273	0.000185562	0.0141333	0.000883805	0.55336	1.66802	8.63544	0.001566	0.000974	0.00127167	0.000246007
MT007335	16K+		all	A4	MtLEC4	Concanavalin A-like lectin/glucanase;	1.01079	0.745838	1.80272	11.8757	1.07166	2.33225	86.0152	0.725636	0.445471	0.993113	1.51837	0.777024	0.993219	0.861097	1.32445	1.47952	1.74096	1.51564	1.05502	29.1514	785.212	2610.5	0.000128323	8.81161e-05	0.100761	0.0196425	0.334987	0.00952093	0.00120133	0.000211144	0.000896	0.000177094	0.00216567	0.0012194	0.0142667	0.00176478	0.745838	1.80272	11.8757	0.002815	0.001815	0.00204267	0.00111418
MT003955	16K+	1	diff1	A4		Helix-loop-helix DNA-binding;	0.827887	0.663557	0.8793	1.34344	1.37243	2.18621	2.75206	1.10872	1.03906	1.2913	1.64476	1.32969	0.962994	1.2989	1.43505	0.945017	1.09536	1.18794	1.37675	2.59878	8.20614	12.8254	0.0105028	0.00415087	0.0861871	0.00904875	0.134702	0.0303688	0.0571667	0.0168258	0.0379333	0.00655295	0.0502667	0.00320538	0.0768	0.00228692	0.663557	0.8793	1.34344	0.0512	0.0044	0.0567667	0.0104652
MT010452	16K+		zone1-2	A4	MtN19	Stress up-regulated Nod 19;	1.08333	0.97449	5.10204	16.4923	1.22381	3.14619	31.688	2.97483	1.34611	1.15057	1.13421	0.885371	1.1633	1.42832	1.37522	0.9087	1.51557	1.92358	1.75189	4.72642	256.513	250.542	0.00217319	9.4469e-05	0.55745	0.0234419	0.544474	0.161935	0.00261333	0.000431908	0.00254667	0.000379224	0.0133333	0.00157727	0.0431	0.00297041	0.97449	5.10204	16.4923	0.000874	0.000626	0.0026	0.00157
MT003118	16K+	1	zone1-2	A4	EFD	Pathogenesis-related transcriptional factor and ERF	1.04121	0.49388	0.667687	1.58752	0.920177	1.30451	5.4878	1.00134	0.416354	2.31307	2.08967	0.91555	0.577078	0.823419	0.673763	0.935974	0.878548	ND	ND	ND	37.3388	27.991	0.00362697	0.00116694	0.135427	0.011099	0.101523	0.0147735	0.00544667	0.00075145	0.00269	0.000707272	0.00363667	0.000341435	0.00864667	0.00116176	0.49388	0.667687	1.58752	0.00373	0.001865	0.003735	0.000235
MT008226	16K+	1	exo1	R1		Leucine zipper, homeobox-associated	0.656076	0.463594	0.621006	0.67077	0.905955	0.649628	0.783747	1.2907	0.862772	0.898559	0.515717	0.687117	0.564277	0.802795	0.531553	0.582071	0.473598	0.653857	0.618439	0.647923	1.1991	1.27241	0.0143268	0.00382933	0.0171793	0.00621425	0.0182296	0.000813976	0.127267	0.0249534	0.059	0.0162133	0.0790333	0.00800548	0.0853667	0.00969576	0.463594	0.621006	0.67077	0.14465	0.04165	0.1867	0.0586591
MT001907	16K+		repressed	R1	MtBGLU1	Glycoside hydrolase, family 17	0.498411	0.391821	0.438831	0.314001	0.820596	0.663819	0.624336	1.17628	0.915711	1.23016	0.853792	0.766367	0.675948	0.89178	0.872075	0.609574	0.488298	0.461325	0.467054	0.436409	0.125308	0.115555	0.0466054	0.0106478	0.00584002	0.00269337	0.0053855	0.000180987	0.294267	0.0653395	0.1153	0.0108767	0.129133	0.0134858	0.0924	0.00855005	0.391821	0.438831	0.314001	0.27465	0.03325	0.323067	0.0438124
MT013533	16K+		repressed	R2	MtLYK3	Protein kinase	1.86781	0.603261	0.369968	0.36091	0.935484	0.355968	0.380161	1.59859	1.46998	1.69474	1.57763	0.794365	0.684432	1.53397	0.900292	1.0289	0.851595	0.692602	0.368649	0.294537	0.31185	0.228857	0.047091	0.0185361	0.0146853	0.00305775	0.0107771	0.00572447	0.1656	0.0373519	0.0999	0.0334144	0.0612667	0.011233	0.0597667	0.0111321	0.603261	0.369968	0.36091	0.06635	0.00555	0.106067	0.0175131
MT008018	16K+	1	all	R3		Pathogenesis-related transcriptional factor and ERF;	1.07259	0.298091	0.310816	0.319424	1.73081	0.590336	0.682703	2.06517	0.511508	0.667044	0.640475	0.459016	0.40539	1.62011	1.02011	0.990582	0.767551	1.91715	0.97396	0.597565	1.33631	6.50122	0.0199699	0.00482565	0.026686	0.00326735	0.129828	0.0628057	0.178133	0.0260449	0.0531	0.0076922	0.0553667	0.0102563	0.0569	0.0034176	0.298091	0.310816	0.319424	0.06445	0.02255	0.1331	0.0615718
MT007524	16K+	1	all	R3		GRAS transcription factor;	1.21636	0.381848	0.42587	0.405435	1.51646	0.641772	0.792405	1.20489	0.513303	1.19512	1.23035	0.304527	0.278464	1.03827	0.997449	0.949248	0.954887	1.31222	0.777614	0.870398	4.13842	6.46597	0.018083	0.00809563	0.0748351	0.0158214	0.116924	0.0759014	0.0306667	0.0028103	0.01171	0.00368794	0.01306	0.00175526	0.0124333	0.00126667	0.381848	0.42587	0.405435	0.0218	0.0089	0.0262667	0.00766319
MT002230	16K+		diff1	R3		Cyclin-like F-box;	0.696464	0.532197	0.691288	0.649621	1.18702	0.902135	0.612297	1.06269	0.507131	1.17372	1.24722	0.609458	0.918637	1.13692	1.18093	1.03992	0.870259	1.08351	0.797495	0.702923	1.48516	2.10023	0.00501048	0.00240831	0.00744137	0.00139246	0.0105232	0.00534935	0.0176	0.00528488	0.00936667	0.00318321	0.0121667	0.000333333	0.0114333	0.00196412	0.532197	0.691288	0.649621	0.01005	0.00305	0.01068	0.00354996
MT007674	16K+	1	diff1	R3		Zinc finger, RING-type	0.706072	0.154175	0.272621	0.288544	1.33778	0.593476	0.912662	1.14369	0.358923	1.34167	1.30221	0.615172	0.477874	1.092	0.937333	0.895547	0.937652	1.16537	0.729706	0.668826	2.03018	5.35022	0.032187	0.0128652	0.0653453	0.00486817	0.172207	0.138152	0.0171667	0.00203415	0.00264667	0.000864819	0.00468	0.000523482	0.00495333	0.000426706	0.154175	0.272621	0.288544	0.04025	0.00265	0.0460333	0.0149052
MT014420	16K+	1	diff1	R3		CCR4-NOT transcription complex protein	0.50141	0.13323	0.22773	0.2134	1.12396	0.356546	0.416086	2.35825	0.238226	0.766278	0.647113	0.172277	0.223509	1.04241	0.922892	1.29621	1.08768	1.08397	0.859969	0.294527	3.62917	5.83121	0.0315777	0.013792	0.114601	0.0255101	0.184136	0.137434	0.0860667	0.0131086	0.0114667	0.000425572	0.0196	0.00359305	0.0183667	0.00256212	0.13323	0.22773	0.2134	0.02555	0.00415	0.0602533	0.0328672
MT002558	16K+	1	diff2	R3		Zinc finger, TAZ-type; BTB/POZ	0.674899	0.579533	0.648498	0.676307	0.696154	0.767788	0.836058	0.745246	0.438464	1.2069	1.62069	0.642755	0.587703	0.99294	1.00834	0.692512	0.707576	0.577511	0.624638	0.620091	1.66934	8.6447	0.0140307	0.00240119	0.023422	0.000506803	0.121291	0.0295703	0.0599333	0.0138495	0.0347333	0.0109063	0.0388667	0.00296273	0.0405333	0.00232475	0.579533	0.648498	0.676307	0.0929	0.0497	0.0692333	0.0145559
MT007176	16K+	1	exo1	R3		Zinc finger, CCCH-type;	1.08002	0.566548	0.579271	0.59228	1.6587	0.790257	0.910089	1.24331	0.602483	1.16181	1.13688	0.574479	0.476068	1.03318	0.970219	0.71821	0.758232	1.15584	0.635045	0.749166	1.25083	1.52592	0.0746687	0.0242657	0.0933976	0.0219852	0.113938	0.0736123	0.233167	0.0268316	0.1321	0.0226463	0.135067	0.00951513	0.1381	0.0142465	0.566548	0.579271	0.59228	0.19735	0.00475	0.245367	0.0611954
MT016028	16K+	1	exo1	R3		disease resistance protein (TIR-NBS-LRR class)	1.1672	0.4245	0.261627	0.262418	1.00666	0.429799	0.467804	1.20489	0.443425	0.59076	0.53064	0.51329	0.343355	1.09379	1.04668	0.757214	0.761692	1.09809	0.814714	0.540093	1.02855	1.87738	0.139894	0.0357642	0.143888	0.0333378	0.262633	0.0700863	0.168433	0.0198068	0.0715	0.010051	0.0440667	0.00288694	0.0442	0.0112089	0.4245	0.261627	0.262418	0.0545	0.0156	0.0656667	0.0233128
MT007607	16K+	1	exo1	R3		DNA-binding WRKY;	0.874715	0.24062	0.298451	0.317556	2.0447	0.622517	0.625993	0.358854	0.205885	1.1072	1.18008	0.301883	0.335679	1.22392	1.34701	0.842424	0.872121	2.1066	1.02005	0.730203	2.00726	4.81081	0.00435564	0.00213901	0.00874292	0.00465644	0.0209542	0.0136108	0.0193667	0.00354699	0.00466	0.000763151	0.00578	0.000309892	0.00615	0.000323471	0.24062	0.298451	0.317556	0.064	0.0529	0.0229667	0.00543946
MT014860	16K+	1	exo1	R3		Homeodomain-related;	0.311173	0.19093	0.193424	0.156236	1.22857	0.355182	0.269608	0.251615	0.0713985	0.66819	0.647217	0.172818	0.161785	1.70805	1.69349	0.698401	1.00112	0.9792	0.48528	0.38176	3.39409	7.70629	0.00664238	0.000417903	0.0225448	0.0100518	0.0511881	0.000436236	0.00294	0.000718424	0.000561333	0.000111116	0.000568667	0.000198828	0.000459333	0.000174691	0.19093	0.193424	0.156236	0.02219	0.02011	0.00558333	0.00177338
MT016132	16K+	1	exo1	R3		DNA-binding WRKY;	0.779672	0.271591	0.339318	0.344091	1.95178	0.518791	0.609466	0.410615	0.232254	0.999319	0.901974	0.424636	0.397562	0.971163	0.994419	0.90625	0.920635	1.63035	0.935366	0.545935	2.5465	7.4879	0.0144034	0.00710371	0.0366783	0.0101389	0.107851	0.0573843	0.0146667	0.00213099	0.00398333	0.00140505	0.00497667	0.000744431	0.00504667	0.00108941	0.271591	0.339318	0.344091	0.05715	0.04605	0.0234667	0.00661824
MT010489	16K+	1	exo1	R3		Zinc finger, C2H2-type	0.6823	0.0576381	0.164039	0.128119	0.807514	0.212863	0.337669	2.25641	0.182591	0.466916	0.374532	0.345958	0.323326	0.830402	0.467085	0.9375	0.631148	0.858067	0.541852	0.173878	4.7468	11.7898	0.0099107	0.00482751	0.0470441	0.009164	0.116845	0.0761241	0.319233	0.0315596	0.0184	0.00298161	0.0523667	0.0162303	0.0409	0.0060025	0.0576381	0.164039	0.128119	0.1235	0.062	0.278667	0.152422
MT008661	16K+	1	exo1	R3		Zinc finger, CCCH-type	1.01287	0.290226	0.267287	0.280253	1.4268	0.31178	0.374306	0.783244	0.280057	0.59902	0.530421	0.39639	0.380505	0.624214	0.672956	0.712583	0.651573	1.78352	0.611408	0.45497	4.22671	9.10288	0.00917777	0.00598669	0.0387918	0.00438309	0.0835441	0.0750049	0.0100267	0.00234495	0.00291	0.000685298	0.00268	0.000265016	0.00281	0.000285365	0.290226	0.267287	0.280253	0.026935	0.017665	0.0210967	0.00842856
MT015782	16K+	1	exo1	R3		DNA-binding WRKY;	0.585496	0.222917	0.424256	0.364435	1.98907	0.455373	0.351548	0.439251	0.0866365	0.502564	0.417265	0.33239	0.332819	1.31967	0.714344	1.0453	0.63255	2.23375	0.853625	0.49625	5.83469	17.2768	0.0046732	0.00233122	0.0272667	0.0105735	0.0807378	0.062448	0.0224	0.00180831	0.00499333	0.00216398	0.00950333	0.000541182	0.00816333	0.00198897	0.222917	0.424256	0.364435	0.07745	0.07185	0.03402	0.0240071
MT000919	16K+	1	NN	R4		Zinc finger, CCCH-type;	0.7484	1.18821	1.00418	0.460076	0.257507	0.267905	0.234058	1.31062	0.330352	1.36316	0.259431	0.813375	0.692247	0.891326	0.553081	0.170267	0.164429	0.243124	0.3237	0.203378	2.34424	21.8169	0.01151	0.000598518	0.0269823	0.00842339	0.251113	0.2162	0.0876667	0.0157677	0.104167	0.0315082	0.0880333	0.0443116	0.0403333	0.0248618	1.18821	1.00418	0.460076	0.4696	0.0873	0.615467	0.162467
MT008554	16K+	1	all	0		Helix-loop-helix DNA-binding	1.12092	0.694611	0.900547	1.01718	1.63287	1.61426	2.09782	0.974171	0.907871	1.49073	1.61432	0.944779	0.871514	1.33587	1.36437	0.971469	1.21141	1.1619	1.19836	1.71166	2.06179	5.46063	0.0298509	0.0035416	0.0615464	0.00248126	0.163005	0.119228	0.128033	0.0265356	0.0889333	0.0201443	0.1153	0.00841982	0.130233	0.0138335	0.694611	0.900547	1.01718	0.08195	0.02615	0.0798333	0.0107911
MT001831	16K+	1	all	0		Homeodomain-related;	1.47927	0.7891	0.858131	0.842561	1.34965	1.04371	1.40559	0.94886	0.840419	1.4118	1.48007	1.02358	0.783019	1.167	0.93837	0.713004	0.730942	0.976934	0.773406	1.02442	5.80953	22.2121	0.00854393	0.00187825	0.0496362	0.0134028	0.189779	0.11826	0.0192667	0.00346426	0.0152033	0.00387062	0.0165333	0.00153442	0.0162333	0.000837324	0.7891	0.858131	0.842561	0.02705	0.00165	0.0256667	0.00171302
MT001094	16K+	1	all	0		No apical meristem (NAM) protein	1.78999	1.31933	0.887333	0.871333	1.9346	0.762048	0.89673	0.946292	0.791702	0.801904	0.795558	1.03132	0.704535	1.40637	0.812251	1.00624	0.681709	1.38097	0.540102	0.644812	3.10205	3.81967	0.0288044	0.00948248	0.0893527	0.019322	0.110024	0.0309806	0.05	0.010152	0.0659667	0.0178574	0.0443667	0.0011921	0.0435667	0.00289617	1.31933	0.887333	0.871333	0.05865	0.02625	0.0555	0.0135692
MT014087	16K+		all	0	hexose transporter	General substrate transporter	1.03539	1.49167	1.37975	1.39674	1.4592	1.2607	1.32711	0.989648	0.852174	1.93262	1.51766	1.02375	1.0916	1.23253	0.95248	1.26939	1.1059	1.34222	1.22595	1.37878	7.79716	42.1594	0.0128364	0.00298907	0.100088	0.00462686	0.541175	0.292939	0.100067	0.0131262	0.149267	0.0260408	0.138067	0.0110551	0.139767	0.0132429	1.49167	1.37975	1.39674	0.0805	0.0205	0.0796667	0.0094351
MT013931	16K+	1	all*	0		Helix-loop-helix DNA-binding;	1.23974	0.994798	1.14434	1.29996	1.7479	1.32018	1.57277	1.03291	0.761204	1.09083	1.38149	0.950382	0.733461	1.6549	1.70787	1.48337	1.61643	1.23639	1.44209	1.30467	4.98923	5.20839	0.0121559	0.00522884	0.0606489	0.00440508	0.0633129	0.00937843	0.0769	0.0195548	0.0765	0.0157691	0.088	0.00793221	0.0999667	0.00701815	0.994798	1.14434	1.29996	0.0476	0.001	0.0491667	0.00680547
MT000483	16K+		bacA	0	SAG101	Lipase, class 3;	0.81711	0.711242	0.898604	0.922483	1.89258	0.965684	1.07572	0.799508	0.680197	0.544826	0.597586	0.564041	0.530993	0.713147	0.733333	0.872415	0.963714	1.48652	1.14056	0.830873	1.1722	3.23038	0.0487456	0.0139582	0.0571396	0.00267844	0.157467	0.108111	0.0907333	0.0134705	0.0645333	0.0115032	0.0815333	0.00328346	0.0837	0.00764918	0.711242	0.898604	0.922483	0.1084	0.0484	0.0866667	0.0100953
MT000406	16K+	1	diff1	0	MtHAP5.1	Histone-fold/TFIID-TAF/NF-Y	1.28851	0.721338	0.711783	0.707006	1.24706	1.48	1.12235	1.12316	1.18206	1.00832	1.1155	0.802484	0.731677	1.04757	0.905784	0.698378	0.690811	0.874644	0.931624	0.792972	0.838501	2.88034	0.0110934	0.00166677	0.00930183	0.00343153	0.0319527	0.00336177	0.0418667	0.00735671	0.0302	0.0008544	0.0298	0.000776745	0.0296	0.00217332	0.721338	0.711783	0.707006	0.0249	0.0004	0.0279667	0.0039074
MT009912	16K+	1	diff1	0		homeodomain protein	1.26773	0.491953	0.923902	0.868865	1.46998	1.11365	2.13699	0.981207	1.06726	2.16563	2.42556	1.00198	1.05754	1.47854	1.77107	1.07023	1.39542	1.06235	0.874086	1.22431	1.8734	4.04124	0.0251849	0.00237619	0.0471814	0.013587	0.101778	0.0459943	0.0167767	0.00378077	0.00825333	0.00493646	0.0155	0.00190788	0.0145767	0.00415057	0.491953	0.923902	0.868865	0.01685	0.00225	0.0165333	0.00229807
MT011401	16K+	1	diff1	0		DNA binding protein S1FA	1.1006	0.71366	0.772999	0.917826	1.09171	1.19807	1.31413	1.13115	0.86463	1.03595	1.18726	0.959464	0.741658	1.09657	1.00381	0.756191	0.702435	0.889232	0.93173	1.16214	1.76129	2.01557	0.158825	0.0496391	0.279738	0.0087941	0.320124	0.0585172	0.814533	0.171071	0.5813	0.08032	0.629633	0.00749496	0.7476	0.0613772	0.71366	0.772999	0.917826	0.41085	0.01555	0.464733	0.0710866
MT012940	16K+	1	diff1	0		G-box binding, MFMR;	1.0651	0.751861	0.914392	0.797767	1.11013	0.929515	1.29405	0.889262	0.779642	1.23611	1.32407	0.801087	0.773913	1.1845	1.32472	0.868943	0.90859	0.764496	0.809099	0.938448	1.54338	3.02022	0.0314519	0.0102962	0.0485421	0.00284989	0.0949917	0.0229564	0.0268667	0.00689356	0.0202	0.00481248	0.0245667	0.00313546	0.0214333	0.00488342	0.751861	0.914392	0.797767	0.0298	0.0092	0.0265	0.00157162
MT016301	16K+	1	diff1	0		Homeodomain-related	0.705882	0.574816	0.770646	0.632461	0.94474	0.876196	0.978746	1.25189	0.865038	1.30553	1.40704	0.739081	0.592172	1.09436	1.20725	0.734297	0.834162	0.564622	0.5216	0.721067	1.2609	2.11635	0.00709723	0.00117228	0.00894886	0.00189422	0.0150202	0.0100389	0.0815333	0.014761	0.0468667	0.00761935	0.0628333	0.00272356	0.0515667	0.0037024	0.574816	0.770646	0.632461	0.0573	0.0049	0.0717333	0.00890418
MT002843	16K+	1	diff1	0		Zinc finger, CCHC-type	1.36812	1.27899	1.0368	1.14246	1.13124	0.619311	0.654441	1.93966	1.21408	1.74734	1.02883	1.34108	1.46805	1.44867	0.841984	0.686778	0.605905	1.18895	0.974408	0.889191	5.13975	24.7151	0.00691767	0.00139631	0.0355551	0.00633409	0.170971	0.134935	0.00842333	0.000707327	0.0107733	0.00248317	0.00873333	0.000641361	0.00962333	0.00112822	1.27899	1.0368	1.14246	0.0232	0.0074	0.045	0.011724
MT015342	16K+	1	diff2	0		CCR4-NOT transcription complex protein	1.07597	0.75039	0.837398	0.824522	1.01784	0.873616	0.960014	0.921456	0.761141	1.14414	1.17363	0.741242	0.695128	1.10478	1.11107	0.697413	0.723089	0.806838	0.755364	0.861442	0.750241	1.57447	0.168873	0.0453827	0.126696	0.0327168	0.265885	0.0728639	0.341733	0.0645861	0.256433	0.0444358	0.286167	0.0147357	0.281767	0.0162543	0.75039	0.837398	0.824522	0.3306	0.0565	0.304633	0.0323035
MT004761	16K+	1	diff2	0		DNA-binding WRKY	0.846104	0.610682	0.600593	0.61365	1.28418	1.15625	1.28711	1.95343	0.944853	1.33528	1.38338	0.83801	0.75051	1.03545	0.924812	0.810576	0.799866	0.820324	0.776878	0.927099	0.722452	11.2353	0.0188484	0.00657983	0.0136171	0.00442341	0.211768	0.0976376	0.0561667	0.0126928	0.0343	0.00803638	0.0337333	0.00196751	0.0344667	0.00315454	0.610682	0.600593	0.61365	0.0136	0.0018	0.0265667	0.0116505
MT016319	16K+	1	diff2	0		Homeodomain-related	0.456215	0.480763	0.786828	0.694107	0.751331	0.39417	0.925729	1.2037	0.769342	1.72242	1.81069	0.548682	0.679845	0.663172	0.840379	0.795522	0.753731	0.843342	0.715985	0.962866	0.479518	2.23878	0.00529737	0.00126457	0.00254018	0.000510419	0.0118597	0.000246074	0.0192333	0.00443333	0.00924667	0.00397587	0.0151333	0.000437163	0.01335	0.00254673	0.480763	0.786828	0.694107	0.0162	0.0044	0.0195	0.00457056
MT010069	16K+	1	exo1	0		KH, type 1;	1.36013	0.586716	0.768582	0.713759	1.35008	1.31839	1.76816	1.16768	0.688242	1.85	1.86786	0.842742	0.589158	1.19038	1.19136	0.777098	0.869755	0.66537	0.687938	0.745525	0.927963	0.928986	0.0180231	0.00244761	0.0167248	0.0020751	0.0167432	0.0120301	0.0632333	0.0157011	0.0371	0.0111698	0.0486	0.00440151	0.0451333	0.0130533	0.586716	0.768582	0.713759	0.04125	0.00295	0.0481667	0.00300241
MT000081	16K+		exo1	0		Allene oxide cyclase	0.691173	0.557389	0.520649	0.513173	1.00633	1.16897	1.22969	0.740457	0.646131	0.987362	1.12117	0.772078	0.522928	0.997223	0.926534	0.732431	0.759377	0.696339	0.719139	0.786902	1.4094	1.05879	0.0444041	0.00964614	0.0625831	0.00674382	0.0470147	0.0250904	0.365633	0.0687912	0.2038	0.022055	0.190367	0.00354087	0.187633	0.0129438	0.557389	0.520649	0.513173	0.2873	0.0764	0.212733	0.0114613
MT000150	16K+		exo1	0		'isoflavone reductase	0.748884	0.615209	0.847413	0.763827	1.23089	1.08586	1.18033	1.0452	0.939153	1.30951	1.48141	0.764406	0.834652	0.887576	1.03057	0.925382	0.905462	0.794128	0.836997	0.794228	0.85125	0.968933	0.410955	0.108679	0.349825	0.00849563	0.398187	0.247947	0.932367	0.201846	0.5736	0.127334	0.7901	0.0552125	0.712167	0.0502875	0.615209	0.847413	0.763827	0.47085	0.07895	0.492133	0.0592111
MT009684	16K+	1	exo1	0		Helix-loop-helix DNA-binding	1.25375	0.726293	1.08459	0.993534	1.52696	0.844723	1.2426	0.742491	0.421114	1.62471	1.05882	0.858384	0.664622	1.74449	1.53512	0.917831	1.07043	0.759558	0.729538	0.960918	1.31252	11.6176	0.00348215	0.00057078	0.0045704	0.00161572	0.0404543	0.0342175	0.00618667	0.00102048	0.00449333	0.00155234	0.00671	0.000985613	0.00614667	0.00104092	0.726293	1.08459	0.993534	0.005715	0.001715	0.00424333	0.000998822
MT009741	16K+	1	exo1	0		Zinc finger, RING-type	1.03752	0.74316	0.718005	0.720212	1.02719	0.921053	0.888596	1.28344	1.11392	1.11562	1.09164	0.893188	0.749698	0.963712	0.834635	0.75143	0.811232	0.816617	0.792665	0.793413	0.962462	2.95566	0.023188	0.00782312	0.0223176	0.00351581	0.0685358	0.0259316	0.0755333	0.0121861	0.0561333	0.00516796	0.0542333	0.00346426	0.0544	0.00280416	0.74316	0.718005	0.720212	0.05545	0.00095	0.0711667	0.00414018
MT001976	16K+		exo1	0		Anthranilate N-benzoyltransferase protein	0.763355	0.393611	0.46956	0.554551	1.73647	1.53704	1.58689	0.90382	0.518529	1.6364	1.29078	0.6019	0.787886	1.22949	1.03946	1.01952	1.03254	1.09081	1.15471	1.23991	2.58801	7.62757	0.0150832	0.00435423	0.0390356	0.0113392	0.115048	0.0477395	0.0553	0.00935165	0.0217667	0.00497069	0.0259667	0.00127323	0.0306667	0.0018123	0.393611	0.46956	0.554551	0.0349	0.0236	0.0315433	0.0162367
MT016039	16K+	1	exo1	0		Leucine-rich repeat;	1.13991	0.782375	0.514874	0.566316	1.14445	0.623073	0.714445	0.77875	0.555879	0.539017	0.544902	1.2535	1.01125	1.16887	1.09492	0.843445	0.949073	1.05077	0.908894	0.763577	1.03118	1.27134	0.0333559	0.00557463	0.034396	0.00433586	0.0424065	0.0269832	0.149033	0.0237716	0.1166	0.0110092	0.0767333	0.0050762	0.0844	0.0206117	0.782375	0.514874	0.566316	0.05145	0.03015	0.0400667	0.00815155
MT016090	16K+	1	exo1	0		Heat shock factor (HSF)-type, DNA-binding;	1.00398	0.702523	0.691899	0.844622	1.70633	0.910127	0.88481	0.668329	0.489111	0.839732	0.730347	1.03819	0.792775	1.42551	0.88373	1.34371	0.954738	1.12357	0.865019	0.626426	2.92281	3.99493	0.0179715	0.00648999	0.0525271	0.00451419	0.0717947	0.0367527	0.0251	0.00251197	0.0176333	0.00463117	0.0173667	0.00320902	0.0212	0.00470567	0.702523	0.691899	0.844622	0.02005	0.01525	0.0134	0.00282135
MT007789	16K+	1	exo1	0		Heat shock factor (HSF)-type, DNA-binding	1.03737	0.59854	0.634854	0.663321	1.60254	0.875994	0.882353	0.572224	0.504621	0.910329	0.742717	1.08126	0.911512	1.38136	0.963977	1.84071	1.27434	1.21301	0.872603	0.623015	2.14978	5.64385	0.0111691	0.0022896	0.0240112	0.000494274	0.063037	0.0355348	0.0182667	0.00166966	0.0109333	0.00207391	0.0115967	0.00226378	0.0121167	0.0027039	0.59854	0.634854	0.663321	0.013165	0.010635	0.00753333	0.00167834
MT000719	16K+	1	exo1	0		Pathogenesis-related transcriptional factor and ERF;	1.21805	0.532188	0.518993	0.611992	1.30016	0.90436	0.897481	1.31623	0.686775	1.05596	0.959676	0.588541	0.521039	1.1432	0.987668	0.850951	0.798814	1.05051	0.963166	0.818685	2.68005	8.15459	0.063839	0.0204066	0.171091	0.0247942	0.520581	0.0293392	0.6871	0.0643141	0.365667	0.046765	0.3566	0.0346255	0.4205	0.0178464	0.532188	0.518993	0.611992	0.4542	0.0254	0.597833	0.177154
MT006425	16K+	1	exo1	0		Leucine-rich repeat;	0.811564	0.455779	0.551226	0.614273	1.51395	0.727851	0.820852	1.19352	0.757547	1.25673	1.15171	0.668324	0.61714	1.02794	1.20624	1.02023	1.22863	1.137	0.922589	0.889866	1.25051	32.5313	0.00416984	0.000562489	0.00521442	0.00252905	0.13565	0.114905	0.0761333	0.00479595	0.0347	0.00867717	0.0419667	0.00329865	0.0467667	0.0111872	0.455779	0.551226	0.614273	0.05245	0.01765	0.0626	0.0252095
MT013054	16K+	1	exo1	0		GRAS transcription factor;	0.938032	0.580734	0.728899	0.674771	1.03234	0.5169	0.522727	0.941265	0.575563	1.15125	0.90566	0.733333	0.629195	1.02201	0.861722	0.673973	0.704795	0.978723	0.757509	0.710889	3.58441	16.5421	0.00613636	0.00164773	0.0219952	0.00520798	0.101508	0.0587255	0.00726667	0.000870734	0.00422	0.00053929	0.00529667	0.000248752	0.00490333	0.000479664	0.580734	0.728899	0.674771	0.01555	0.00245	0.0146367	0.00301579
MT000471	16K+		exo2	0		allene oxide synthase (AOS)	0.890592	0.631104	0.662679	0.672111	1.16107	0.948186	0.988874	0.923598	0.757389	1.49519	1.12303	0.815453	0.691131	0.981194	0.860267	0.774972	0.821206	0.741143	0.664855	0.703641	1.19123	0.725137	0.148417	0.0587179	0.176799	0.0205031	0.107622	0.0574437	0.579567	0.109524	0.365767	0.059954	0.384067	0.019494	0.389533	0.0556053	0.631104	0.662679	0.672111	0.4376	0.0164	0.404167	0.0189183
MT003202	16K+		exo2	0		RAR1 disease resistance protein (RAR1)	1.4691	0.758594	0.710699	0.763615	1.24622	1.11145	1.14644	1.17312	0.9957	1.22746	1.16261	0.867456	0.704354	1.06419	0.875252	0.798783	0.769168	0.960197	0.929905	1.02747	1.32215	1.02876	0.0354602	0.00815072	0.0468839	0.00167255	0.0364802	0.010619	0.0863	0.0189779	0.0654667	0.00991032	0.0613333	0.00447599	0.0659	0.00693277	0.758594	0.710699	0.763615	0.07365	0.01175	0.0864	0.00932577
MT011705	16K+		fix+	0	DMI1	Ion channel DMI-1 , putative AC140550.31 117975-123778 F EGN_Mt060719 20060801	1.30534	0.628305	0.806518	0.770019	1.43137	1.14597	1.34423	1.18459	0.918459	1.45245	1.48004	0.863924	0.691456	1.08057	1.06872	0.648208	0.798046	0.792602	0.731836	0.785997	1.71129	22.8792	0.00368182	0.000668372	0.00630068	0.00124892	0.0842373	0.0627617	0.0179	0.00283608	0.0112467	0.00372642	0.0144367	0.00255036	0.0137833	0.00322262	0.628305	0.806518	0.770019	0.01255	0.00085	0.0148667	0.00231397
MT000685	16K+		fix+	0	MtGOGATne	glutamate synthase (NADH)	0.94148	0.822429	0.72077	0.70219	1.16586	0.967507	1.21161	1.19232	1.1226	1.14498	1.40469	1.01189	0.856622	1.10145	1.25466	0.875213	0.937947	0.800802	0.802335	0.819436	1.0395	7.02665	0.0808057	0.00979477	0.0839974	0.0244854	0.567794	0.43323	0.251167	0.0430497	0.206567	0.0279513	0.181033	0.0104066	0.176367	0.0223834	0.822429	0.72077	0.70219	0.21275	0.02855	0.253667	0.021296
MT000284	16K+		NN	0	Non-symbiotic hemoglobin	Globin	0.723528	1.33565	1.24888	1.19038	1.59327	1.01818	0.90733	1.35047	0.798858	0.842736	1.07303	1.52578	1.66158	1.19251	1.1124	1.00833	0.763604	1.18003	0.833254	0.513757	0.859371	5.24285	0.0170937	0.000724057	0.0146898	0.000373687	0.0896199	0.00624502	0.0672333	0.0121767	0.0898	0.0164146	0.0839667	0.0102138	0.0800333	0.0125047	1.33565	1.24888	1.19038	0.04085	0.02205	0.0551667	0.0177874
MT007863	16K+		repressed	0	MtEDS1.1	Lipase, class 3;	0.861899	0.745083	0.818012	0.816146	1.01429	0.925208	0.956434	1.06884	0.877186	0.94771	1.01525	0.819532	0.724512	0.815377	0.920711	0.725269	0.762938	0.747957	0.783369	0.761626	0.643715	0.316493	0.251939	0.0424261	0.162177	0.00535221	0.079737	0.0407069	0.696567	0.139196	0.519	0.0626261	0.5698	0.0352424	0.5685	0.0433287	0.745083	0.818012	0.816146	0.5089	0.0667	0.543933	0.0376639
MT007023	16K+	1	repressed	0	MtRR1	Homeodomain-like;	0.962507	0.484243	0.775854	0.686196	1.04872	0.955437	1.42187	0.955124	0.645111	1.94421	2.10797	0.587124	0.437982	1.20794	1.2119	0.751669	0.808634	0.644324	0.624144	0.779459	0.783597	1.37549	0.0252888	0.00688849	0.0198162	0.00252708	0.0347844	0.0293572	0.0751	0.0179274	0.0363667	0.0148441	0.0582667	0.0097359	0.0515333	0.0103254	0.484243	0.775854	0.686196	0.08505	0.00995	0.0812333	0.00237791
MT001107	16K+	1	repressed	0	MtRR9	Response regulator receiver;	1.58163	1.14449	0.777127	0.604742	1.3151	0.953655	0.968705	1.19018	1.08098	1.08278	1.15538	1.32352	0.835508	1.61995	1.23898	1.03083	1.08069	1.13478	0.814985	0.844474	0.69523	0.921709	0.069207	0.0212008	0.0481148	0.0056635	0.0637887	0.0474874	0.1195	0.0194363	0.136767	0.0365828	0.0928667	0.00704612	0.0722667	0.0114012	1.14449	0.777127	0.604742	0.0638	0.0112	0.0759333	0.0086314
MT006194	16K+	1	repressed	0		DNA-binding WRKY	1.00374	0.586764	0.828056	0.973401	1.39637	0.947224	1.53326	1.41127	1.1549	1.59933	1.79798	0.828923	0.754875	1.13534	1.62907	0.860935	1.23103	0.899758	0.788245	0.937601	0.518246	1.77217	0.0537487	0.00976902	0.027855	2.11311e-05	0.0952516	0.0515043	0.105267	0.0213529	0.0617667	0.0174578	0.0871667	0.0121387	0.102467	0.0212384	0.586764	0.828056	0.973401	0.068	0.0064	0.0959667	0.00724461
MT001302	16K+	1	repressed	0		DNA-binding WRKY	0.865236	0.669583	0.769833	0.73425	0.871076	0.826811	0.952369	1.03471	0.858266	1.17352	1.14344	0.756546	0.701869	0.868186	0.969283	0.687224	0.709847	0.583375	0.670875	0.65825	0.86508	0.74726	0.0822134	0.00941537	0.0711212	0.00533881	0.0614348	0.0309199	0.4	0.0596984	0.267833	0.0503389	0.307933	0.0313864	0.2937	0.0487348	0.669583	0.769833	0.73425	0.3563	0.0083	0.368667	0.0352081
[truncated: 68 more columns]
