# Supplementary material for: Transcription Reprogramming during Root Nodule Development in Medicago truncatula
Source: PLoS One. 2011 Jan 27;6(1):e16463. doi: 10.1371/journal.pone.0016463 (PMC3029352; doi:10.1371/journal.pone.0016463)
Supplement: Table S9 — List of genes classified by MapMan as related to heme (hemoglobin genes), phenylpropanoids and flavonoids. (XLS) [file pone.0016463.s010.xls]

## Sheet: MapManExport
Table S9. List of genes classified by MapMan as related to heme (hemoglobin genes), phenylpropanoids and flavonoids; the gene order is as in Figure 2 (hemoglobin genes) and 6. Gene id and description were exported from MapMan (version 3.5.1)
BinCode	BinName	id	description
21.3	redox.heme	mt000284	UP|HBL1_MEDSA (Q9FVL0) Non-symbiotic hemoglobin 1 (MEDsa GLB1), complete
21.3	redox.heme	mt003786	similar toUP|LGB_CANLI (P42511) Leghemoglobin, partial (95%)
21.3	redox.heme	mt007022	similar toPIR|S08508|S08508 leghemoglobin I (clone pNL549) - alfalfa {Medicago sativa;} , partial (97%)
21.3	redox.heme	mt007323	similar toUP|Q42928 (Q42928) Leghemoglobin, partial (96%)
21.3	redox.heme	mt014172	UP|LGB2_MEDTR (P27993) Leghemoglobin 2, complete
21.3	redox.heme	mt014173	similar toUP|LGB4_MEDSA (P28010) Leghemoglobin, complete
21.3	redox.heme	mt014321	similar toUP|LGB2_VICFA (P93848) Leghemoglobin 29 (VfLb29), complete
21.3	redox.heme	mt014322	similar toUP|LGB2_VICFA (P93848) Leghemoglobin 29 (VfLb29), complete
21.3	redox.heme	mt014486	similar toUP|LGB2_VICFA (P93848) Leghemoglobin 29 (VfLb29), complete
21.3	redox.heme	mt015113	homologue toUP|Q42928 (Q42928) Leghemoglobin, complete
21.3	redox.heme	mt015118	homologue toUP|LGB4_MEDSA (P28010) Leghemoglobin, complete
21.3	redox.heme	mt015309	similar toUP|Q42928 (Q42928) Leghemoglobin, partial (96%)
21.3	redox.heme	mt015310	similar toUP|Q42928 (Q42928) Leghemoglobin, partial (96%)
16.2	secondary metabolism.phenylpropanoids	mt000067	weakly similar toUP|Q8L5K8 (Q8L5K8) Orcinol O-methyltransferase , partial (65%)
16.2	secondary metabolism.phenylpropanoids	mt000986	similar toUP|Q9LFB5 (Q9LFB5) Anthranilate N-benzoyltransferase-like protein (AT5g01210/F7J8_190), partial (73%)
16.2	secondary metabolism.phenylpropanoids	mt002265	weakly similar toUP|Q84KK5 (Q84KK5) S-adenosyl-L-methionine: daidzein 7-0-methyltransferase, partial (84%)
16.2	secondary metabolism.phenylpropanoids	mt007332	similar toUP|Q9SBS0 (Q9SBS0) O-diphenol-O-methyl transferase , complete
16.2	secondary metabolism.phenylpropanoids	mt008193	weakly similar toUP|Q9T002 (Q9T002) O-methyltransferase-like protein, partial (59%)
16.2	secondary metabolism.phenylpropanoids	mt009021	similar toUP|Q8GV04 (Q8GV04) Acyltransferase 1, partial (6%)
16.2	secondary metabolism.phenylpropanoids	mt009992	weakly similar toUP|Q8GU22 (Q8GU22) Orcinol O-methyltransferase (Fragment), partial (69%)
16.2	secondary metabolism.phenylpropanoids	mt010014	similar toUP|7MT9_MEDSA (O22309) Isoflavone-7-O-methytransferase 9 (Isoflavone-O-methytransferase 9) (7 IOMT-9) , partial (83%)
16.2	secondary metabolism.phenylpropanoids	mt013122	weakly similar toUP|O65859 (O65859) O-methyltransferase, partial (27%)
16.2	secondary metabolism.phenylpropanoids	mt013443	weakly similar toPIR|G86453|G86453 YUP8H12R.39. homolog F9L11.9 [imported] - Arabidopsis thaliana {Arabidopsis thaliana;} , partial (24%)
16.2	secondary metabolism.phenylpropanoids	mt013767	weakly similar toUP|Q9M6R3 (Q9M6R3) Constitutive photomorphogenic 11, partial (44%)
16.2	secondary metabolism.phenylpropanoids	mt013998	similar toUP|O04391 (O04391) Cinnamyl alcohol dehydrogenase , partial (97%)
16.2	secondary metabolism.phenylpropanoids	mt014500	similar toUP|Q84KK6 (Q84KK6) S-adenosyl-L-methionine: 2,7,4'-trihydroxyisoflavanone 4'-O-methyltransferase, partial (62%)
16.2	secondary metabolism.phenylpropanoids	mt014687	weakly similar toUP|Q5UFQ7 (Q5UFQ7) Anthranilate N-hydroxycinnamoyl/benzoyltransferase (Fragment), partial (45%)
16.2	secondary metabolism.phenylpropanoids	mt014777	weakly similar toUP|Q5UFQ7 (Q5UFQ7) Anthranilate N-hydroxycinnamoyl/benzoyltransferase (Fragment), partial (29%)
16.2	secondary metabolism.phenylpropanoids	mt014854	homologue toUP|Q9SBS0 (Q9SBS0) O-diphenol-O-methyl transferase , partial (61%)
16.2	secondary metabolism.phenylpropanoids	mt015382	similar toPIR|T48643|T48643 cinnamoyl CoA reductase-like protein - Arabidopsis thaliana {Arabidopsis thaliana;} , partial (63%)
16.2	secondary metabolism.phenylpropanoids	mt015494	similar toUP|Q84KK6 (Q84KK6) S-adenosyl-L-methionine: 2,7,4'-trihydroxyisoflavanone 4'-O-methyltransferase, partial (97%)
16.2	secondary metabolism.phenylpropanoids	mt015614	no homology
16.2	secondary metabolism.phenylpropanoids	mt015615	no homology
16.2	secondary metabolism.phenylpropanoids	mt016062	weakly similar toUP|Q8GU22 (Q8GU22) Orcinol O-methyltransferase (Fragment), partial (88%)
16.2.1.1	secondary metabolism.phenylpropanoids.lignin biosynthesis.PAL	mt000332	homologue to SPIP27990IPALYMEDSA Phenylalanine ammonia-lyase (EC 4.3.1.5). [Alfalfa] {Medicago sativa}, partial (22%)
16.2.1.1	secondary metabolism.phenylpropanoids.lignin biosynthesis.PAL	mt000333	homologue toUP|PALY_MEDSA (P27990) Phenylalanine ammonia-lyase , complete
16.2.1.1	secondary metabolism.phenylpropanoids.lignin biosynthesis.PAL	mt004794	similar to PRF|1807329B|228615|1807329B Phe ammonia lyase. {Phaseolus vulgaris;} , partial (28%)
16.2.1.1	secondary metabolism.phenylpropanoids.lignin biosynthesis.PAL	mt007169	homologue toUP|PALY_MEDSA (P27990) Phenylalanine ammonia-lyase , complete
16.2.1.1	secondary metabolism.phenylpropanoids.lignin biosynthesis.PAL	mt007760	homologue toUP|PAL2_CICAR (Q9SMK9) Phenylalanine ammonia-lyase 2 , partial (97%)
16.2.1.1	secondary metabolism.phenylpropanoids.lignin biosynthesis.PAL	mt015255	homologue toUP|PALY_STYHU (P45732) Phenylalanine ammonia-lyase , partial (97%)
16.2.1.1	secondary metabolism.phenylpropanoids.lignin biosynthesis.PAL	mt015256	similar toUP|Q9M567 (Q9M567) Phenylalanine ammonia-lyase 2 , partial (15%)
16.2.1.2	secondary metabolism.phenylpropanoids.lignin biosynthesis.C4H	mt007163	homologue toUP|TCMO_MEDSA (P37114) Trans-cinnamate 4-monooxygenase (Cinnamic acid 4-hydroxylase) (CA4H) (C4H) (P450C4H) (Cytochrome P450 73) , complete
16.2.1.2	secondary metabolism.phenylpropanoids.lignin biosynthesis.C4H	mt015249	homologue toUP|TCMO_MEDSA (P37114) Trans-cinnamate 4-monooxygenase (Cinnamic acid 4-hydroxylase) (CA4H) (C4H) (P450C4H) (Cytochrome P450 73) , complete
16.2.1.3	secondary metabolism.phenylpropanoids.lignin biosynthesis.4CL	mt007597	similar toUP|Q8W558 (Q8W558) 4-coumarate:CoA ligase , partial (94%)
16.2.1.3	secondary metabolism.phenylpropanoids.lignin biosynthesis.4CL	mt008817	homologue toPIR|PQ0772|PQ0772 4-coumarate-CoA ligase (clone GM4CL1B) - soybean (fragment) {Glycine max;} , partial (62%)
16.2.1.3	secondary metabolism.phenylpropanoids.lignin biosynthesis.4CL	mt009472	similar toUP|Q8W558 (Q8W558) 4-coumarate:CoA ligase , partial (94%)
16.2.1.3	secondary metabolism.phenylpropanoids.lignin biosynthesis.4CL	mt012624	similar toUP|Q8S5C1 (Q8S5C1) 4-coumarate:CoA ligase isoenzyme 2 , partial (48%)
16.2.1.5	secondary metabolism.phenylpropanoids.lignin biosynthesis.C3H	mt009875	similar toUP|C982_SOYBN (O48922) Cytochrome P450 98A2 , complete
16.2.1.6	secondary metabolism.phenylpropanoids.lignin biosynthesis.CCoAOMT	mt000203	UP|CAMT_MEDSA (Q40313) Caffeoyl-CoA O-methyltransferase (Trans-caffeoyl-CoA 3-O-methyltransferase) (CCoAMT) (CCoAOMT) , complete
16.2.1.6	secondary metabolism.phenylpropanoids.lignin biosynthesis.CCoAOMT	mt007397	similar toUP|CAM2_EUCGL (Q9SWB8) Caffeoyl-CoA O-methyltransferase 2 (Trans-caffeoyl-CoA 3-O-methyltransferase 2) (CCoAMT-2) (CCoAOMT-2) , partial (88%)
16.2.1.6	secondary metabolism.phenylpropanoids.lignin biosynthesis.CCoAOMT	mt014283	UP|CAMT_MEDSA (Q40313) Caffeoyl-CoA O-methyltransferase (Trans-caffeoyl-CoA 3-O-methyltransferase) (CCoAMT) (CCoAOMT) , complete
16.2.1.6	secondary metabolism.phenylpropanoids.lignin biosynthesis.CCoAOMT	mt015844	similar toUP|CAM5_TOBAC (O04899) Caffeoyl-CoA O-methyltransferase 5 (Trans-caffeoyl-CoA 3-O-methyltransferase 5) (CCoAMT-5) (CCoAOMT-5) , partial (90%)
16.2.1.7	secondary metabolism.phenylpropanoids.lignin biosynthesis.CCR1	mt007333	similar toUP|Q9FSC6 (Q9FSC6) Cinnamoyl-CoA reductase , partial (93%)
16.2.1.8	secondary metabolism.phenylpropanoids.lignin biosynthesis.F5H	mt007890	similar toUP|Q9SWR1 (Q9SWR1) Aldehyde 5-hydroxylase, partial (93%)
16.2.1.9	secondary metabolism.phenylpropanoids.lignin biosynthesis.COMT	mt001737	homologue toUP|CHMT_MEDSA (P93324) Isoliquiritigenin 2'-O-methyltransferase (Chalcone O-methyltransferase) (ChOMT) , complete
16.2.1.9	secondary metabolism.phenylpropanoids.lignin biosynthesis.COMT	mt005666	weakly similar toUP|Q7X9I9 (Q7X9I9) Caffeic acid O-methyltransferase, partial (33%)
16.2.1.9	secondary metabolism.phenylpropanoids.lignin biosynthesis.COMT	mt007074	weakly similar toUP|Q7X9I9 (Q7X9I9) Caffeic acid O-methyltransferase, partial (62%)
16.2.1.9	secondary metabolism.phenylpropanoids.lignin biosynthesis.COMT	mt007423	similar toUP|Q96424 (Q96424) O-methyltransferase, partial (34%)
16.2.1.9	secondary metabolism.phenylpropanoids.lignin biosynthesis.COMT	mt008989	weakly similar toUP|Q6L8K4 (Q6L8K4) Phloroglucinol O-methyltransferase, partial (52%)
16.2.1.9	secondary metabolism.phenylpropanoids.lignin biosynthesis.COMT	mt013864	weakly similar toUP|Q96424 (Q96424) O-methyltransferase, partial (17%)
16.2.1.9	secondary metabolism.phenylpropanoids.lignin biosynthesis.COMT	mt013911	weakly similar toUP|Q96424 (Q96424) O-methyltransferase, partial (73%)
16.2.1.9	secondary metabolism.phenylpropanoids.lignin biosynthesis.COMT	mt014004	homologue toUP|COMT_MEDSA (P28002) Caffeic acid 3-O-methyltransferase (S-adenosysl-L-methionine:caffeic acid 3-O-methyltransferase) (COMT) (CAOMT) , complete
16.2.1.9	secondary metabolism.phenylpropanoids.lignin biosynthesis.COMT	mt015353	weakly similar toUP|CHMT_MEDSA (P93324) Isoliquiritigenin 2'-O-methyltransferase (Chalcone O-methyltransferase) (ChOMT) , partial (22%)
16.2.1.9	secondary metabolism.phenylpropanoids.lignin biosynthesis.COMT	mt015355	similar toUP|Q96424 (Q96424) O-methyltransferase, partial (74%)
16.2.1.9	secondary metabolism.phenylpropanoids.lignin biosynthesis.COMT	mt015529	weakly similar toUP|CHMT_MEDSA (P93324) Isoliquiritigenin 2'-O-methyltransferase (Chalcone O-methyltransferase) (ChOMT) , partial (86%)
16.2.1.10	secondary metabolism.phenylpropanoids.lignin biosynthesis.CAD	mt015322	similar toUP|MTD_FRAAN (Q9ZRF1) Probable mannitol dehydrogenase (NAD-dependent mannitol dehydrogenase) , partial (71%)
16.8.2	secondary metabolism.flavonoids.chalcones	mt000563	weakly similar toUP|CFI_PHAVU (P14298) Chalcone--flavonone isomerase (Chalcone isomerase) , partial (94%)
16.8.2	secondary metabolism.flavonoids.chalcones	mt001555	similar toUP|CFI_IPOPU (O22604) Chalcone--flavonone isomerase (Chalcone isomerase) , partial (24%)
16.8.2	secondary metabolism.flavonoids.chalcones	mt001759	similar toUP|Q41399 (Q41399) Chalcone reductase, partial (84%)
16.8.2	secondary metabolism.flavonoids.chalcones	mt004582	homologue toUP|Q41399 (Q41399) Chalcone reductase, partial (69%)
16.8.2	secondary metabolism.flavonoids.chalcones	mt007208	homologue toUP|CFI1_MEDSA (P28012) Chalcone--flavonone isomerase 1 (Chalcone isomerase 1) , complete
16.8.2	secondary metabolism.flavonoids.chalcones	mt007290	similar toUP|Q9FLC7 (Q9FLC7)similarity to chalcone-flavonone isomerase, partial (69%)
16.8.2	secondary metabolism.flavonoids.chalcones	mt014269	homologue toUP|Q40310 (Q40310) Chalcone reductase, partial (80%)
16.8.2	secondary metabolism.flavonoids.chalcones	mt014270	homologue toUP|Q40310 (Q40310) Chalcone reductase, complete
16.8.2	secondary metabolism.flavonoids.chalcones	mt014271	homologue toUP|Q40310 (Q40310) Chalcone reductase, complete
16.8.2	secondary metabolism.flavonoids.chalcones	mt015072	homologue toUP|CHS2_MEDSA (P30074) Chalcone synthase 2 (Naringenin-chalcone synthase 2) , complete
16.8.2	secondary metabolism.flavonoids.chalcones	mt015076	homologue toUP|CHS9_MEDSA (P30077) Chalcone synthase 9 (Naringenin-chalcone synthase 9) , complete
16.8.2	secondary metabolism.flavonoids.chalcones	mt015080	homologue toUP|CHS4_MEDSA (P30075) Chalcone synthase 4 (Naringenin-chalcone synthase 4) (CHS12-1) , partial (82%)
16.8.2	secondary metabolism.flavonoids.chalcones	mt015083	homologue toUP|CHS8_MEDSA (P30076) Chalcone synthase 8 (Naringenin-chalcone synthase 8) , complete
16.8.2	secondary metabolism.flavonoids.chalcones	mt015084	homologue toUP|CHS4_MEDSA (P30075) Chalcone synthase 4 (Naringenin-chalcone synthase 4) (CHS12-1) , partial (31%)
16.8.2	secondary metabolism.flavonoids.chalcones	mt015144	homologue to PDB|1BI5_A|5542119|1BI5_A Chain A, Chalcone Synthase From Alfalfa. {Medicago sativa;} , partial (35%)
16.8.2	secondary metabolism.flavonoids.chalcones	mt015145	homologue toUP|CHS2_MEDSA (P30074) Chalcone synthase 2 (Naringenin-chalcone synthase 2) , complete
16.8.2	secondary metabolism.flavonoids.chalcones	mt015146	homologue toUP|CHS8_MEDSA (P30076) Chalcone synthase 8 (Naringenin-chalcone synthase 8) , complete
16.8.2	secondary metabolism.flavonoids.chalcones	mt015147	homologue toUP|CHS4_MEDSA (P30075) Chalcone synthase 4 (Naringenin-chalcone synthase 4) (CHS12-1) , partial (34%)
16.8.2	secondary metabolism.flavonoids.chalcones	mt015148	homologue toUP|CHS2_MEDSA (P30074) Chalcone synthase 2 (Naringenin-chalcone synthase 2) , complete
16.8.2	secondary metabolism.flavonoids.chalcones	mt015149	homologue toUP|CHS2_MEDSA (P30074) Chalcone synthase 2 (Naringenin-chalcone synthase 2) , complete
16.8.5	secondary metabolism.flavonoids.isoflavonoids	mt000150	UP|Q9LKI6 (Q9LKI6) Isoflavone reductase, complete
16.8.5	secondary metabolism.flavonoids.isoflavonoids	mt000209	UP|Q6WNR0 (Q6WNR0) Isoflavone 2'-hydroxylase, partial (16%)
16.8.5	secondary metabolism.flavonoids.isoflavonoids	mt014241	UP|Q9LKI6 (Q9LKI6) Isoflavone reductase, partial (35%)
16.8.4	secondary metabolism.flavonoids.flavonols	mt000765	similar toUP|Q9SB32 (Q9SB32) SRG1-like protein (At4g25310), partial (16%)
16.8.4	secondary metabolism.flavonoids.flavonols	mt001119	similar toUP|Q39224 (Q39224) SRG1 protein (F6I1.30/F6I1.30) (At1g17020/F6I1.30), partial (47%)
16.8.4	secondary metabolism.flavonoids.flavonols	mt006050	similar toUP|Q39224 (Q39224) SRG1 protein (F6I1.30/F6I1.30) (At1g17020/F6I1.30), partial (48%)
16.8.4	secondary metabolism.flavonoids.flavonols	mt006130	similar toUP|Q9SB33 (Q9SB33) SRG1-like protein, partial (18%)
16.8.4	secondary metabolism.flavonoids.flavonols	mt006954	weakly similar toUP|Q39224 (Q39224) SRG1 protein (F6I1.30/F6I1.30) (At1g17020/F6I1.30), partial (25%)
16.8.4	secondary metabolism.flavonoids.flavonols	mt007246	similar toUP|Q39224 (Q39224) SRG1 protein (F6I1.30/F6I1.30) (At1g17020/F6I1.30), partial (51%)
16.8.4	secondary metabolism.flavonoids.flavonols	mt008576	similar toUP|Q39224 (Q39224) SRG1 protein (F6I1.30/F6I1.30) (At1g17020/F6I1.30), partial (33%)
16.8.4	secondary metabolism.flavonoids.flavonols	mt009847	weakly similar toUP|Q39224 (Q39224) SRG1 protein (F6I1.30/F6I1.30) (At1g17020/F6I1.30), partial (53%)
16.8.4	secondary metabolism.flavonoids.flavonols	mt014042	similar to PIRIS44261 SRG1 protein - Arabidopsis thaliana, partial (7%)
16.8.4	secondary metabolism.flavonoids.flavonols	mt015282	weakly similar toUP|Q8GXN0 (Q8GXN0) SRG1 like protein, partial (62%)
16.8.4	secondary metabolism.flavonoids.flavonols	mt015283	weakly similar toUP|Q39224 (Q39224) SRG1 protein (F6I1.30/F6I1.30) (At1g17020/F6I1.30), partial (20%)
16.8.4	secondary metabolism.flavonoids.flavonols	mt015405	UP|Q40316 (Q40316) Vestitone reductase, complete
16.8.4	secondary metabolism.flavonoids.flavonols	mt015630	weakly similar toUP|Q39224 (Q39224) SRG1 protein (F6I1.30/F6I1.30) (At1g17020/F6I1.30), partial (49%)
16.8.4	secondary metabolism.flavonoids.flavonols	mt015639	similar to PIRIS44261IS44261 SRG1 protein - Arabidopsis thaliana, partial (47%)
16.8.3	secondary metabolism.flavonoids.dihydroflavonols	mt001043	similar toUP|Q8L8C8 (Q8L8C8) Flavanone 3 beta-hydroxylase , complete
16.8.3	secondary metabolism.flavonoids.dihydroflavonols	mt001070	similar toUP|Q9ZWQ4 (Q9ZWQ4) UDP-glycose:flavonoid glycosyltransferase (Fragment), partial (66%)
16.8.3	secondary metabolism.flavonoids.dihydroflavonols	mt002497	weakly similar toUP|Q9XJ43 (Q9XJ43) Hyoscyamine 6 beta-hydroxylase , partial (24%)
16.8.3	secondary metabolism.flavonoids.dihydroflavonols	mt003018	weakly similar togb|AAT44124.1|48431269|AY550120 F3H-like protein {Saussurea medusa;} , partial (27%)
16.8.3	secondary metabolism.flavonoids.dihydroflavonols	mt003127	no homology
16.8.3	secondary metabolism.flavonoids.dihydroflavonols	mt003238	similar toUP|Q9FQL9 (Q9FQL9) Cytochrome P450, partial (45%)
16.8.3	secondary metabolism.flavonoids.dihydroflavonols	mt003683	similar toUP|Q84J65 (Q84J65) Gray pubescence flavonoid 3'-hydroxylase, partial (42%)
16.8.3	secondary metabolism.flavonoids.dihydroflavonols	mt005574	similar toUP|Q76LL4 (Q76LL4) Flavonoid 3',5'-hydroxylase, partial (53%)
16.8.3	secondary metabolism.flavonoids.dihydroflavonols	mt007505	weakly similar toUP|Q8S996 (Q8S996) Glucosyltransferase-13 (Fragment), partial (50%)
16.8.3	secondary metabolism.flavonoids.dihydroflavonols	mt008640	weakly similar toUP|Q8S9A8 (Q8S9A8) Glucosyltransferase-1 (Fragment), partial (37%)
16.8.3	secondary metabolism.flavonoids.dihydroflavonols	mt009692	weakly similar togb|BAB01697.1|9280318|AP000735 oxidase-like protein {Arabidopsis thaliana;} , partial (75%)
16.8.3	secondary metabolism.flavonoids.dihydroflavonols	mt010255	similar toUP|Q9ZWQ3 (Q9ZWQ3) UDP-glycose:flavonoid glycosyltransferase (Fragment), partial (18%)
16.8.3	secondary metabolism.flavonoids.dihydroflavonols	mt010760	weakly similar toUP|HY6H_HYONI (P24397) Hyoscyamine 6-dioxygenase (Hyoscyamine 6-beta-hydroxylase) , partial (49%)
16.8.3	secondary metabolism.flavonoids.dihydroflavonols	mt011997	weakly similar toUP|Q9ZWQ4 (Q9ZWQ4) UDP-glycose:flavonoid glycosyltransferase (Fragment), partial (36%)
16.8.3	secondary metabolism.flavonoids.dihydroflavonols	mt013470	similar toUP|Q8S9A3 (Q8S9A3) Glucosyltransferase-6 (Fragment), partial (6%)
16.8.3	secondary metabolism.flavonoids.dihydroflavonols	mt014020	similar toUP|Q9FQL9 (Q9FQL9) Cytochrome P450, complete
16.8.3	secondary metabolism.flavonoids.dihydroflavonols	mt014667	weakly similar togb|AAQ65160.1|34365697|BT010537 At4g10500 {Arabidopsis thaliana;} , partial (17%)
16.8.3	secondary metabolism.flavonoids.dihydroflavonols	mt014988	weakly similar togb|AAT44124.1|48431269|AY550120 F3H-like protein {Saussurea medusa;} , partial (32%)
16.8.3	secondary metabolism.flavonoids.dihydroflavonols	mt015732	no homology
16.8.1	secondary metabolism.flavonoids.anthocyanins	mt000910	similar toUP|Q9FFF6 (Q9FFF6) Leucoanthocyanidin dioxygenase-like protein (AT5g05600/MOP10_14), partial (82%)
16.8.1	secondary metabolism.flavonoids.anthocyanins	mt001976	weakly similar toUP|Q9LFB5 (Q9LFB5) Anthranilate N-benzoyltransferase-like protein (AT5g01210/F7J8_190), partial (31%)
16.8.1	secondary metabolism.flavonoids.anthocyanins	mt007633	similar toUP|Q9FFF6 (Q9FFF6) Leucoanthocyanidin dioxygenase-like protein (AT5g05600/MOP10_14), partial (82%)
16.8.1	secondary metabolism.flavonoids.anthocyanins	mt010840	weakly similar toUP|Q69FA1 (Q69FA1) Anthocyanin acyltransferase, partial (29%)
16.8.1	secondary metabolism.flavonoids.anthocyanins	mt013036	weakly similar toUP|Q8LKG3 (Q8LKG3) UDP-glucosyltransferase, partial (27%)
16.8.1	secondary metabolism.flavonoids.anthocyanins	mt014305	weakly similar toUP|Q8LKG3 (Q8LKG3) UDP-glucosyltransferase, partial (27%)
16.8.1	secondary metabolism.flavonoids.anthocyanins	mt014306	weakly similar toUP|Q940V3 (Q940V3) At2g22590/T9I22.3, partial (15%)
16.8.1	secondary metabolism.flavonoids.anthocyanins	mt014912	similar toUP|Q8GVE3 (Q8GVE3) Flavonoid 1-2 rhamnosyltransferase, partial (7%)
